# Supplementary material for: Phosphoproteomic Analysis of Cell-Based Resistance to BRAF Inhibitor Therapy in Melanoma
Source: Front Oncol. 2015 May 15;5:95. doi: 10.3389/fonc.2015.00095 (PMC4432663; doi:10.3389/fonc.2015.00095)
Supplement: Supplementary file 1 [file datasheet_1.xlsx]

## Sheet: Sup Tab. 1 MaxQuant Phospho
Leading proteins	Protein names	Gene names	Amino acid	Position	Modified sequence	LM-MEL-28_1	LM-MEL-28_2	LM-MEL-28_3	LM-MEL-28R_1	LM-MEL-28R_3	LM-MEL-28R_3	Charge	Localization prob	PEP	Score	Score diff	m/z	Mass error [ppm]
Q14978	Nucleolar and coiled-body phosphoprotein 1	NOLC1	S	643	_VADNS(ph)FDAKR_	NaN	19.7028	NaN	NaN	NaN	NaN	2	1	1.29e-05	70.089	70.0893	601.764	0.1349
O95425	Supervillin	SVIL	S	263	_SPS(ph)FGDPQLS(ph)PEAR_	NaN	19.7637	NaN	NaN	NaN	NaN	2	0.573266	0.00118856	44.816	1.28176	824.326	1.1168
O95425	Supervillin	SVIL	S	270	_SPS(ph)FGDPQLS(ph)PEAR_	NaN	19.7637	NaN	NaN	NaN	NaN	2	0.999969	0.00118856	44.816	42.6912	824.326	1.1168
Q13683	Integrin alpha-7;Integrin alpha-7 heavy chain;Integrin alpha-7 light chain;Integrin alpha-7 70 kDa form	ITGA7;ITGA7	S	1150	_NNWGS(ph)PR_	NaN	19.7773	NaN	NaN	NaN	NaN	2	1	0.0161581	37.191	37.1912	455.682	0.39106
E9PDI4	Ladinin-1	LAD1;LAD1	S	52	_NLS(ph)STTDDEAPR_	NaN	NaN	19.8098	NaN	NaN	NaN	2	0.988307	0.00109877	48.177	20.534	693.283	-0.33651
Q9H4L4	Sentrin-specific protease 3	SENP3	S	181	_NHLSPQQGGAT(ph)PQVPS(ph)PCCR_	NaN	NaN	NaN	NaN	NaN	19.9416	3	0.995393	0.00204855	30.024	21.1741	784.32	-1.9226
Q9H4L4	Sentrin-specific protease 3	SENP3	T	176	_NHLSPQQGGAT(ph)PQVPS(ph)PCCR_	NaN	NaN	NaN	NaN	NaN	19.9416	3	0.608299	0.00204855	30.024	1.87861	784.32	-1.9226
Q9NX58	Cell growth-regulating nucleolar protein	LYAR	S	276	_RHS(ph)EVETDSK_	NaN	NaN	NaN	NaN	NaN	20.0724	3	0.994817	0.00169776	35.204	24.0047	423.182	0.75956
J3KPW7	Histone deacetylase 2;Histone deacetylase	HDAC2;HDAC2	S	516	_IACDEEFS(ph)DS(ph)EDEGEGGRR_	NaN	NaN	20.2384	NaN	NaN	NaN	3	1	4.77e-74	152.95	103.673	773.27	0.64346
J3KPW7	Histone deacetylase 2;Histone deacetylase	HDAC2;HDAC2	S	518	_IACDEEFS(ph)DS(ph)EDEGEGGRR_	NaN	NaN	20.2384	NaN	NaN	NaN	3	1	4.77e-74	152.95	103.673	773.27	0.64346
Q14978	Nucleolar and coiled-body phosphoprotein 1	NOLC1	S	397	_S(ph)PAVKPAAAPK_	NaN	NaN	20.2795	NaN	NaN	NaN	2	1	0.000253335	61.375	61.3753	558.794	-0.45402
P42696	RNA-binding protein 34	RBM34;RBM34;RBM34;RBM34	S	14	_S(ph)VQEGENPDDGVR_	NaN	20.3697	NaN	NaN	NaN	NaN	2	1	2.1e-10	91.657	38.1889	741.299	-0.91504
Q9Y613	FH1/FH2 domain-containing protein 1	FHOD1	S	367	_S(ph)LEGGGCPAR_	NaN	NaN	NaN	20.4284	NaN	NaN	2	1	0.00184283	36.847	36.8469	542.218	1.0538
Q5QJE6	Deoxynucleotidyltransferase terminal-interacting protein 2	DNTTIP2;DNTTIP2	S	148	_ESYTEEIVS(ph)EAESHVS(ph)GISR_	NaN	NaN	NaN	NaN	20.686	NaN	3	0.535606	1.92e-06	53.705	0.615728	790.324	-0.14066
P06400	Retinoblastoma-associated protein	RB1	S	788	_S(ph)PYKFPS(ph)SPLR_	NaN	NaN	NaN	NaN	NaN	20.8664	2	0.952805	0.00426482	40.801	13.3453	719.812	0.18263
P06400	Retinoblastoma-associated protein	RB1	S	794	_S(ph)PYKFPS(ph)SPLR_	NaN	NaN	NaN	NaN	NaN	20.8664	2	0.53178	0.00426482	40.801	0.580136	719.812	0.18263
Q15311	RalA-binding protein 1	RALBP1;RALBP1	S	34	_TPS(ph)SEEIS(ph)PTKFPGLYR_	NaN	NaN	NaN	NaN	NaN	20.9516	2	0.682544	0.0007553	45.784	6.50169	1034.96	1.0167
Q8N1F8	Serine/threonine-protein kinase 11-interacting protein	STK11IP;STK11IP	S	400	_RAS(ph)ISEPSDTDPEPR_	NaN	NaN	20.959	NaN	NaN	NaN	2	0.441194	0.00654637	32.181	0	868.878	0.44603
J3KNQ4	Alpha-parvin	PARVA;PARVA	S	50	_(ac)ATSPQKSPS(ph)VPKS(ph)PTPKS(ph)PPSR_	NaN	NaN	NaN	NaN	21.0739	NaN	3	0.313089	2.6e-05	37.763	1.04133	848.383	0.55293
O15403	Monocarboxylate transporter 7	SLC16A6	S	237	_TSIDS(ph)IDS(ph)GVELTTSPK_	NaN	21.1122	NaN	NaN	NaN	NaN	2	0.7857	0.000693155	43.162	10.2243	955.408	0.28793
Q9Y2H2	Phosphatidylinositide phosphatase SAC2	INPP5F;INPP5F	S	1069	_AVS(ph)PFAK_	NaN	21.1528	NaN	NaN	NaN	NaN	2	1	5.4e-15	69.825	44.3492	400.191	0.60536
O15403	Monocarboxylate transporter 7	SLC16A6	S	240	_TRTS(ph)IDSIDS(ph)GVELTTSPK_	NaN	21.183	NaN	NaN	NaN	NaN	3	0.896875	2.05e-05	53.481	10.1898	722.99	-0.5759
Q9UK61	Protein FAM208A	FAM208A	S	673	_SSHS(ph)LDYDKDR_	NaN	NaN	NaN	21.2297	NaN	NaN	3	0.987585	0.000345285	59.185	22.79	468.193	-1.2446
Q8IY63	Angiomotin-like protein 1	AMOTL1;AMOTL1	T	902	_LSTT(ph)PAHS(ph)PVLK_	NaN	NaN	NaN	21.2479	NaN	NaN	2	0.942702	7.78e-10	91.207	12.9143	705.825	-0.22604
Q7Z3T8	Zinc finger FYVE domain-containing protein 16	ZFYVE16	S	939	_NEIIQS(ph)PISQVPSVEK_	NaN	21.3392	NaN	NaN	NaN	NaN	2	0.998622	6.09e-25	114.55	28.6121	924.461	0.798
Q66K74	Microtubule-associated protein 1S;MAP1S heavy chain;MAP1S light chain	MAP1S;MAP1S	S	731	_S(ph)AS(ph)PHDVDLCLVSPCEFEHR_	NaN	NaN	21.3614	NaN	NaN	NaN	3	0.99993	4.68e-08	59.356	41.5319	838.999	-0.22571
P27361	Mitogen-activated protein kinase 3	MAPK3;MAPK3;MAPK3;MAPK3	T	202	_IADPEHDHTGFLT(ph)EY(ph)VATR_	NaN	NaN	NaN	21.3764	NaN	NaN	3	0.999991	2e-107	175.61	50.7578	777.994	0.18947
P27361	Mitogen-activated protein kinase 3	MAPK3;MAPK3;MAPK3;MAPK3	Y	204	_IADPEHDHTGFLT(ph)EY(ph)VATR_	NaN	NaN	NaN	21.3764	NaN	NaN	3	0.998894	2e-107	175.61	29.5578	777.994	0.18947
Q9UQ35	Serine/arginine repetitive matrix protein 2	SRRM2	S	1387	_S(ph)SGHSSSELS(ph)PDAVEK_	NaN	NaN	21.6952	NaN	NaN	NaN	2	0.911585	0.000263139	54.223	13.2578	888.84	-0.75664
Q8NCD3	Holliday junction recognition protein	HJURP;HJURP	S	448	_EYCLS(ph)PR_	NaN	NaN	NaN	NaN	NaN	21.6986	2	0.999145	0.0154039	38.303	30.6749	502.699	-0.87981
H0YBT0	Myc proto-oncogene protein;N-myc proto-oncogene protein	MYC;MYC;MYC;MYCN	S	76	_KFELLPT(ph)PPLS(ph)PSR_	NaN	NaN	21.9152	NaN	NaN	NaN	2	0.843413	0.000488257	50.425	7.30469	871.42	-0.39437
H0YBT0	Myc proto-oncogene protein;N-myc proto-oncogene protein	MYC;MYC;MYC;MYCN	T	72	_KFELLPT(ph)PPLS(ph)PSR_	NaN	NaN	21.9152	NaN	NaN	NaN	2	0.998415	0.000154242	50.425	27.2521	871.42	-0.39437
Q9H4L7	SWI/SNF-related matrix-associated actin-dependent regulator of chromatin subfamily A containing DEAD/H box 1	SMARCAD1;SMARCAD1	S	124	_DTVIIVS(ph)EPS(ph)EDEESQGLPTMAR_	NaN	NaN	NaN	21.946	NaN	NaN	3	0.972418	1.7e-34	72.086	15.5571	888.378	0.17594
Q9H4L7	SWI/SNF-related matrix-associated actin-dependent regulator of chromatin subfamily A containing DEAD/H box 1	SMARCAD1;SMARCAD1	S	127	_DTVIIVS(ph)EPS(ph)EDEESQGLPTMAR_	NaN	NaN	NaN	21.946	NaN	NaN	3	0.972104	1.7e-34	72.086	15.5571	888.378	0.17594
P78332	RNA-binding protein 6	RBM6;RBM6;RBM6	S	1025	_LQSFDS(ph)PER_	NaN	22.02	NaN	NaN	NaN	NaN	2	0.998711	6.9e-10	78.653	28.8928	579.745	0.35814
Q13263	Transcription intermediary factor 1-beta	TRIM28	S	489	_VS(ph)LERLDLDLTADSQPPVFK_	NaN	NaN	NaN	22.0206	NaN	NaN	3	0.826024	0.00389522	30.882	6.87139	775.058	-0.68768
Q6UN15	Pre-mRNA 3'-end-processing factor FIP1	FIP1L1	S	492	_DHS(ph)PT(ph)PSVFNSDEER_	NaN	NaN	NaN	NaN	NaN	22.1103	2	0.999557	4.08e-23	107.98	34.6857	938.843	-0.24661
Q6UN15	Pre-mRNA 3'-end-processing factor FIP1	FIP1L1	T	494	_DHS(ph)PT(ph)PSVFNSDEER_	NaN	NaN	NaN	NaN	NaN	22.1103	2	0.96007	0.00179455	46.131	14.3779	938.843	-0.24661
Q13595	Transformer-2 protein homolog alpha	TRA2A;TRA2A	S	2	_(ac)S(ph)DVEENNFEGR_	NaN	22.1651	NaN	NaN	NaN	NaN	2	1	8.3e-07	76.073	39.509	709.267	-0.060044
Q9P2F8	Signal-induced proliferation-associated 1-like protein 2	SIPA1L2	S	194	_EYGS(ph)TSSIDR_	NaN	NaN	22.2263	NaN	NaN	NaN	2	0.836828	0.00119207	44.616	8.33156	597.737	-0.98276
I3L2J0			S	776	_S(ph)RQPS(ph)PLLLLPPPAGLTSDPGPSVR_	NaN	NaN	22.3335	NaN	NaN	NaN	3	0.999378	1.22e-05	40.937	38.1591	904.789	-0.21966
I3L2J0			S	780	_S(ph)RQPS(ph)PLLLLPPPAGLTSDPGPSVR_	NaN	NaN	22.3335	NaN	NaN	NaN	3	0.999347	1.22e-05	40.937	38.1591	904.789	-0.21966
Q9H2G2	STE20-like serine/threonine-protein kinase	SLK	S	189	_RDS(ph)FIGTPYWMAPEVVMCETSK_	NaN	22.3742	NaN	NaN	NaN	NaN	3	0.922811	1.04e-25	94.006	10.79	895.391	-0.39976
Q99618	Cell division cycle-associated protein 3	CDCA3	S	199	_VLGRS(ph)PLTILQDDNS(ph)PGTLTLR_	NaN	NaN	NaN	22.5265	NaN	NaN	3	0.962767	7.71e-07	49.888	13.7758	842.75	0.45605
Q99618	Cell division cycle-associated protein 3	CDCA3	S	209	_VLGRS(ph)PLTILQDDNS(ph)PGTLTLR_	NaN	NaN	NaN	22.5265	NaN	NaN	3	0.945693	7.71e-07	49.888	14.2397	842.75	0.82974
P29966	Myristoylated alanine-rich C-kinase substrate	MARCKS	S	118	_EAPAEGEAAEPGS(ph)PTAAEGEAASAASSTSSPK_	NaN	22.658	NaN	NaN	NaN	NaN	2	0.931802	2.11e-43	114.03	11.7559	1498.14	-0.051377
P29966	Myristoylated alanine-rich C-kinase substrate	MARCKS	S	101	_GEPAAAAAPEAGAS(ph)PVEK_	NaN	22.658	NaN	NaN	NaN	NaN	2	1	2.17e-59	148.75	119.825	851.888	0.56403
P29966	Myristoylated alanine-rich C-kinase substrate	MARCKS	T	120	_GEPAAAAAPEAGAS(ph)PVEKEAPAEGEAAEPGS(ph)PTAAEGEAASAASSTSSPK_	NaN	22.658	NaN	NaN	NaN	NaN	4	0.560377	2.11e-43	114.03	0	1170.51	0.4507
Q16831	Uridine phosphorylase 1	UPP1;UPP1;UPP1;UPP1;UPP1	S	61	_FVCVGGS(ph)PSR_	NaN	22.7266	NaN	NaN	NaN	NaN	2	0.857506	0.000134826	63.091	7.79442	573.244	1.1034
F8W930	Insulin-like growth factor 2 mRNA-binding protein 2	IGF2BP2;IGF2BP2	S	167	_ISYIPDEEVS(ph)SPS(ph)PPQR_	NaN	NaN	22.8513	NaN	NaN	NaN	2	0.836298	2.09e-12	85.35	6.41155	1030.93	-1.1081
F5H602	E3 ubiquitin-protein ligase;E3 ubiquitin-protein ligase NEDD4-like	NEDD4L;NEDD4L	T	332	_DT(ph)LSNPQSPQPSPYNS(ph)PKPQHK_	NaN	23.2334	NaN	NaN	NaN	NaN	3	0.774991	7.97e-05	44.3	5.91124	869.714	0.55998
Q5JSH3	WD repeat-containing protein 44	WDR44;WDR44	S	27	_(ac)ASES(ph)DTEEFYDAPEDVHLGGGYPVGS(ph)PGK_	NaN	NaN	NaN	NaN	NaN	23.4549	3	0.999971	9.69e-12	67.752	46.6556	1071.43	0.56707
P50443	Sulfate transporter	SLC26A2	S	12	_EQHNVS(ph)PRDS(ph)AEGNDSYPSGIHLELQR_	NaN	NaN	NaN	24.0441	NaN	NaN	4	0.942197	9.26e-12	65.758	11.0125	799.594	-1.4132
O15400	Syntaxin-7	STX7	S	126	_ASS(ph)RVS(ph)GSFPEDSSK_	NaN	24.1503	NaN	NaN	NaN	NaN	2	0.948141	1.56e-16	102.37	12.6563	850.832	-0.527
O15400	Syntaxin-7	STX7	S	129	_ASS(ph)RVS(ph)GSFPEDSSK_	NaN	24.1503	NaN	NaN	NaN	NaN	2	0.987231	1.56e-16	102.37	19.436	850.832	-0.527
P06400	Retinoblastoma-associated protein	RB1	S	608	_EGPTDHLESACPLNLPLQNNHTAADMYLS(ph)PVRS(ph)PK_	NaN	NaN	NaN	NaN	NaN	24.3913	4	0.768251	1.4e-32	95.471	5.26451	1008.96	-0.68339
P06400	Retinoblastoma-associated protein	RB1	S	612	_EGPTDHLESACPLNLPLQNNHTAADMYLS(ph)PVRS(ph)PK_	NaN	NaN	NaN	NaN	NaN	24.3913	4	0.999286	1.4e-32	95.471	30.4785	1008.96	-0.68339
P41236	Protein phosphatase inhibitor 2	PPP1R2;PPP1R2	S	87	_IDEPS(ph)TPYHSMMGDDEDACS(ph)DTEATEAMAPDILAR_	NaN	NaN	NaN	25.6464	NaN	NaN	3	0.78543	1.94e-11	64.532	6.75111	1334.51	-1.0833
Q9UQ35	Serine/arginine repetitive matrix protein 2	SRRM2	T	856	_QGSIT(ph)SPQANEQSVT(ph)PQRR_	NaN	26.4411	NaN	NaN	NaN	NaN	3	0.944787	1.05e-26	108.44	12.3833	748.665	-0.29317
P46013	Antigen KI-67	MKI67	S	1131	_IACKS(ph)PPPESVDTPTSTK_	NaN	NaN	19.6859	20.2326	NaN	NaN	3	0.999579	8.8e-05	54.805	34.1482	665.643	-1.4067
P51812	Ribosomal protein S6 kinase alpha-3	RPS6KA3;RPS6KA3;RPS6KA3;RPS6KA3	S	715	_NQS(ph)PVLEPVGR_	NaN	20.7462	NaN	NaN	19.2984	NaN	2	1	4.38e-05	67.115	59.6073	638.308	1.5098
Q8WUM0	Nuclear pore complex protein Nup133	NUP133;NUP133;NUP133;NUP133	S	45	_KGLPLGSAVSS(ph)PVLFS(ph)PVGR_	NaN	NaN	NaN	NaN	19.8465	20.2861	3	0.516005	0.000217161	38.746	0.372701	710.025	0.071509
O60825	6-phosphofructo-2-kinase/fructose-2,6-bisphosphatase 2;6-phosphofructo-2-kinase;Fructose-2,6-bisphosphatase	PFKFB2;PFKFB2	S	483	_NYS(ph)VGSRPLKPLS(ph)PLR_	NaN	20.5106	NaN	19.9169	NaN	NaN	3	0.971936	0.00227804	39.288	16.1152	648.655	-0.01542
O60825	6-phosphofructo-2-kinase/fructose-2,6-bisphosphatase 2;6-phosphofructo-2-kinase;Fructose-2,6-bisphosphatase	PFKFB2;PFKFB2	S	493	_NYS(ph)VGSRPLKPLS(ph)PLR_	NaN	20.5106	NaN	19.9169	NaN	NaN	3	0.949715	0.00227804	39.288	12.8107	648.655	-0.01542
Q9H1A4	Anaphase-promoting complex subunit 1	ANAPC1;ANAPC1	S	563	_LLGS(ph)LDEVVLLSPVPELRDS(ph)SK_	NaN	NaN	NaN	NaN	20.5648	20.4222	3	0.505264	0.00454128	30.855	0.253067	842.755	0.526
Q5VZK9	Leucine-rich repeat-containing protein 16A	LRRC16A	S	1101	_GAVRS(ph)PPVDCPR_	NaN	20.5885	20.6902	NaN	NaN	NaN	3	1	0.00894029	39.005	39.0046	464.215	-0.88014
Q53EL6	Programmed cell death protein 4	PDCD4;PDCD4	S	76	_GDS(ph)VSDSGSDALR_	NaN	20.0667	NaN	NaN	NaN	21.404	2	0.9961	6.78e-12	84.107	24.199	673.267	-1.7223
Q9H1B7	Interferon regulatory factor 2-binding protein-like	IRF2BPL	S	334	_RPGS(ph)VSSTDQER_	NaN	20.6912	20.8098	NaN	NaN	NaN	2	0.902126	0.00312749	37.555	14.4172	699.804	0.73437
P62888	60S ribosomal protein L30	RPL30;RPL30;RPL30	S	10	_S(ph)LESINSR_	NaN	NaN	21.1407	NaN	NaN	20.6254	2	0.996649	0.00685179	40.715	25.041	493.221	-0.23508
Q969X1	Protein lifeguard 3	TMBIM1;TMBIM1;TMBIM1;TMBIM1;TMBIM1;TMBIM1;TMBIM1;TMBIM1;TMBIM1	S	83	_AVSDS(ph)FGPGEWDDR_	NaN	NaN	21.372	20.4564	NaN	NaN	2	0.978591	5.23e-07	74.12	16.6	809.314	0.47693
Q92597	Protein NDRG1	NDRG1;NDRG1;NDRG1;NDRG1	S	330	_SRT(ph)AS(ph)GSSVTSLDGTR_	NaN	21.5185	20.332	NaN	NaN	NaN	2	0.995939	1.17e-11	91.729	24.8576	871.361	-0.082707
Q8WUM0	Nuclear pore complex protein Nup133	NUP133;NUP133;NUP133;NUP133	S	50	_KGLPLGSAVSS(ph)PVLFS(ph)PVGR_	NaN	NaN	NaN	NaN	21.5677	20.2861	3	0.999392	0.000217161	38.746	31.2072	710.025	0.071509
F8VQP3	CCR4-NOT transcription complex subunit 4	CNOT4;CNOT4	S	71	_PLS(ph)QEELQR_	NaN	22.8763	NaN	NaN	NaN	19.0012	2	1	0.00951718	31.431	31.4308	590.274	1.3184
Q5QJE6	Deoxynucleotidyltransferase terminal-interacting protein 2	DNTTIP2;DNTTIP2	S	141	_VT(ph)PTKESYTEEIVS(ph)EAESHVSGISR_	NaN	21.2793	NaN	NaN	20.686	NaN	3	0.851118	6.34e-10	59.228	13.9829	965.761	-2.6034
Q5T200	Zinc finger CCCH domain-containing protein 13	ZC3H13;ZC3H13	S	1210	_LRSPS(ph)NDSAHR_	NaN	19.2799	NaN	NaN	22.6933	NaN	3	0.582722	0.00191286	48.741	1.45305	440.533	-0.28319
E7ERS3	Zinc finger CCCH domain-containing protein 18	ZC3H18;ZC3H18;ZC3H18	S	892	_LGS(ph)PKPER_	NaN	NaN	18.4426	NaN	23.5324	NaN	2	1	0.0420038	32.008	32.0084	482.237	0.31256
O95997	Securin;Securin-2	PTTG1;PTTG2	S	165	_LFQLGPPS(ph)PVK_	NaN	NaN	NaN	20.9671	NaN	21.0302	2	1	0.0061544	32.734	32.734	631.831	-0.26179
Q5SW79	Centrosomal protein of 170 kDa	CEP170;CEP170;CEP170	S	1160	_LGS(ph)LSAR_	NaN	NaN	21.5766	20.4671	NaN	NaN	2	0.999688	0.000668911	72.607	35.058	392.192	0.12561
Q00G26	Perilipin-5	PLIN5	S	203	_LGS(ph)LSAR_	NaN	NaN	21.5766	20.4671	NaN	NaN	2	0.999688	0.00194299	72.607	35.058	392.192	0.12561
B5MC40	Transcriptional repressor p66-alpha	GATAD2A;GATAD2A;GATAD2A;GATAD2A;GATAD2A;GATAD2A	S	114	_RPPS(ph)PDVIVLS(ph)DNEQPSS(ph)PR_	NaN	NaN	NaN	21.9384	NaN	20.3742	3	0.816339	8.99e-07	56.914	6.41537	810.676	-2.1693
Q1ED39	Protein C16orf88	C16orf88;C16orf88	S	387	_NLS(ph)PSFSR_	NaN	21.141	NaN	NaN	NaN	21.2166	2	0.999577	0.00395413	47.559	35.6931	494.218	1.5141
Q8NFC6	Biorientation of chromosomes in cell division protein 1-like 1	BOD1L1	S	1079	_RGSLS(ph)QEMAK_	NaN	19.3597	NaN	NaN	NaN	23.0474	2	0.561569	0.00331966	33.685	1.07502	593.768	-2.7524
Q15021	Condensin complex subunit 1;Condensin complex subunit 1	NCAPD2;NCAPD2	S	1330	_YQPLAS(ph)TAS(ph)DNDFVTPEPR_	NaN	NaN	21.1245	NaN	21.4905	NaN	2	0.860142	4.53e-07	62.237	7.17529	1134.47	-1.0688
Q15021	Condensin complex subunit 1;Condensin complex subunit 1	NCAPD2;NCAPD2	S	1333	_YQPLASTAS(ph)DNDFVTPEPR_	NaN	NaN	21.1245	NaN	21.4905	NaN	2	0.957526	1.9e-07	67.864	14.9544	1094.48	0.42257
Q13242	Serine/arginine-rich splicing factor 9	SRSF9	S	204	_GRDS(ph)PYQSR_	NaN	NaN	NaN	20.7319	21.9363	NaN	3	0.994417	0.000971139	60.598	22.5113	382.496	-0.7321
Q15022	Polycomb protein SUZ12	SUZ12	S	546	_ASMSEFLES(ph)EDGEVEQQR_	NaN	21.4914	NaN	NaN	21.2753	NaN	2	0.997657	3.49e-05	55.127	29.3024	1075.93	0.08645
Q92597	Protein NDRG1	NDRG1;NDRG1;NDRG1;NDRG1	S	330	_SRT(ph)AS(ph)GSSVTSLDGTR_	NaN	21.2316	21.5565	NaN	NaN	NaN	2	0.995939	1.17e-11	91.729	24.8576	871.361	-0.082707
Q92597	Protein NDRG1	NDRG1;NDRG1;NDRG1;NDRG1	T	328	_SRT(ph)AS(ph)GSSVTSLDGTR_	NaN	21.2316	21.5565	NaN	NaN	NaN	2	0.971409	1.17e-11	91.729	15.3113	871.361	-0.082707
Q92538	Golgi-specific brefeldin A-resistance guanine nucleotide exchange factor 1	GBF1	T	1317	_GYT(ph)SDSEVYTDHGRPGK_	NaN	20.7132	NaN	NaN	NaN	22.0934	3	0.551975	2.26e-24	110.77	0.948861	650.274	-0.2583
Q96K21	Zinc finger FYVE domain-containing protein 19	ZFYVE19;ZFYVE19;ZFYVE19	S	144	_WS(ph)PPQNYK_	NaN	20.45	22.4611	NaN	NaN	NaN	2	0.999955	0.00566748	43.512	43.5122	550.234	-0.18172
O60841	Eukaryotic translation initiation factor 5B	EIF5B	S	107	_KQS(ph)FDDNDS(ph)EELEDKDSK_	NaN	NaN	20.5066	NaN	22.5011	NaN	3	1	1.97e-35	124.28	84.3603	763.621	-0.16331
O00571	ATP-dependent RNA helicase DDX3X;ATP-dependent RNA helicase DDX3Y	DDX3X;DDX3Y;DDX3Y;DDX3Y	S	594	_FS(ph)GGFGAR_	NaN	21.7664	NaN	NaN	NaN	21.3068	2	1	0.00576496	43.282	35.5414	439.681	-0.10386
Q14978	Nucleolar and coiled-body phosphoprotein 1	NOLC1	T	607	_LQT(ph)PNT(ph)FPKR_	NaN	21.5073	21.6878	NaN	NaN	NaN	2	1	4.31e-06	74.987	30.4831	681.304	1.3367
Q14978	Nucleolar and coiled-body phosphoprotein 1	NOLC1	T	610	_LQT(ph)PNT(ph)FPKR_	NaN	21.5073	21.6878	NaN	NaN	NaN	2	1	4.31e-06	74.987	30.4831	681.304	1.3367
Q9C004	Protein sprouty homolog 4	SPRY4	S	125	_LLDHMAPPPVADQAS(ph)PR_	NaN	21.9992	21.3362	NaN	NaN	NaN	3	1	2.37e-12	85.737	63.6899	632.301	-0.23655
L7N2F9	Vesicle-associated membrane protein 1;Vesicle-associated membrane protein 2;Vesicle-associated membrane protein 3	VAMP2;VAMP1;VAMP1;VAMP2;VAMP1;VAMP3	S	61	_DQKLS(ph)ELDDR_	NaN	21.8025	21.5624	NaN	NaN	NaN	2	1	0.000394512	61.212	61.212	649.785	0.067527
Q9P0V3	SH3 domain-binding protein 4	SH3BP4;SH3BP4;SH3BP4	S	42	_VPS(ph)PSALLVDNPTPFGNAK_	NaN	NaN	NaN	21.7239	NaN	21.6412	2	0.896938	7.24e-14	90.714	9.39663	1002.5	-0.70903
Q9P2D0	Inhibitor of Bruton tyrosine kinase	IBTK;IBTK;IBTK	S	1045	_DLQS(ph)PDFTTGFHSDKIEAK_	NaN	21.9869	21.4597	NaN	NaN	NaN	3	0.986757	2.53e-05	53.278	19.0034	739.335	0.24464
Q99590	Protein SCAF11	SCAF11;SCAF11;SCAF11	S	796	_FHS(ph)PSTTWS(ph)PNKDTPQEK_	NaN	21.2747	NaN	NaN	NaN	22.1972	3	0.945137	0.00510591	32.391	16.8853	749.643	-0.35285
Q99590	Protein SCAF11	SCAF11;SCAF11;SCAF11	S	802	_FHS(ph)PSTTWS(ph)PNKDTPQEK_	NaN	21.2747	NaN	NaN	NaN	22.1972	3	0.520981	0.00510591	32.391	5.07088	749.643	-0.35285
Q9H1B7	Interferon regulatory factor 2-binding protein-like	IRF2BPL	S	662	_RNS(ph)S(ph)SPVS(ph)PASVPGQR_	NaN	21.6194	21.8562	NaN	NaN	NaN	2	0.817781	0.00120458	44.258	7.03027	933.371	-0.051091
Q9UBC2	Epidermal growth factor receptor substrate 15-like 1	EPS15L1;EPS15L1	S	229	_TVFPGAVPVLPAS(ph)PPPKDSLR_	NaN	22.7226	20.7636	NaN	NaN	NaN	3	0.938685	0.0031528	30.882	11.9776	742.396	2.0678
Q13206	Probable ATP-dependent RNA helicase DDX10	DDX10	S	831	_SNS(ph)EVEDVGPTSHNR_	NaN	NaN	NaN	21.0431	NaN	22.6574	2	0.979352	7.78e-12	92.31	16.7607	854.352	0.36984
P29966	Myristoylated alanine-rich C-kinase substrate	MARCKS	T	150	_AEDGATPSPSNET(ph)PKK_	21.267	NaN	22.5078	NaN	NaN	NaN	3	0.953386	5.55e-11	89.846	13.1327	570.252	0.32046
P29966	Myristoylated alanine-rich C-kinase substrate	MARCKS	S	147	_AEDGATPSPS(ph)NETPK_	21.267	22.5174	NaN	NaN	NaN	NaN	2	0.930686	1.43e-23	113.47	11.5259	790.827	0.30759
J3KNQ4	Alpha-parvin	PARVA;PARVA	S	48	_(ac)ATSPQKS(ph)PSVPKS(ph)PTPKS(ph)PPSR_	NaN	21.2355	NaN	NaN	22.5796	NaN	3	0.551356	2.2e-07	53.679	4.12071	848.383	0.97202
F5H7W8	Uncharacterized protein C12orf43	C12orf43;C12orf43;C12orf43;C12orf43;C12orf43;C12orf43;C12orf43;C12orf43	S	180	_EAAVSASDILQESAIHS(ph)PGTVEK_	NaN	22.508	NaN	NaN	21.4167	NaN	3	0.613042	0.000959946	30.587	5.38012	807.051	-0.90545
Q9BYG3	MKI67 FHA domain-interacting nucleolar phosphoprotein	MKI67IP;MKI67IP;MKI67IP	T	234	_TVDSQGPT(ph)PVCT(ph)PTFLER_	NaN	NaN	21.3794	22.5671	NaN	NaN	2	0.895237	1.06e-08	76.733	9.86224	1082.95	-0.66023
Q9BYG3	MKI67 FHA domain-interacting nucleolar phosphoprotein	MKI67IP;MKI67IP;MKI67IP	T	238	_TVDSQGPT(ph)PVCT(ph)PTFLER_	NaN	NaN	21.3794	22.5671	NaN	NaN	2	0.885244	1.06e-08	76.733	8.98669	1082.95	-0.98722
E7EX40	Rab11 family-interacting protein 2	RAB11FIP1;RAB11FIP2;RAB11FIP2	S	8	_NNMTAS(ph)MFDLSMK_	NaN	21.6708	22.3455	NaN	NaN	NaN	2	0.99809	3.83e-24	116.43	27.7008	785.311	-0.23535
E7EX40	Rab11 family-interacting protein 2	RAB11FIP1;RAB11FIP2;RAB11FIP2	T	6	_NNMT(ph)ASMFDLSMK_	NaN	21.6708	22.3455	NaN	NaN	NaN	2	0.521355	6.75e-06	77.222	0.372152	785.311	0.10415
O95696	Bromodomain-containing protein 1	BRD1;BRD1	S	486	_LS(ph)RNGAPLLR_	22.8505	NaN	NaN	NaN	21.1709	NaN	2	1	0.00743489	35.204	35.2038	588.816	0.54543
Q02156	Protein kinase C epsilon type	PRKCE;PRKCE	S	368	_KALS(ph)FDNR_	NaN	21.9959	NaN	NaN	22.0371	NaN	2	1	0.0138041	31.597	31.5969	515.74	0.67651
Q9C0B0	RING finger protein unkempt homolog	UNK	S	385	_NSSLGS(ph)PSNLCGS(ph)PPGSIR_	NaN	21.7512	NaN	NaN	NaN	22.3083	2	0.964314	1.87e-07	67.33	14.2409	1023.92	-1.4438
Q5VZY9		DCAMKL1	S	353	_DLYRPLSS(ph)DDLDSVGDSV_	NaN	22.6906	NaN	NaN	NaN	21.4114	2	0.836503	1.77e-12	88.755	7.0896	1016.94	-0.17576
Q9ULQ1	Two pore calcium channel protein 1	TPCN1	S	766	_TKS(ph)DLSLK_	NaN	21.8514	22.3392	NaN	NaN	NaN	2	0.949101	0.0181874	38.783	14.0069	486.244	-0.13476
O43683	Mitotic checkpoint serine/threonine-protein kinase BUB1	BUB1;BUB1;BUB1	S	596	_S(ph)PGDFTSAAQLASTPFHK_	NaN	NaN	NaN	22.3889	21.8568	NaN	3	0.792479	8.37e-06	43.162	6.73631	647.963	0.35962
Q13541	Eukaryotic translation initiation factor 4E-binding protein 1	EIF4EBP1	S	65	_NS(ph)PVTKT(ph)PPRDLPTIPGVTSPSSDEPPMEASQSHLR_	NaN	NaN	NaN	22.235	NaN	22.2043	4	0.939773	5.61e-33	96.236	11.8177	997.216	0.30459
Q9P2F8	Signal-induced proliferation-associated 1-like protein 2	SIPA1L2	S	1488	_TLS(ph)DESICSNR_	NaN	22.084	22.3782	NaN	NaN	NaN	2	0.92622	0.000846521	48.112	11.2646	681.274	-0.39671
Q09666	Neuroblast differentiation-associated protein AHNAK	AHNAK;AHNAK	S	135	_LKS(ph)EDGVEGDLGETQSR_	NaN	21.9873	22.4978	NaN	NaN	NaN	2	1	4.45e-45	130.87	83.0488	950.42	0.56868
E7ESM9;E9PCH5	Calpastatin	CAST;CAST;CAST;CAST;CAST;CAST;CAST;CAST;CAST;CAST;CAST;CAST;CAST;CAST;CAST	S	427	_SES(ph)ELIDELSEDFDR_	NaN	22.247	22.268	NaN	NaN	NaN	2	0.915905	1.38e-16	100.35	10.3708	932.38	0.31544
Q9BV36	Melanophilin	MLPH;MLPH	T	228	_DSPQSLT(ph)DESCSEK_	NaN	22.3163	22.259	NaN	NaN	NaN	2	0.983585	0.00235914	55.864	22.5564	831.814	0.41385
P08559	Pyruvate dehydrogenase E1 component subunit alpha, somatic form, mitochondrial;Pyruvate dehydrogenase E1 component subunit alpha, testis-specific form, mitochondrial	PDHA1;PDHA2;PDHA1	S	293	_YHGHS(ph)MSDPGVS(ph)YR_	NaN	NaN	NaN	21.8424	NaN	23.0593	3	0.612436	0.00187048	40.968	2.14392	584.879	0.57961
O00418	Eukaryotic elongation factor 2 kinase	EEF2K	S	470	_KYES(ph)DEDS(ph)LGSSGR_	NaN	22.6788	NaN	NaN	NaN	22.2732	2	0.938652	0.00534341	30.969	13.1058	845.306	-0.32516
O00418	Eukaryotic elongation factor 2 kinase	EEF2K	S	474	_KYES(ph)DEDS(ph)LGSSGR_	NaN	22.6788	NaN	NaN	NaN	22.2732	2	0.843116	0.00534341	30.969	10.5232	845.306	-0.32516
Q9H4M7	Pleckstrin homology domain-containing family A member 4	PLEKHA4	S	213	_LLT(ph)PS(ph)PTTDLHSGLQMR_	22.6502	NaN	22.3565	NaN	NaN	NaN	3	0.838791	0.000128338	51.147	7.84941	676.307	0.11048
Q9H4M7	Pleckstrin homology domain-containing family A member 4	PLEKHA4	T	211	_LLT(ph)PS(ph)PTTDLHSGLQMR_	22.6502	NaN	22.3565	NaN	NaN	NaN	3	0.970359	0.000128338	51.147	15.8179	676.307	0.11048
Q96EQ0	Small glutamine-rich tetratricopeptide repeat-containing protein beta	SGTB	S	297	_SFS(ph)SSAEEHS_	NaN	22.2134	22.8851	NaN	NaN	NaN	2	0.985906	4.88e-09	83.397	18.958	574.201	0.032107
Q9UF83	Uncharacterized protein DKFZp434B061;Putative uncharacterized protein ENSP00000383309		S	519	_S(ph)PPTASLTR_	NaN	NaN	NaN	NaN	22.3776	22.7795	2	0.999679	0.00197439	45.915	35.962	505.239	0.9019
E7ESM9	Calpastatin	CAST;CAST;CAST;CAST;CAST;CAST;CAST;CAST;CAST	S	304	_KEGITGPPADSSKPIGPDDAIDALSSDFTCGS(ph)PTAAGK_	NaN	NaN	22.3961	NaN	NaN	22.8318	4	0.91367	2.33e-17	76.661	10.6937	953.441	-0.28141
F5H602	E3 ubiquitin-protein ligase;E3 ubiquitin-protein ligase NEDD4-like	NEDD4L;NEDD4L	S	323	_SLS(ph)SPTVTLSAPLEGAKDS(ph)PVRR_	NaN	22.4962	22.7449	NaN	NaN	NaN	3	0.999573	6.67e-54	129.03	33.7746	843.41	-0.23758
Q5JWU6	Tumor protein D54	TPD52L2;TPD52L2	S	189	_NSATFKS(ph)FEDR_	NaN	NaN	22.5326	22.7425	NaN	NaN	2	0.998649	0.00271622	46.408	29.1893	691.293	-0.10473
F8W930	Insulin-like growth factor 2 mRNA-binding protein 2	IGF2BP2;IGF2BP2	S	168	_ISYIPDEEVSS(ph)PS(ph)PPQR_	NaN	22.4747	22.8513	NaN	NaN	NaN	2	0.972549	1.69e-25	106.35	15.4881	1030.93	0.070481
F8W930	Insulin-like growth factor 2 mRNA-binding protein 2	IGF2BP2;IGF2BP2	S	170	_ISYIPDEEVSS(ph)PS(ph)PPQR_	NaN	22.4747	22.8513	NaN	NaN	NaN	2	0.99878	1.69e-25	106.35	29.0097	1030.93	0.070481
Q7Z6Z7	E3 ubiquitin-protein ligase HUWE1	HUWE1;HUWE1;HUWE1	S	3919	_ESQLAHIKDEPPPLS(ph)PAPLT(ph)PAT(ph)PSSLDPFFSR_	NaN	22.9256	NaN	NaN	NaN	22.4063	4	0.988702	2.25e-22	88.005	19.4601	946.434	-0.056843
Q9UQ35	Serine/arginine repetitive matrix protein 2	SRRM2	S	994	_QSHSGSIS(ph)PYPK_	NaN	NaN	NaN	NaN	20.6514	24.6899	3	0.976692	5.18e-07	58.477	17.8971	456.538	-0.85489
Q8NCY6	Myb/SANT-like DNA-binding domain-containing protein 4	MSANTD4;MSANTD4	S	106	_LVGSGFPLPS(ph)SDLDDS(ph)LTEEIDEK_	NaN	22.6365	22.7199	NaN	NaN	NaN	2	0.682645	0.000431384	32.79	4.56932	1362.08	-0.061043
Q9P275	Ubiquitin carboxyl-terminal hydrolase 36	USP36;USP36	S	582	_DVVLSTS(ph)PK_	NaN	NaN	NaN	22.7388	22.6245	NaN	2	0.937331	2.71e-06	84.479	14.7587	513.249	0.71387
P61224	Ras-related protein Rap-1b;Ras-related protein Rap-1A	RAP1B;RAP1A;RAP1B;RAP1B;RAP1B;RAP1B;RAP1B;RAP1B;RAP1B;RAP1B;RAP1B;RAP1B;RAP1B;RAP1B;RAP1B	S	39	_YDPTIEDS(ph)YRK_	22.5194	NaN	22.8639	NaN	NaN	NaN	2	0.999975	3.74e-05	66.533	47.2887	733.814	-0.79184
P20020	Plasma membrane calcium-transporting ATPase 1	ATP2B1;ATP2B1	S	1244	_SATS(ph)SSPGS(ph)PLHSLETSL_	NaN	NaN	NaN	22.3239	NaN	23.0817	2	0.52729	0.00124663	35.015	5.17464	959.398	-0.13482
O94811	Tubulin polymerization-promoting protein	TPPP	S	32	_RLS(ph)LES(ph)EGAGEGAAASPELSALEEAFR_	NaN	NaN	NaN	NaN	21.9781	23.4862	3	1	2.79e-41	114.3	71.1227	969.765	0.094708
O94811	Tubulin polymerization-promoting protein	TPPP	S	35	_RLS(ph)LES(ph)EGAGEGAAASPELSALEEAFR_	NaN	NaN	NaN	NaN	21.9781	23.4862	3	1	2.79e-41	114.3	74.4181	969.765	-0.12786
B1AKZ3	Astrocytic phosphoprotein PEA-15	PEA15;PEA15;PEA15	S	137	_QPS(ph)EEEIIK_	NaN	NaN	NaN	22.5767	NaN	23.0167	2	1	0.00420691	35.944	31.4782	576.763	0.59016
Q8WVB6	Chromosome transmission fidelity protein 18 homolog	CHTF18;CHTF18	S	125	_SEEMEEPPPPDS(ph)S(ph)PTDITPPPS(ph)PEDLAELWGHGVSEAAADVGLTR_	NaN	22.0898	NaN	NaN	NaN	23.546	4	0.534145	6.23e-06	34.046	0	1238.27	-0.39848
Q8WVB6	Chromosome transmission fidelity protein 18 homolog	CHTF18;CHTF18	S	126	_SEEMEEPPPPDS(ph)S(ph)PTDITPPPS(ph)PEDLAELWGHGVSEAAADVGLTR_	NaN	22.0898	NaN	NaN	NaN	23.546	4	0.534188	6.23e-06	34.046	0	1238.27	-0.39848
Q8WVB6	Chromosome transmission fidelity protein 18 homolog	CHTF18;CHTF18	S	135	_SEEMEEPPPPDS(ph)S(ph)PTDITPPPS(ph)PEDLAELWGHGVSEAAADVGLTR_	NaN	22.0898	NaN	NaN	NaN	23.546	4	0.831623	6.23e-06	34.046	5.42218	1238.27	-0.39848
Q8WVB6	Chromosome transmission fidelity protein 18 homolog	CHTF18;CHTF18	T	128	_SEEMEEPPPPDS(ph)S(ph)PTDITPPPS(ph)PEDLAELWGHGVSEAAADVGLTR_	NaN	22.0898	NaN	NaN	NaN	23.546	4	0.534234	6.23e-06	34.046	0	1238.27	-0.39848
Q8WVB6	Chromosome transmission fidelity protein 18 homolog	CHTF18;CHTF18	T	131	_SEEMEEPPPPDS(ph)S(ph)PTDITPPPS(ph)PEDLAELWGHGVSEAAADVGLTR_	NaN	22.0898	NaN	NaN	NaN	23.546	4	0.534234	6.23e-06	34.046	0	1238.27	-0.39848
Q02880	DNA topoisomerase 2-beta	TOP2B;TOP2B	S	1466	_SEDDSAKFDS(ph)NEEDSASVFSPSFGLK_	NaN	NaN	NaN	22.9994	NaN	22.6436	3	0.999405	3.8e-49	120	32.8932	959.066	-0.46552
Q02880	DNA topoisomerase 2-beta	TOP2B;TOP2B	S	1461	_SEDDS(ph)AKFDS(ph)NEEDSASVFSPSFGLK_	NaN	NaN	NaN	22.9994	NaN	22.6436	3	0.73556	7.1e-13	47.757	6.47794	985.721	-0.15529
Q8NE71	ATP-binding cassette sub-family F member 1	ABCF1;ABCF1;ABCF1;ABCF1;ABCF1	S	22	_QQPPEPEWIGDGESTS(ph)PSDK_	NaN	NaN	NaN	23.8778	21.7913	NaN	2	0.706029	8.42e-13	81.949	6.45483	1132.47	-0.064018
Q14676	Mediator of DNA damage checkpoint protein 1	MDC1;MDC1;MDC1;MDC1;MDC1;MDC1;MDC1;MDC1;MDC1	S	168	_LLLAEDS(ph)EEEVDFLSER_	NaN	NaN	NaN	22.5128	NaN	23.201	2	0.99962	0.000101956	52.254	34.1963	1037.47	-0.69951
O15075;Q5VZY9	Serine/threonine-protein kinase DCLK1	DCLK1;DCAMKL1	S	337	_SPSPSPT(ph)S(ph)PGSLRK_	NaN	24.7152	NaN	NaN	NaN	21.0463	3	0.978055	4.85e-158	217.82	20.5163	519.895	0.25562
Q8N0Z3	Spindle and centriole-associated protein 1	SPICE1	S	760	_LVGLNLS(ph)PPMS(ph)PVQLPLR_	NaN	NaN	NaN	22.7403	23.0348	NaN	3	1	1.33e-12	83.245	34.0086	697.687	0.10952
Q8N0Z3	Spindle and centriole-associated protein 1	SPICE1	S	764	_LVGLNLS(ph)PPMS(ph)PVQLPLR_	NaN	NaN	NaN	22.7403	23.0348	NaN	3	1	1.33e-12	83.245	34.0086	697.687	0.10952
P29966	Myristoylated alanine-rich C-kinase substrate	MARCKS	S	145	_AEDGATPS(ph)PS(ph)NETPK_	NaN	22.6684	23.1431	NaN	NaN	NaN	2	0.973463	2.56e-11	88.385	17.6021	830.811	0.1359
Q9Y4B4	Helicase ARIP4	RAD54L2;RAD54L2;RAD54L2	S	1169	_APDPEGLARPVS(ph)PDS(ph)PEIISELQQYADVAAAR_	NaN	22.3162	NaN	23.5093	NaN	NaN	3	0.992081	7.19e-26	75.275	20.9514	1174.88	1.0614
Q9Y4B4	Helicase ARIP4	RAD54L2;RAD54L2;RAD54L2	S	1172	_APDPEGLARPVS(ph)PDS(ph)PEIISELQQYADVAAAR_	NaN	22.3162	NaN	23.5093	NaN	NaN	3	0.992081	7.19e-26	75.275	20.9514	1174.88	1.0614
Q7Z5K2	Wings apart-like protein homolog	WAPAL	S	459	_YFGFDDLS(ph)ES(ph)EDDEDDDCQVER_	NaN	NaN	NaN	NaN	22.1484	23.7817	2	0.967496	1.16e-07	56.055	14.5886	1422.97	0.32304
Q7Z5K2	Wings apart-like protein homolog	WAPAL	S	461	_YFGFDDLS(ph)ES(ph)EDDEDDDCQVER_	NaN	NaN	NaN	NaN	22.1484	23.7817	2	0.967496	1.16e-07	56.055	14.5886	1422.97	0.32304
Q52LA3	Protein lin-52 homolog	LIN52	S	28	_LDRAS(ph)PDLWPEQLPGVAEFAASFK_	NaN	NaN	NaN	23.0803	NaN	22.9048	3	0.999936	1.26e-05	42.659	41.9117	908.774	0.33833
O43290	U4/U6.U5 tri-snRNP-associated protein 1	SART1	S	448	_RVS(ph)EVEEEKEPVPQPLPSDDTR_	NaN	23.4569	NaN	NaN	NaN	22.5821	3	0.999743	2.71e-05	39.466	38.4129	872.744	0.43109
Q9NQC3	Reticulon-4	RTN4	T	188	_RGS(ph)S(ph)GSVDETLFALPAASEPVIR_	23.1155	NaN	22.9344	NaN	NaN	NaN	3	0.5	3.19e-11	68.49	0	840.391	-0.47726
P12270	Nucleoprotein TPR	TPR	T	2116	_GLQLT(ph)PGIGGMQQHFFDDEDR_	NaN	NaN	NaN	22.1862	NaN	24.122	3	1	6.61e-11	74.953	35.0364	814.358	0.52863
Q709C8	Vacuolar protein sorting-associated protein 13C	VPS13C	S	874	_GLLGTSLLLDT(ph)VESES(ph)DDEYFDAEDGEPQTCK_	NaN	NaN	22.6302	NaN	NaN	23.8839	3	0.508256	4.2e-06	47.757	0.327801	1231.84	-0.62119
O00566	U3 small nucleolar ribonucleoprotein protein MPP10	MPHOSPH10;MPHOSPH10	S	163	_SDLRKS(ph)PVFS(ph)DEDS(ph)DLDFDISK_	NaN	NaN	22.7256	NaN	NaN	23.797	3	0.808056	0.000279246	35.718	6.13477	919.032	0.36662
O00566	U3 small nucleolar ribonucleoprotein protein MPP10	MPHOSPH10;MPHOSPH10	S	167	_SDLRKS(ph)PVFS(ph)DEDS(ph)DLDFDISK_	NaN	NaN	22.7256	NaN	NaN	23.797	3	0.982019	0.000279246	35.718	16.7526	919.032	0.36662
O00566	U3 small nucleolar ribonucleoprotein protein MPP10	MPHOSPH10;MPHOSPH10	S	171	_SDLRKS(ph)PVFS(ph)DEDS(ph)DLDFDISK_	NaN	NaN	22.7256	NaN	NaN	23.797	3	0.98864	0.000279246	35.718	20.402	919.032	0.36662
F5GYR8	General vesicular transport factor p115	USO1;USO1;USO1;USO1;USO1	S	961	_DLGHPVEEEDELES(ph)GDQEDEDDESEDPGKDLDHI_	NaN	NaN	NaN	23.8444	22.7465	NaN	3	0.5	0.000130848	39.966	0	1306.18	-1.9101
O00567	Nucleolar protein 56	NOP56	S	519	_SFSKEELMS(ph)S(ph)DLEETAGSTSIPK_	NaN	23.5376	23.0923	NaN	NaN	NaN	3	0.991559	1.3e-26	104.3	21.969	878.371	0.28054
O00567	Nucleolar protein 56	NOP56	S	520	_SFSKEELMS(ph)S(ph)DLEETAGSTSIPK_	NaN	23.5376	23.0923	NaN	NaN	NaN	3	0.991559	1.72e-33	112.39	21.969	878.371	0.28054
Q09666	Neuroblast differentiation-associated protein AHNAK	AHNAK	S	4986	_FGFGAKS(ph)PK_	NaN	23.316	23.3269	NaN	NaN	NaN	2	1	0.00185034	56.359	30.3312	509.742	-0.74776
Q15149	Plectin	PLEC;PLEC	S	720	_SDEGQLS(ph)PATR_	NaN	23.0919	23.6605	NaN	NaN	NaN	2	0.967506	5.29e-05	66.285	14.7386	620.764	1.2364
Q16655	Melanoma antigen recognized by T-cells 1	MLANA	S	87	_DSKVS(ph)LQEK_	NaN	23.5074	23.2671	NaN	NaN	NaN	2	0.99989	0.000913843	61.233	39.5766	557.263	0.42378
Q01167	Forkhead box protein K2	FOXK2	S	9	_(ac)AAAAAALS(ph)GAGTPPAGGGAGGGGAGGGGS(ph)PPGGWAVAR_	NaN	NaN	23.4768	NaN	23.3407	NaN	3	0.6822	6.92e-20	45.796	2.64595	1049.47	0.12907
P25490	Transcriptional repressor protein YY1	YY1;YY1;YY1	S	247	_DIDHETVVEEQIIGENS(ph)PPDYSEYMTGK_	NaN	NaN	NaN	22.8771	NaN	24.0541	3	0.908958	1.99e-11	61.602	13.086	1092.47	-0.80582
P49023	Paxillin	PXN;PXN;PXN	S	126	_QKS(ph)AEPS(ph)PTVMSTSLGSNLSELDR_	NaN	23.465	23.4824	NaN	NaN	NaN	3	0.991245	5.93e-21	92.121	18.059	898.729	-0.0089275
P49023	Paxillin	PXN;PXN;PXN	S	130	_QKS(ph)AEPS(ph)PTVMSTSLGSNLSELDR_	NaN	23.465	23.4824	NaN	NaN	NaN	3	0.651607	5.93e-21	92.121	0	898.729	0.17786
Q08357	Sodium-dependent phosphate transporter 2	SLC20A2	S	256	_EGALSRVS(ph)DES(ph)LSK_	NaN	23.7042	23.2853	NaN	NaN	NaN	2	0.544842	0.000668186	44.238	0.639475	819.345	-0.19769
Q08357	Sodium-dependent phosphate transporter 2	SLC20A2	S	259	_EGALSRVS(ph)DES(ph)LSK_	NaN	23.7042	23.2853	NaN	NaN	NaN	2	0.963192	0.000668186	44.238	13.7485	819.345	-0.19769
E7EQL5		DYNC1I2;DYNC1I2;DYNC1I2;DYNC1I2;DYNC1I2	S	73	_EAEALLQSMGLTPES(ph)PIVPPPMSPSS(ph)K_	NaN	23.9045	NaN	23.123	NaN	NaN	3	0.742694	2.28e-08	53.563	5.7825	985.117	-0.32998
Q8NDI1	EH domain-binding protein 1	EHBP1	S	426	_DLS(ph)T(ph)SPKPSPIPS(ph)PVLGR_	NaN	NaN	24.3681	22.7374	NaN	NaN	2	0.8015	0.000269219	48.641	5.89469	1044.46	-0.80738
Q07002	Cyclin-dependent kinase 18	CDK18;CDK18	S	72	_DPPQECSTFSPTDSGEEPGQLS(ph)PGVQFQR_	NaN	23.6849	23.7913	NaN	NaN	NaN	3	0.998435	2.7e-07	49.312	32.2817	1086.46	-0.43184
Q00613	Heat shock factor protein 1	HSF1;HSF1	S	326	_VEEASPGRPSSVDT(ph)LLS(ph)PTALIDSILR_	NaN	NaN	NaN	NaN	23.9991	23.6287	3	0.788526	4.81e-05	37.499	9.86121	995.152	0.11155
Q96JM3	Chromosome alignment-maintaining phosphoprotein 1	CHAMP1	S	297	_KPSPSES(ph)PEPWKPFPAVS(ph)PEPR_	NaN	NaN	NaN	NaN	23.9773	23.8651	3	0.999936	3.96e-07	49.445	42.5668	869.396	0.3231
P49454	Centromere protein F	CENPF	S	1747	_LQLQGLDLS(ph)S(ph)RSLLGIDTEDAIQGR_	NaN	NaN	NaN	NaN	24.1847	23.7131	3	0.905323	7.28e-13	69.482	6.81627	953.461	0.76089
P49454	Centromere protein F	CENPF	S	1748	_LQLQGLDLS(ph)S(ph)RSLLGIDTEDAIQGR_	NaN	NaN	NaN	NaN	24.1847	23.7131	3	0.659414	7.28e-13	69.482	0	953.461	0.93471
P49454	Centromere protein F	CENPF	S	1750	_LQLQGLDLS(ph)S(ph)RSLLGIDTEDAIQGR_	NaN	NaN	NaN	NaN	24.1847	23.7131	3	0.659414	7.28e-13	69.482	0	953.461	0.93471
B5MBZ0	Echinoderm microtubule-associated protein-like 4	EML4;EML4;EML4;EML4	T	910	_APVSSTESVIQSNT(ph)PT(ph)PPPSQPLNETAEEESR_	23.8361	NaN	24.0935	NaN	NaN	NaN	3	0.852327	5.15e-24	91.615	12.5063	1180.52	0.37413
Q9BXP5	Serrate RNA effector molecule homolog	SRRT;SRRT	S	67	_ERFS(ph)PPRHELS(ph)PPQKR_	NaN	NaN	NaN	23.6693	NaN	24.2958	4	1	1.35e-05	83.862	38.5828	531	-1.1739
Q9BXP5	Serrate RNA effector molecule homolog	SRRT;SRRT	S	74	_HELS(ph)PPQKR_	NaN	NaN	NaN	23.6693	NaN	24.2958	2	1	0.000998054	46.178	30.5501	586.285	0.13433
Q9H4M7	Pleckstrin homology domain-containing family A member 4	PLEKHA4	S	194	_ISES(ph)PEVTR_	NaN	24.0319	24.2798	NaN	NaN	NaN	2	0.916481	0.004558	35.645	13.4137	549.247	-0.018067
Q9UPP1	Histone lysine demethylase PHF8	PHF8;PHF8;PHF8	S	857	_DAEYIYPSLES(ph)DDDDPALK_	NaN	NaN	24.0845	24.4287	NaN	NaN	2	0.93327	1.96e-07	67.76	11.4707	1118.46	0.37671
O60271	C-Jun-amino-terminal kinase-interacting protein 4	SPAG9	S	732	_SAS(ph)QS(ph)SLDKLDQELK_	24.0609	NaN	24.5215	NaN	NaN	NaN	2	0.567643	5.38e-07	75.358	0.333392	904.889	-0.78967
O75116	Rho-associated protein kinase 2	ROCK2;ROCK2	S	1133	_SQLQALHIGLDSS(ph)SIGS(ph)GPGDAEADDGFPESR_	NaN	NaN	NaN	22.4842	NaN	26.5081	3	0.72142	3.25e-85	142.91	6.08937	1125.15	-0.52757
O75044	SLIT-ROBO Rho GTPase-activating protein 2	SRGAP2;SRGAP2;SRGAP2	S	994	_TSPVVAPTS(ph)EPSS(ph)PLHTQLLKDPEPAFQR_	NaN	NaN	24.4296	NaN	NaN	24.5687	4	0.728618	1.13e-23	90.468	6.15194	823.144	-0.29626
P62753	40S ribosomal protein S6;40S ribosomal protein S6	RPS6;RPS6	S	240	_LSS(ph)LRAS(ph)TSK_	NaN	23.787	NaN	25.2341	NaN	NaN	2	0.895291	7.78e-05	65.943	10.3652	605.267	0.052825
Q9UQ35	Serine/arginine repetitive matrix protein 2	SRRM2	S	1012	_AQT(ph)PPGPSLSGS(ph)KSPCPQEK_	NaN	NaN	26.9713	NaN	NaN	22.0935	3	0.611684	1.64e-37	116.94	2.17396	738.316	-0.1447
Q01082	Spectrin beta chain, brain 1	SPTBN1	T	2320	_DDEEMNTWIQAISSAISSDKHEVSASTQST(ph)PASSR_	NaN	24.9549	NaN	24.5303	NaN	NaN	4	0.501992	0.00702683	35.344	5.17301	962.176	-0.13666
P47712	Cytosolic phospholipase A2;Phospholipase A2;Lysophospholipase	PLA2G4A;PLA2G4A	S	437	_HIVSNDSSDS(ph)DDESHEPK_	NaN	25.0549	24.6481	NaN	NaN	NaN	3	0.958066	2.76e-18	95.206	14.2259	693.271	-0.40591
F8VY86	Tumor suppressor p53-binding protein 1	TP53BP1;TP53BP1	S	1367	_GGPGKLS(ph)PR_	24.8422	25.3609	NaN	NaN	NaN	NaN	2	1	1.76e-21	86.772	49.4481	474.737	-2.5856
O60343	TBC1 domain family member 4	TBC1D4	S	341	_HAS(ph)APSHVQPSDSEK_	NaN	25.0686	25.4788	NaN	NaN	NaN	3	0.996038	1.08e-07	79.514	24.0043	552.905	0.95023
O00567	Nucleolar protein 56	NOP56	S	520	_SFSKEELMS(ph)S(ph)DLEETAGSTSIPK_	25.9835	NaN	25.8877	NaN	NaN	NaN	3	0.991559	1.72e-33	112.39	21.969	878.371	0.28054
E9PCT1	Serine/arginine repetitive matrix protein 1	SRRM1;SRRM1;SRRM1	S	391	_RLS(ph)PS(ph)AS(ph)PPR_	NaN	NaN	NaN	26.8644	NaN	27.1897	2	1	4.25e-12	77.776	36.1928	654.251	-0.60432
E9PCT1	Serine/arginine repetitive matrix protein 1	SRRM1;SRRM1;SRRM1	S	414	_TRHS(ph)PTPQQSNR_	NaN	NaN	18.7209	18.1357	19.806	NaN	3	0.83952	0.0161374	42.809	8.42377	496.895	1.0104
P51798	H(+)/Cl(-) exchange transporter 7	CLCN7;CLCN7	S	9	_KVS(ph)WSGR_	NaN	20.9087	NaN	19.501	20.4484	NaN	2	0.968446	0.0119661	37.344	14.8701	450.21	1.0735
Q96N67	Dedicator of cytokinesis protein 7	DOCK7;DOCK7	S	1383	_MNS(ph)LTFKK_	NaN	21.5499	18.7198	NaN	NaN	20.6153	2	0.979048	0.00918945	34.755	16.6958	524.748	0.78736
Q8NFC6	Biorientation of chromosomes in cell division protein 1-like 1	BOD1L1	S	800	_KLS(ph)VLGK_	NaN	NaN	NaN	21.2584	21.124	18.5156	2	1	0.00844489	44.309	38.5673	412.736	-0.23649
Q9UQ35	Serine/arginine repetitive matrix protein 2	SRRM2	S	1326	_ELSNS(ph)PLRENS(ph)FGSPLEFR_	NaN	20.3419	NaN	NaN	20.5476	20.2126	3	0.969634	3.43e-59	141.36	13.5035	780.342	-1.6419
Q9H1B7	Interferon regulatory factor 2-binding protein-like	IRF2BPL	S	657	_RNS(ph)S(ph)SPVS(ph)PASVPGQR_	NaN	21.4108	20.3405	19.9356	NaN	NaN	2	0.901069	2.58e-05	60.747	7.03027	933.371	-0.051091
Q9H1B7	Interferon regulatory factor 2-binding protein-like	IRF2BPL	S	658	_RNS(ph)S(ph)SPVSPASVPGQR_	NaN	21.4108	20.3405	19.9356	NaN	NaN	2	0.704389	0.000152633	55.588	0.803737	893.388	0.056068
Q9H1B7	Interferon regulatory factor 2-binding protein-like	IRF2BPL	S	659	_RNS(ph)SS(ph)PVSPASVPGQR_	NaN	21.4108	20.3405	19.9356	NaN	NaN	2	0.866138	2.58e-05	60.747	7.40533	893.388	-0.37913
Q9H1B7	Interferon regulatory factor 2-binding protein-like	IRF2BPL	S	662	_RNS(ph)S(ph)SPVS(ph)PASVPGQR_	NaN	21.4108	20.3405	19.9356	NaN	NaN	2	0.817781	0.00120458	44.258	7.03027	933.371	-0.051091
Q15691	Microtubule-associated protein RP/EB family member 1	MAPRE1	S	155	_KPLTS(ph)SSAAPQRPISTQR_	NaN	20.6967	20.7446	20.8325	NaN	NaN	3	0.787548	8.63e-26	108.71	6.64138	669.012	0.0019937
Q5SRQ6	Casein kinase II subunit beta	CSNK2B;CSNK2B;CSNK2B	S	21	_(ac)S(ph)S(ph)S(ph)EEVSWISWFCGLR_	NaN	21.4449	21.0618	NaN	19.8595	NaN	2	0.979195	1.84e-17	99.569	17.0702	1106.4	0.63861
Q5SRQ6	Casein kinase II subunit beta	CSNK2B;CSNK2B;CSNK2B	S	22	_(ac)S(ph)S(ph)S(ph)EEVSWISWFCGLR_	NaN	21.4449	21.0618	NaN	19.8595	NaN	2	0.979195	1.84e-17	99.569	17.0702	1106.4	0.63861
Q5SRQ6	Casein kinase II subunit beta	CSNK2B;CSNK2B;CSNK2B	S	23	_(ac)S(ph)S(ph)S(ph)EEVSWISWFCGLR_	NaN	21.4449	21.0618	NaN	19.8595	NaN	2	0.979195	0.000577454	46.159	17.0702	1106.4	0.63861
Q9UK76	Hematological and neurological expressed 1 protein	HN1;HN1;HN1	S	80	_SSGGREDLESS(ph)GLQR_	NaN	22.6166	NaN	20.7728	19.1052	NaN	3	0.883369	1.05e-24	116.35	8.79328	553.244	0.2734
Q13439	Golgin subfamily A member 4	GOLGA4;GOLGA4;GOLGA4	S	71	_VPS(ph)VESLFR_	NaN	NaN	NaN	20.927	21.0362	20.7303	2	0.994521	0.00331973	36.847	22.5894	557.271	1.3218
P55327	Tumor protein D52	TPD52;TPD52	S	171	_KLEDVKNS(ph)PTFK_	NaN	21.4796	20.678	NaN	20.5946	NaN	3	0.896683	2.58e-29	124.43	9.38468	495.916	-0.051514
Q9C0D5	Protein TANC1	TANC1	S	85	_VNKKS(ph)PGPVR_	NaN	21.5444	21.3404	NaN	19.9383	NaN	3	1	0.00364767	35.204	35.2038	387.876	0.41078
Q9H1A4	Anaphase-promoting complex subunit 1	ANAPC1;ANAPC1	S	547	_LLGS(ph)LDEVVLLSPVPELRDS(ph)SK_	NaN	NaN	NaN	22.1477	20.5648	20.4222	3	0.987277	0.00454128	30.855	19.2055	842.755	0.526
O94880	PHD finger protein 14	PHF14	S	835	_S(ph)FVPEEEKHEER_	NaN	NaN	NaN	20.7398	20.0896	22.3545	3	1	7.72e-09	82.362	41.0916	532.563	-0.027853
Q8N1F8	Serine/threonine-protein kinase 11-interacting protein	STK11IP;STK11IP	S	398	_RAS(ph)ISEPSDTDPEPR_	NaN	21.103	20.959	NaN	NaN	21.182	2	0.995854	1.05e-07	78.661	23.9837	868.878	1.3113
Q53EL6	Programmed cell death protein 4	PDCD4	S	457	_FVS(ph)EGDGGR_	NaN	NaN	22.4548	20.4621	20.354	NaN	2	1	0.000593261	58.132	55.4522	502.198	0.40564
O60343	TBC1 domain family member 4	TBC1D4;TBC1D4	S	588	_LGS(ph)VDSFER_	21.4519	21.1316	20.8203	NaN	NaN	NaN	2	0.999318	0.00197439	45.915	31.6579	545.234	0.12148
Q13535	Serine/threonine-protein kinase ATR	ATR;ATR	S	435	_RLS(ph)SSLNPSK_	NaN	19.9433	NaN	21.673	NaN	22.0105	2	0.705157	0.00448689	39.424	6.80055	584.79	-0.13253
Q96HA7	Tonsoku-like protein	TONSL	S	719	_VS(ph)PGQAAPAMAR_	NaN	20.4684	NaN	NaN	21.6076	21.6256	2	1	0.00387911	38.634	38.634	618.284	-0.40225
Q5T1M5	FK506-binding protein 15	FKBP15	S	1161	_S(ph)S(ph)LSGDEEDELFK_	NaN	22.3784	19.9949	NaN	21.3702	NaN	2	0.666667	7.12e-05	60.564	0	808.294	0.21497
Q969X1	Protein lifeguard 3	TMBIM1;TMBIM1;TMBIM1;TMBIM1;TMBIM1;TMBIM1;TMBIM1;TMBIM1;TMBIM1	S	81	_AVS(ph)DSFGPGEWDDR_	NaN	20.9799	22.25	NaN	NaN	20.5274	2	0.949092	0.000444876	53.001	12.7052	809.314	0.9122
Q7L2J0	7SK snRNA methylphosphate capping enzyme	MEPCE	S	152	_RNS(ph)CNVGGGGGGFK_	NaN	NaN	NaN	20.873	21.4768	21.4265	2	1	0.00144688	42.338	42.3376	723.801	-0.66261
O43314	Inositol hexakisphosphate and diphosphoinositol-pentakisphosphate kinase 2	PPIP5K2	S	1016	_S(ph)GEQITSSPVS(ph)PK_	NaN	NaN	NaN	20.0399	21.3017	22.5879	2	0.953837	3.59e-05	65.784	14.0805	738.805	0.083754
O75971	snRNA-activating protein complex subunit 5	SNAPC5	S	96	_SHVTEEEEEEEEEES(ph)DS_	NaN	NaN	21.3879	20.6146	NaN	22.0367	2	0.499965	0.000474575	44.816	0	1051.86	0.4952
O75971	snRNA-activating protein complex subunit 5	SNAPC5	S	98	_SHVTEEEEEEEEEES(ph)DS_	NaN	NaN	21.3879	20.6146	NaN	22.0367	2	0.499965	0.000474575	44.816	0	1051.86	0.4952
Q8NFH5	Nucleoporin NUP53	NUP35;NUP35;NUP35	S	259	_CALSS(ph)PSLAFT(ph)PPIK_	NaN	NaN	NaN	20.9685	21.6037	21.5492	2	0.513236	0.0096909	32.181	0.362684	874.89	2.2692
Q8NFH5	Nucleoporin NUP53	NUP35;NUP35;NUP35	T	265	_CALSS(ph)PSLAFT(ph)PPIK_	NaN	NaN	NaN	20.9685	21.6037	21.5492	2	0.734325	0.0096909	32.181	5.37243	874.89	2.2692
Q8N5Y2	Male-specific lethal 3 homolog	MSL3;MSL3	T	405	_SSS(ph)PIPLT(ph)PSKEGSAVFAGFEGR_	NaN	21.3232	NaN	23.3397	NaN	19.5043	3	0.767721	6.42e-07	49.101	7.06129	827.708	-0.29796
Q9BVC5	Ashwin	C2orf49;C2orf49;C2orf49	S	189	_KSPSGPVKS(ph)PPLS(ph)PVGTTPVK_	NaN	21.4504	21.7104	21.2428	NaN	NaN	3	0.867776	0.000365478	35.376	8.71634	740.707	0.14908
H0YIJ1		CNTN1	S	52	_TAKDHRS(ph)IR_	NaN	22.3105	NaN	20.5358	21.5614	NaN	3	0.991368	0.0110721	31.431	20.6013	388.528	-0.054545
Q9H5H4	Zinc finger protein 768	ZNF768;ZNF768	S	125	_YEPQS(ph)PGYEPR_	NaN	21.9573	22.0514	20.6179	NaN	NaN	2	0.999864	1.28e-06	76.759	39.432	701.787	-0.57977
Q9Y4H2	Insulin receptor substrate 2	IRS2	S	306	_SKS(ph)QSSGSSATHPISVPGAR_	NaN	NaN	22.4115	21.2106	21.073	NaN	3	0.678976	0.000164452	44.258	6.46211	674.32	0.53582
Q13671	Ras and Rab interactor 1	RIN1;RIN1;RIN1	S	349	_S(ph)MSAAFCSLLAPER_	NaN	NaN	22.5316	NaN	20.4086	21.8295	2	0.535001	2.65e-15	65.716	0.609174	810.352	-1.5215
Q9HB90	Ras-related GTP-binding protein C	RRAGC	S	15	_(ac)SLQYGAEETPLAGS(ph)YGAADSFPK_	NaN	NaN	22.2756	21.4786	21.1821	NaN	3	0.816189	1e-05	38.537	11.7773	827.7	0.32775
F5H4T9	Solute carrier family 35 member C2	SLC35C2;SLC35C2;SLC35C2	S	365	_GLGSS(ph)PDLELLLR_	NaN	20.4603	NaN	21.988	NaN	22.5065	2	0.532117	7.55e-11	92.935	0.558696	725.371	0.11778
Q5UIP0	Telomere-associated protein RIF1	RIF1;RIF1	S	2196	_SQEDEISS(ph)PVNK_	NaN	NaN	20.9451	21.9655	NaN	22.1559	2	0.860268	0.00104662	48.823	7.89717	706.801	1.3255
P53396	ATP-citrate synthase	ACLY;ACLY	S	455	_TAS(ph)FSESR_	NaN	19.9465	NaN	21.5099	23.6461	NaN	2	0.987433	0.00256411	55.353	19.7005	482.692	0.32514
P11171	Protein 4.1	EPB41;EPB41	S	712	_LSTHS(ph)PFR_	NaN	21.6202	21.4145	NaN	NaN	22.081	2	0.998425	0.00177747	60.434	28.6265	512.734	-0.84976
E7ERS3	Zinc finger CCCH domain-containing protein 18	ZC3H18;ZC3H18;ZC3H18	S	860	_YEPS(ph)DKDRQSPPPAK_	NaN	NaN	23.9748	19.2625	21.886	NaN	3	0.49997	0.00104512	50.079	0	598.94	0.29456
Q641Q2;Q9Y4E1	WASH complex subunit FAM21A;WASH complex subunit FAM21B;WASH complex subunit FAM21C	FAM21A;FAM21A;FAM21A;FAM21B;FAM21A;FAM21C	S	352	_LTDEDFS(ph)PFGSGGGLFSGGK_	NaN	NaN	22.6173	NaN	20.5737	21.9326	2	0.991135	6.99e-09	64.488	21.3685	1027.94	-1.2711
Q9P260	LisH domain and HEAT repeat-containing protein KIAA1468	KIAA1468	S	453	_ENS(ph)PNSFPR_	NaN	21.9953	21.8412	NaN	21.333	NaN	2	0.996043	0.00586784	34.532	24.0087	564.23	0.027589
I1E4Y6	PERQ amino acid-rich with GYF domain-containing protein 2	GIGYF2;GIGYF2;GIGYF2;GIGYF2;GIGYF2;GIGYF2;GIGYF2;GIGYF2;GIGYF2;GIGYF2;GIGYF2	S	26	_ALSSGGSITS(ph)PPLS(ph)PALPK_	NaN	NaN	22.6714	21.9082	NaN	20.6076	2	0.96165	6.2e-36	119.76	14.7523	970.463	0.93463
Q9BQ39	ATP-dependent RNA helicase DDX50	DDX50	S	86	_LSDEFS(ph)K_	NaN	NaN	NaN	24.73	20.0239	20.4519	2	0.999619	0.0219739	34.186	34.1861	453.186	0.45248
P17026	Zinc finger protein 22	ZNF22	S	49	_S(ph)LDDKPYK_	NaN	NaN	NaN	20.2608	22.2361	22.8812	2	0.999997	0.0053733	57.203	54.5938	523.234	0.40227
H7BYT1	Casein kinase I isoform delta	CSNK1D;CSNK1D	S	331	_GLPSTAS(ph)GR_	NaN	20.3231	NaN	22.5136	22.5761	NaN	2	0.726864	0.00320603	37.613	4.75405	463.211	1.0932
Q5FBB7	Shugoshin-like 1	SGOL1	S	256	_DQVNLS(ph)PK_	NaN	21.6303	21.915	21.8774	NaN	NaN	2	1	0.000369459	73.781	73.7813	490.726	1.0249
F5GX68	Cytosine-specific methyltransferase;DNA (cytosine-5)-methyltransferase 1	DNMT1;DNMT1	S	143	_SKS(ph)DGEAKPEPSPSPR_	NaN	NaN	NaN	21.1099	21.8546	22.5405	3	0.992415	1.85e-07	74.519	21.1678	583.6	0.099791
Q96EI5	Transcription elongation factor A protein-like 4	TCEAL4;TCEAL4	S	102	_EGKPEIEGKPES(ph)EGEPGSETR_	NaN	22.1949	NaN	21.3536	NaN	21.996	3	0.999331	5.01e-09	61.37	32.9663	774.676	0.55384
Q53F19	Uncharacterized protein C17orf85	C17orf85	T	413	_MIST(ph)PS(ph)PKK_	NaN	21.3643	21.5114	NaN	NaN	22.7499	2	0.74125	0.000219272	62.14	4.53236	574.745	-0.23213
P16949	Stathmin;Stathmin	STMN1;STMN1	S	16	_RAS(ph)GQAFELILS(ph)PR_	NaN	21.4764	21.8455	NaN	NaN	22.357	3	1	4.72e-107	100.92	78.3239	568.934	0.0082927
P16949	Stathmin;Stathmin	STMN1;STMN1	S	25	_RAS(ph)GQAFELILS(ph)PR_	NaN	21.4764	21.8455	NaN	NaN	22.357	3	1	4.72e-107	167.28	78.3239	568.934	0.0082927
O96013	Serine/threonine-protein kinase PAK 4	PAK4	T	478	_RKSLVGT(ph)PYWMAPELISR_	NaN	NaN	NaN	22.9582	21.5904	21.1388	3	0.545433	3.44e-05	61.703	0.95623	728.706	0.20833
Q9UQ35	Serine/arginine repetitive matrix protein 2	SRRM2	S	1318	_ELS(ph)NS(ph)PLRENSFGSPLEFR_	NaN	21.7015	NaN	NaN	20.5476	23.5354	3	0.999955	2.5e-13	88.551	43.5555	780.342	-0.61916
Q9UQ35	Serine/arginine repetitive matrix protein 2	SRRM2	S	1320	_ELS(ph)NS(ph)PLRENSFGSPLEFR_	NaN	21.7015	NaN	NaN	20.5476	23.5354	3	0.999928	4.85e-258	169.01	41.5328	780.342	-0.96635
Q9UQ35	Serine/arginine repetitive matrix protein 2	SRRM2	S	1329	_ELSNS(ph)PLRENSFGS(ph)PLEFR_	NaN	21.7015	NaN	NaN	20.5476	23.5354	3	0.999706	7.25e-90	169.01	35.372	780.342	-0.97557
Q16204	Coiled-coil domain-containing protein 6	CCDC6	S	244	_LDQPVS(ph)APPS(ph)PR_	22.0126	21.5081	22.2884	NaN	NaN	NaN	2	1	8.17e-39	132.51	112.818	712.305	0.1468
Q9Y4C8	Probable RNA-binding protein 19	RBM19;RBM19	S	949	_SVVLDEILEQLEGS(ph)DS(ph)DSEEQTLQL_	NaN	21.3856	NaN	21.3713	23.057	NaN	2	0.608246	1.37e-17	72.771	0	1468.63	0.71897
Q9Y4C8	Probable RNA-binding protein 19	RBM19;RBM19	S	951	_SVVLDEILEQLEGS(ph)DS(ph)DSEEQTLQL_	NaN	21.3856	NaN	21.3713	23.057	NaN	2	0.608246	1.37e-17	72.771	0	1468.63	0.71897
Q9Y4C8	Probable RNA-binding protein 19	RBM19;RBM19	S	953	_SVVLDEILEQLEGS(ph)DS(ph)DSEEQTLQL_	NaN	21.3856	NaN	21.3713	23.057	NaN	2	0.608246	1.37e-17	72.771	0	1468.63	0.71897
Q12929	Epidermal growth factor receptor kinase substrate 8	EPS8;EPS8	S	659	_QNS(ph)SSSDSGGSIVR_	NaN	NaN	21.709	22.1492	22.0204	NaN	2	0.838031	0.000963547	46.964	7.95951	730.804	-0.010862
Q13796	Protein Shroom2	SHROOM2;SHROOM2;SHROOM2	S	1173	_SPS(ph)PQFAPQK_	NaN	NaN	21.6142	21.8331	NaN	22.488	2	0.956628	0.00335066	36.32	13.4353	583.766	0.35111
O94804	Serine/threonine-protein kinase 10	STK10	S	417	_SRPVS(ph)MDAR_	NaN	22.6578	22.7401	20.5435	NaN	NaN	2	0.98282	0.025987	30.205	17.5745	549.742	-1.7815
Q96BY7	Autophagy-related protein 2 homolog B	ATG2B	S	1582	_SYISPHS(ph)S(ph)PSHTPTR_	NaN	21.4735	21.5444	NaN	NaN	22.946	3	0.723788	0.00469719	35.389	3.92765	605.248	-0.25493
Q09666	Neuroblast differentiation-associated protein AHNAK	AHNAK	S	3426	_VSMPDVELNLKS(ph)PK_	NaN	NaN	NaN	22.3822	23.1112	20.5232	3	1	3.51e-10	88.551	86.2512	546.272	-0.75878
O43314	Inositol hexakisphosphate and diphosphoinositol-pentakisphosphate kinase 2	PPIP5K2	S	1006	_S(ph)GEQITSSPVS(ph)PK_	NaN	NaN	NaN	22.1666	21.3017	22.5879	2	0.999993	2.28e-05	68.257	53.8682	738.805	0.29506
G8JL86	Cordon-bleu protein-like 1	COBLL1;COBLL1	S	543	_VEAENIS(ph)PKS(ph)QDIPFVSTDIINTLK_	NaN	NaN	NaN	21.4441	22.3086	22.437	3	0.988787	0.00032122	35.628	22.2218	973.466	0.58649
G8JL86	Cordon-bleu protein-like 1	COBLL1;COBLL1	S	546	_VEAENIS(ph)PKS(ph)QDIPFVSTDIINTLK_	NaN	NaN	NaN	21.4441	22.3086	22.437	3	0.988787	0.00032122	35.628	22.2218	973.466	0.58649
F5H2M7	Serine/threonine-protein kinase WNK1	WNK1;WNK1;WNK1	S	2525	_DVDDGS(ph)GSPHS(ph)PHQLSSK_	NaN	22.2436	NaN	22.2096	NaN	21.7522	3	0.543889	2.34e-06	63.573	0	670.593	0.012746
P19338	Nucleolin	NCL;NCL;NCL;NCL;NCL	T	121	_ALVAT(ph)PGKK_	NaN	NaN	21.9809	21.9801	NaN	22.2544	2	1	9.37e-05	73.781	45.0775	482.765	0.61708
P29966	Myristoylated alanine-rich C-kinase substrate	MARCKS	S	145	_AEDGATPS(ph)PS(ph)NETPK_	21.267	22.5174	22.5078	NaN	NaN	NaN	2	0.973463	2.56e-11	88.385	17.6021	830.811	0.1359
O75152	Zinc finger CCCH domain-containing protein 11A	ZC3H11A	S	759	_RLSS(ph)AS(ph)TGKPPLSVEDDFEK_	NaN	NaN	24.0313	21.344	20.9341	NaN	3	0.577142	1.1e-08	60.541	0.891112	775.013	0.17551
O75152	Zinc finger CCCH domain-containing protein 11A	ZC3H11A	T	762	_RLSS(ph)AS(ph)TGKPPLSVEDDFEK_	NaN	NaN	24.0313	21.344	20.9341	NaN	3	0.509878	1.14e-11	77.984	0	775.013	0.19227
P05114	Non-histone chromosomal protein HMG-14	HMGN1;HMGN1;HMGN1;HMGN1	S	8	_KVS(ph)SAEGAAKEEPK_	NaN	NaN	NaN	23.1634	22.8496	20.3059	3	0.5	4.79e-05	64.346	0	504.243	0.3059
O60271	C-Jun-amino-terminal kinase-interacting protein 4	SPAG9;SPAG9	S	815	_ETDYPAGEDLSES(ph)GQVDK_	22.6844	NaN	22.898	20.8117	NaN	NaN	2	0.829862	0.000203682	46.178	6.89078	1010.41	-0.63298
Q92504	Zinc transporter SLC39A7	SLC39A7;SLC39A7;SLC39A7;SLC39A7	S	276	_EKQS(ph)S(ph)EEEEKETR_	NaN	21.6349	21.3341	NaN	NaN	23.427	3	0.999999	3.14e-21	108.56	62.3985	590.227	-0.15623
O94811	Tubulin polymerization-promoting protein	TPPP	S	160	_AISS(ph)PTVSR_	NaN	22.0388	22.3093	NaN	NaN	22.0795	2	0.879756	1.81e-05	71.555	9.24312	499.239	-0.086976
E7ER66	Centrosomal protein of 152 kDa	CEP152;CEP152	S	1461	_NVS(ph)PEFVPCEGEGGFGLHK_	NaN	21.4526	NaN	22.2294	22.8407	NaN	3	1	6.44e-05	46.578	46.5776	713.978	-0.35391
P42167	Lamina-associated polypeptide 2, isoforms beta/gamma;Thymopoietin;Thymopentin	TMPO;TMPO;TMPO	S	306	_HAS(ph)PILPITEFSDIPR_	NaN	NaN	NaN	22.3664	21.9725	22.2042	3	0.999959	1.03e-07	77.222	43.9219	624.98	0.99968
Q14980	Nuclear mitotic apparatus protein 1	NUMA1;NUMA1;NUMA1	T	2000	_VSLEPHQGPGT(ph)PESK_	NaN	NaN	NaN	21.9849	22.0609	22.5129	2	0.992257	0.0102673	47.568	22.0593	821.877	2.027
Q9Y5J1	U3 small nucleolar RNA-associated protein 18 homolog	UTP18	S	206	_KTSS(ph)DDES(ph)EEDEDDLLQR_	NaN	22.8741	22.8342	NaN	NaN	20.893	2	0.517003	1.92e-19	103.95	0.676816	1135.91	0.055656
I3L4C2	Brain-specific angiogenesis inhibitor 1-associated protein 2	BAIAP2;BAIAP2;BAIAP2	S	358	_SLS(ph)PPQSQSK_	22.2651	21.939	22.4223	NaN	NaN	NaN	2	0.946497	0.00213597	37.613	12.879	569.761	2.8693
Q5VZK9	Leucine-rich repeat-containing protein 16A	LRRC16A	S	1288	_TASRPDDIPDS(ph)PSS(ph)PK_	NaN	NaN	NaN	21.9775	22.2632	22.3933	2	0.922252	0.0021315	45.784	10.0277	915.371	0.049807
Q5VZK9	Leucine-rich repeat-containing protein 16A	LRRC16A	S	1291	_TASRPDDIPDS(ph)PSS(ph)PK_	NaN	NaN	NaN	21.9775	22.2632	22.3933	2	0.841619	0.0021315	45.784	6.85152	915.371	0.049807
Q9ULC8	Probable palmitoyltransferase ZDHHC8	ZDHHC8	S	725	_LNGQS(ph)PGLAR_	NaN	22.2142	21.6808	NaN	NaN	22.7944	2	1	0.000244805	58.674	42.0954	546.764	0.412
Q13586	Stromal interaction molecule 1	STIM1;STIM1;STIM1	S	575	_LPDS(ph)PALAK_	22.4712	NaN	22.5083	21.7353	NaN	NaN	2	1	0.00227387	43.897	43.8967	496.247	2.0821
Q6VN20	Ran-binding protein 10	RANBP10;RANBP10;RANBP10;RANBP10	S	365	_SQDSYPGS(ph)PS(ph)LSPR_	NaN	NaN	22.4065	22.3788	21.9877	NaN	2	0.954985	3.29e-07	76.155	14.5116	819.316	0.22307
Q6VN20	Ran-binding protein 10	RANBP10;RANBP10;RANBP10;RANBP10	S	367	_SQDSYPGS(ph)PS(ph)LSPR_	NaN	NaN	22.4065	22.3788	21.9877	NaN	2	0.583574	3.29e-07	76.155	2.37136	819.316	-1.4708
Q9H2J7	Sodium-dependent neutral amino acid transporter B(0)AT2;Transporter	SLC6A15;SLC6A15	S	675	_VLKEPVNLEGDDTS(ph)LIHGK_	NaN	23.5072	NaN	21.7449	21.5588	NaN	3	0.780895	0.000781361	37.856	5.5194	715.359	-0.39146
Q15311	RalA-binding protein 1	RALBP1;RALBP1	S	29	_TPS(ph)S(ph)EEISPTKFPGLYR_	NaN	NaN	23.3406	21.3302	NaN	22.1711	2	0.862907	0.00022426	52.823	9.05799	1034.96	0.92599
P35637	RNA-binding protein FUS	FUS	S	277	_HDS(ph)EQDNSDNNTIFVQGLGENVTIESVADYFK_	NaN	NaN	NaN	21.9466	22.8804	22.0663	3	0.61349	0.000874296	34.839	5.10118	1222.54	-0.097333
P17535	Transcription factor jun-D	JUND	S	255	_LAALKDEPQTVPDVPSFGES(ph)PPLS(ph)PIDMDTQER_	23.4068	22.0601	21.4767	NaN	NaN	NaN	3	0.786207	1.34e-10	61.142	5.6948	1247.23	0.27268
P17535	Transcription factor jun-D	JUND	S	259	_LAALKDEPQTVPDVPSFGES(ph)PPLS(ph)PIDMDTQER_	23.4068	22.0601	21.4767	NaN	NaN	NaN	3	0.993745	1.34e-10	61.142	23.8043	1247.23	0.27268
Q6PJG2	Uncharacterized protein C14orf43	C14orf43;C14orf43	T	655	_SFELPPYT(ph)PPPILS(ph)PVR_	NaN	NaN	NaN	23.3734	20.6076	22.9877	2	0.880516	3.22e-08	73.389	8.65518	1035.49	1.5817
Q9Y4H2	Insulin receptor substrate 2	IRS2	S	1162	_HSSETFSSTTT(ph)VTPVS(ph)PSFAHNPK_	NaN	21.717	NaN	23.0631	22.214	NaN	3	0.889188	1.19e-05	37.054	12.4356	902.721	-0.85614
P51149	Ras-related protein Rab-7a	RAB7A;RAB7A;RAB7A;RAB7A	S	72	_FQS(ph)LGVAFYR_	NaN	NaN	NaN	22.4211	22.9345	21.7043	2	0.999997	0.00011033	64.55	55.1178	634.297	-0.056472
P05387	60S acidic ribosomal protein P2	RPLP2	S	16	_YVASYLLAALGGNS(ph)SPSAK_	NaN	21.5073	NaN	23.1736	NaN	22.394	2	0.852676	4.83e-47	134.29	8.43336	974.974	1.5519
Q9Y4H2	Insulin receptor substrate 2	IRS2	T	520	_SNT(ph)PESIAET(ph)PPAR_	NaN	NaN	NaN	21.2521	22.5784	23.2959	2	0.987545	1.73e-15	100.21	19.0306	815.332	-1.1834
Q86WN1	FCH and double SH3 domains protein 1	FCHSD1;FCHSD1;FCHSD1	T	452	_DLS(ph)PTAEDAELSDFEECEET(ph)GELFEEPAPQALATR_	NaN	NaN	22.173	NaN	22.3742	22.6681	3	0.783956	2.12e-05	44.317	4.96498	1352.89	-0.35897
Q53LP3	Ankyrin repeat domain-containing protein SOWAHC	SOWAHC	S	212	_DLVMGS(ph)SPQLK_	NaN	NaN	22.0448	NaN	22.8259	22.3456	2	0.5	0.00100632	47.189	0	627.794	2.4858
Q9UQ35	Serine/arginine repetitive matrix protein 2	SRRM2	S	2067	_S(ph)LT(ph)RS(ph)PPAIR_	NaN	NaN	23.8519	NaN	21.0019	22.4131	2	1	8.08e-06	76.01	48.8228	669.274	0.39438
Q9BXP5	Serrate RNA effector molecule homolog	SRRT;SRRT	S	74	_HELS(ph)PPQKR_	NaN	23.1217	NaN	22.7956	21.3514	NaN	2	1	0.000998054	46.178	30.5501	586.285	0.13433
P60468	Protein transport protein Sec61 subunit beta	SEC61B	S	13	_PGPTPSGTNVGS(ph)SGRSPSK_	NaN	20.8664	23.4416	22.9854	NaN	NaN	3	0.469496	1.63e-35	120.32	1.81239	617.286	-0.48941
P60468	Protein transport protein Sec61 subunit beta	SEC61B	S	14	_PGPTPSGTNVGS(ph)SGRSPSK_	NaN	20.8664	23.4416	22.9854	NaN	NaN	3	0.371081	4.4e-19	100.94	0	617.286	-0.49053
P60468	Protein transport protein Sec61 subunit beta	SEC61B	S	17	_PGPTPSGTNVGSSGRS(ph)PSK_	NaN	20.8664	23.4416	22.9854	NaN	NaN	2	0.884197	1.83e-46	131.33	13.6551	925.426	0.10448
Q09161	Nuclear cap-binding protein subunit 1	NCBP1;NCBP1	S	22	_KTS(ph)DANETEDHLESLICK_	NaN	23.3495	NaN	21.9923	NaN	21.9648	3	0.815078	1.58e-18	97.457	7.06684	723.984	0.5495
Q8NDX6	Zinc finger protein 740	ZNF740	S	44	_AGS(ph)PDVLR_	NaN	NaN	22.2327	22.3764	NaN	22.7338	2	1	0.0403088	30.331	30.3312	447.708	-0.099741
G3V1Z5	Large proline-rich protein BAG6	BAG6;BAG6;BAT3;BAG6;BAG6	S	994	_AS(ph)PEPQRENAS(ph)PAPGTTAEEAMSR_	NaN	NaN	22.0484	NaN	22.7639	22.539	3	0.995796	1.47e-10	59.814	24.7081	882.03	-0.60148
G3V1Z5	Large proline-rich protein BAG6	BAG6;BAG6;BAT3;BAG6;BAG6	S	1003	_AS(ph)PEPQRENAS(ph)PAPGTTAEEAMSR_	NaN	NaN	22.0484	NaN	22.7639	22.539	3	0.991255	1.47e-10	59.814	21.5157	882.03	-0.60148
P42684	Abelson tyrosine-protein kinase 2	ABL2	S	820	_TVST(ph)SS(ph)QPEENVDR_	NaN	NaN	NaN	22.4354	22.1615	22.8254	2	0.822208	0.00266718	40.085	6.77677	854.827	-1.1568
Q99569	Plakophilin-4	PKP4	S	281	_AAS(ph)PYSQRPAS(ph)PTAIR_	NaN	22.7735	22.2913	22.4035	NaN	NaN	3	0.819449	0.00134931	47.808	7.79583	611.608	-1.0432
Q9H2E6	Semaphorin-6A	SEMA6A;SEMA6A;SEMA6A;SEMA6A;SEMA6A	S	924	_SYPTNS(ph)LTR_	NaN	NaN	NaN	22.3897	22.1681	22.9122	2	0.752078	0.00197439	45.915	7.28144	559.748	-0.22772
P62753	40S ribosomal protein S6;40S ribosomal protein S6	RPS6;RPS6	T	241	_RLS(ph)S(ph)LRAST(ph)SK_	NaN	NaN	NaN	22.3655	22.2144	22.9056	3	0.502133	0.000931131	52.522	0.634645	482.537	-0.44967
Q9Y2H2	Phosphatidylinositide phosphatase SAC2	INPP5F;INPP5F	S	942	_SPS(ph)AGDVHILTGFAK_	NaN	22.8238	23.9359	NaN	NaN	20.7415	2	0.941634	2.47e-07	75.97	12.0772	790.379	1.2844
Q7Z3C6	Autophagy-related protein 9A	ATG9A;ATG9A;ATG9A;ATG9A;ATG9A;ATG9A;ATG9A;ATG9A;ATG9A	S	14	_LEAS(ph)YS(ph)DSPPGEEDLLVHVAEGSK_	NaN	22	NaN	22.4323	23.079	NaN	3	0.508886	5.92e-11	60.278	0	897.049	-0.3273
Q7Z3C6	Autophagy-related protein 9A	ATG9A;ATG9A;ATG9A;ATG9A;ATG9A;ATG9A;ATG9A;ATG9A;ATG9A	S	16	_LEAS(ph)YS(ph)DSPPGEEDLLVHVAEGSK_	NaN	22	NaN	22.4323	23.079	NaN	3	0.508886	5.92e-11	60.278	0	897.049	-0.3273
Q7Z3C6	Autophagy-related protein 9A	ATG9A;ATG9A;ATG9A;ATG9A;ATG9A;ATG9A;ATG9A;ATG9A;ATG9A	S	18	_LEAS(ph)YS(ph)DSPPGEEDLLVHVAEGSK_	NaN	22	NaN	22.4323	23.079	NaN	3	0.508886	5.92e-11	60.278	0	897.049	-0.3273
Q14669	Probable E3 ubiquitin-protein ligase TRIP12	TRIP12	S	991	_DDSLDLS(ph)PQGR_	NaN	NaN	NaN	21.8388	23.1025	22.5876	2	0.997943	0.00125569	45.79	26.8589	641.769	0.25395
Q96T37	Putative RNA-binding protein 15	RBM15	S	656	_HLDRS(ph)PESDRPR_	NaN	NaN	NaN	21.8012	22.1842	23.5483	3	0.958698	0.000787037	53.403	13.6571	515.57	-0.61753
Q9UQ35	Serine/arginine repetitive matrix protein 2	SRRM2	S	1083	_QSHSES(ph)PSLQSK_	NaN	23.2801	20.6517	NaN	NaN	23.6844	2	0.696038	0.000533298	55.176	7.06227	697.801	0.57578
Q92615	La-related protein 4B	LARP4B;LARP4B	T	518	_FTSSQTQS(ph)PT(ph)PPKPPS(ph)PSFELGLSSFPPLPGAAGNLK_	NaN	22.6376	NaN	22.3444	NaN	22.658	3	0.82935	4.9e-10	60.065	11.4034	1336.28	0.90637
Q32MZ4	Leucine-rich repeat flightless-interacting protein 1	LRRFIP1	S	766	_ALDS(ph)NSLENDDLSAPGREPGHFNPESR_	NaN	22.3022	NaN	22.2833	NaN	23.0903	3	0.49999	7.52e-13	57.147	0	1002.11	-0.36817
Q6PJG2	Uncharacterized protein C14orf43	C14orf43;C14orf43	S	661	_SFELPPYT(ph)PPPILS(ph)PVR_	NaN	NaN	NaN	24.0897	20.6076	22.9877	2	0.999266	3.22e-08	73.389	30.2737	1035.49	0.92215
Q9BZ23	Pantothenate kinase 2, mitochondrial	PANK2	S	189	_LGS(ph)YSGPTSVSR_	22.7053	22.8302	22.2193	NaN	NaN	NaN	2	0.994084	0.000176837	53.403	24.4469	645.79	-0.32479
Q06546	GA-binding protein alpha chain	GABPA	S	303	_APRIS(ph)GEDR_	NaN	NaN	NaN	23.3472	23.6639	20.7494	2	1	0.0031876	51.013	51.013	540.745	1.2781
Q9C0C2	182 kDa tankyrase-1-binding protein	TNKS1BP1	S	691	_WLDDLLAS(ph)PPPSGGGAR_	NaN	23.7411	22.9865	NaN	NaN	21.037	2	0.980285	0.00073319	42.172	16.9656	894.919	0.5836
J3KNQ4	Alpha-parvin	PARVA;PARVA	S	44	_(ac)AT(ph)S(ph)PQKSPSVPK_	NaN	21.2355	NaN	NaN	21.9534	24.5801	2	0.727035	3.97e-07	49.001	2.24403	714.812	0.13029
J3KNQ4	Alpha-parvin	PARVA;PARVA	T	43	_(ac)AT(ph)S(ph)PQKSPSVPK_	NaN	21.2355	NaN	NaN	21.9534	24.5801	2	0.726942	3.91e-10	60.093	2.24403	714.812	0.13029
Q9UQ35	Serine/arginine repetitive matrix protein 2	SRRM2	S	1014	_VKAQT(ph)PPGPSLSGSKS(ph)PCPQEK_	NaN	23.7882	NaN	21.8468	22.2361	NaN	3	0.972899	3.48e-38	125.52	15.8149	814.037	0.21399
O75152	Zinc finger CCCH domain-containing protein 11A	ZC3H11A;ZC3H11A;ZC3H11A	S	290	_KFS(ph)AGGDSDPPLKR_	NaN	NaN	21.8193	22.53	NaN	23.5346	3	0.994661	2.73e-10	85.563	22.7024	518.915	-0.19363
Q8IXT5	RNA-binding protein 12B	RBM12B	T	640	_SPT(ph)EDFR_	NaN	23.9902	20.6446	NaN	NaN	23.2569	2	0.883924	0.0107563	78.192	8.81673	466.181	-0.16932
Q1KMD3	Heterogeneous nuclear ribonucleoprotein U-like protein 2	HNRNPUL2;hCG_2044799	S	226	_S(ph)KSPLPPEEEAKDEEEDQTLVNLDTYTSDLHFQVSK_	NaN	23.8091	NaN	22.5943	NaN	21.5413	4	0.499958	3.38e-56	121.83	0	1050.49	-0.19654
Q1KMD3	Heterogeneous nuclear ribonucleoprotein U-like protein 2	HNRNPUL2;hCG_2044799	S	228	_S(ph)KSPLPPEEEAKDEEEDQTLVNLDTYTSDLHFQVSK_	NaN	23.8091	NaN	22.5943	NaN	21.5413	4	0.499958	3.38e-56	121.83	0	1050.49	-0.19654
P35251	Replication factor C subunit 1	RFC1	S	156	_NKPLS(ph)PIKLT(ph)PTSVLDYFGTGSVQR_	NaN	NaN	NaN	22.5083	23.1839	22.3378	3	0.641344	0.00124972	30.024	5.87041	960.143	0.71759
P35251	Replication factor C subunit 1	RFC1	T	161	_NKPLS(ph)PIKLT(ph)PTSVLDYFGTGSVQR_	NaN	NaN	NaN	22.5083	23.1839	22.3378	3	0.641344	0.00124972	30.024	5.87041	960.143	0.71759
F8WEA9	Kinase suppressor of Ras 1	KSR1;KSR1;KSR1;KSR1	T	274	_ALHSFIT(ph)PPTT(ph)PQLR_	NaN	20.2704	NaN	23.8153	NaN	23.9452	3	0.803982	0.000595704	54.368	6.05446	613.625	-0.25099
P46060	Ran GTPase-activating protein 1	RANGAP1;RANGAP1	S	442	_ILDPNTGEPAPVLSS(ph)PPPADVSTFLAFPS(ph)PEK_	NaN	NaN	NaN	22.2529	22.3863	23.4357	3	0.999981	1.43e-55	119.95	48.4234	1150.88	1.0742
Q9P2I0	Cleavage and polyadenylation specificity factor subunit 2	CPSF2	S	419	_EADIDS(ph)S(ph)DES(ph)DIEEDIDQPSAHK_	NaN	NaN	23.18	NaN	22.6711	22.2949	3	0.999968	1.21e-07	55.127	44.9656	928.994	0.42444
Q9P2I0	Cleavage and polyadenylation specificity factor subunit 2	CPSF2	S	420	_EADIDS(ph)S(ph)DES(ph)DIEEDIDQPSAHK_	NaN	NaN	23.18	NaN	22.6711	22.2949	3	0.999969	1.21e-07	55.127	45.0794	928.994	0.42444
Q9P2I0	Cleavage and polyadenylation specificity factor subunit 2	CPSF2	S	423	_EADIDS(ph)S(ph)DES(ph)DIEEDIDQPSAHK_	NaN	NaN	23.18	NaN	22.6711	22.2949	3	0.999969	1.21e-07	55.127	45.0794	928.994	0.42444
P20042	Eukaryotic translation initiation factor 2 subunit 2	EIF2S2	T	111	_DLKIES(ph)DVQEPTEPEDDLDIMLGNK_	NaN	22.2207	23.5858	NaN	NaN	22.3673	3	0.5	0.0016018	32.081	0	975.11	0.15308
Q15365	Poly(rC)-binding protein 1	PCBP1	S	171	_QICLVMLETLS(ph)QSPQGR_	NaN	22.2926	NaN	NaN	23.2932	22.5967	2	0.831826	2.87e-190	120.92	7.79456	1020.49	2.3426
Q7Z6Z7	E3 ubiquitin-protein ligase HUWE1	HUWE1;HUWE1;HUWE1	S	3906	_ES(ph)QLAHIKDEPPPLSPAPLT(ph)PAT(ph)PSSLDPFFSR_	NaN	22.1187	NaN	NaN	22.7357	23.378	4	0.624849	0.00412666	36.438	2.01264	946.434	0.31876
Q15742	NGFI-A-binding protein 2	NAB2	S	6	_APS(ph)PTAEQPPGGGDSAR_	NaN	22.8695	23.11	NaN	NaN	22.2727	2	0.861467	0.000787676	41.615	7.93927	837.86	0.50621
P46937	Yorkie homolog	YAP1;YAP1;YAP1	T	143	_AHSS(ph)PASLQLGAVSPGTLT(ph)PTGVVSGPAATPTAQHLR_	NaN	NaN	NaN	22.771	22.2355	23.2657	4	0.526751	2.01e-24	88.226	3.32731	924.455	0.17781
Q8NHG8	E3 ubiquitin-protein ligase ZNRF2	ZNRF2	S	145	_LVIGS(ph)LPAHLS(ph)PHMFGGFK_	NaN	NaN	NaN	21.8638	22.9841	23.4368	3	1	0.000801714	34.715	34.7154	723.344	0.83667
Q8NHG8	E3 ubiquitin-protein ligase ZNRF2	ZNRF2	S	151	_LVIGS(ph)LPAHLS(ph)PHMFGGFK_	NaN	NaN	NaN	21.8638	22.9841	23.4368	3	1	0.000801714	34.715	34.7154	723.344	0.83667
Q9UF83	Uncharacterized protein DKFZp434B061		S	247	_RPPRAS(ph)PT(ph)GSPPR_	NaN	NaN	NaN	23.1131	21.1999	24.001	3	0.995538	0.000688816	47.754	20.4746	512.568	0.36888
Q9UF83	Uncharacterized protein DKFZp434B061		S	251	_RPPRAS(ph)PTGS(ph)PPR_	NaN	NaN	NaN	23.1131	21.1999	24.001	3	0.877392	0.000688816	47.754	8.51734	512.568	0.067826
Q8N3F8	MICAL-like protein 1	MICALL1;MICALL1	S	470	_SLHPWYGIT(ph)PTS(ph)SPK_	NaN	21.2652	NaN	22.1899	24.884	NaN	2	0.691837	2.16e-31	116.65	3.7498	915.897	-0.095766
O60716	Catenin delta-1	CTNND1;CTNND1;CTNND1	S	225	_HYEDGYPGGS(ph)DNYGSLSR_	NaN	NaN	21.4176	23.4282	23.5025	NaN	2	0.681501	4.84e-35	119.31	3.84979	1027.4	-0.36143
P49585	Choline-phosphate cytidylyltransferase A	PCYT1A;PCYT1A;PCYT1A	T	342	_WPFSGKT(ph)SPPCS(ph)PANLSR_	NaN	NaN	21.477	23.9104	22.9618	NaN	2	0.69929	0.00184152	38.237	6.15624	1074.95	-0.10903
P08238	Heat shock protein HSP 90-beta;Putative heat shock protein HSP 90-beta 2	HSP90AB1;HSP90AB2P	S	261	_IEDVGS(ph)DEEDDS(ph)GKDKK_	NaN	NaN	23.5554	23.7871	21.0764	NaN	3	1	0.000127284	50.055	49.1058	675.924	0.22019
Q01105	Protein SET	SET;SET	S	7	_RQS(ph)PLPPQKK_	22.5822	22.5054	NaN	NaN	NaN	23.3456	3	1	0.00227674	38.634	33.1952	420.227	-0.23913
Q9Y4H2	Insulin receptor substrate 2	IRS2	S	731	_ASS(ph)PAESS(ph)PEDSGYMR_	NaN	NaN	21.968	NaN	23.0924	23.3789	2	0.528778	0.000471819	49.34	0.516526	915.818	-0.00027386
O00161	Synaptosomal-associated protein 23;Synaptosomal-associated protein	SNAP23;SNAP23;SNAP23;SNAP23;SNAP23;SNAP23;SNAP23	S	5	_(ac)MDNLS(ph)SEEIQQR_	22.8734	22.821	22.7609	NaN	NaN	NaN	2	0.848581	0.000827846	46.964	7.48514	786.324	0.071678
B4DWW4	DNA replication licensing factor MCM3	MCM3;MCM3;MCM3	Y	753	_DGDSYDPY(ph)DFSDTEEEMPQVHT(ph)PK_	NaN	NaN	NaN	23.032	23.0027	22.4439	2	0.634134	4.75e-06	43.936	5.4246	1481.54	0.11707
Q15742	NGFI-A-binding protein 2	NAB2	S	171	_SFS(ph)PKS(ph)PLELGEKLS(ph)PLPGGPGAGDPR_	NaN	22.2262	NaN	23.3473	NaN	22.9388	3	0.999997	2.57e-12	68.811	51.652	977.443	0.23229
O75822	Eukaryotic translation initiation factor 3 subunit J	EIF3J;EIF3J;EIF3J	S	20	_(ac)AAAAAAAGDSDS(ph)WDADAFS(ph)VEDPVRK_	NaN	23.5477	NaN	22.5826	22.3981	NaN	3	0.998888	1.24e-06	46.149	26.8253	932.379	-0.10949
Q9ULX3	RNA-binding protein NOB1	NOB1	S	201	_KDDS(ph)DDDGGGWITPSNIK_	NaN	22.0515	23.3022	NaN	23.1769	NaN	2	0.998788	0.000406365	40.756	29.6127	1000.42	-1.1548
P84098	60S ribosomal protein L19	RPL19	S	189	_TLS(ph)KEEETKK_	NaN	23.6625	23.8014	NaN	NaN	21.0708	3	0.999548	2.67e-06	76.326	35.6012	424.874	-1.0822
P61289	Proteasome activator complex subunit 3	PSME3;PSME3	S	24	_ITS(ph)EAEDLVANFFPK_	22.6722	22.5549	23.3363	NaN	NaN	NaN	2	0.993551	2.7e-11	88.992	21.8768	880.911	-0.81069
Q8WUM9	Sodium-dependent phosphate transporter 1	SLC20A1	S	269	_EIKCS(ph)PSES(ph)PLMEK_	23.2523	NaN	23.366	22.0256	NaN	NaN	2	0.987136	7.01e-07	76.768	18.8059	897.858	-0.85756
Q32MZ4	Leucine-rich repeat flightless-interacting protein 1	LRRFIP1	S	768	_ALDSNS(ph)LENDDLSAPGR_	NaN	23.3445	NaN	22.2833	NaN	23.0903	2	0.520822	7.52e-13	57.147	0.373814	927.399	0.04862
Q9Y4H2	Insulin receptor substrate 2	IRS2	T	527	_SNT(ph)PESIAET(ph)PPAR_	NaN	NaN	NaN	23.0168	22.5784	23.2959	2	0.999967	1.73e-15	100.21	44.8784	815.332	-0.40155
Q9BUH6	Uncharacterized protein C9orf142	C9orf142	S	152	_KS(ph)PRPAGPQLFLPDPDPQR_	NaN	21.312	22.7665	24.8173	NaN	NaN	3	1	2.58e-42	72.771	72.7711	732.704	4.7411
Q9UQ35	Serine/arginine repetitive matrix protein 2	SRRM2	T	2104	_T(ph)PPVALNSSR_	NaN	23.568	NaN	NaN	22.2735	23.0756	2	0.99998	0.00197917	50.562	49.9027	561.271	0.049293
P51798	H(+)/Cl(-) exchange transporter 7	CLCN7;CLCN7	S	9	_KVS(ph)WSGR_	22.1985	23.506	23.267	NaN	NaN	NaN	2	0.968446	0.0119661	37.344	14.8701	450.21	1.0735
P15336	Cyclic AMP-dependent transcription factor ATF-2	ATF2;ATF2;ATF2;ATF2;ATF2;ATF2;ATF2;ATF2	T	69	_NDSVIVADQT(ph)PT(ph)PTR_	NaN	NaN	NaN	22.8382	23.3476	22.8185	2	0.991856	3.36e-07	74.698	20.0404	887.376	-1.1275
P15336	Cyclic AMP-dependent transcription factor ATF-2	ATF2;ATF2;ATF2;ATF2;ATF2;ATF2;ATF2;ATF2	T	71	_NDSVIVADQT(ph)PT(ph)PTR_	NaN	NaN	NaN	22.8382	23.3476	22.8185	2	0.829642	3.36e-07	74.698	6.83249	887.376	-1.1275
Q8WUA4	General transcription factor 3C polypeptide 2	GTF3C2	S	165	_DLDRPES(ph)QSPK_	NaN	NaN	22.2141	23.3836	NaN	23.4073	3	0.5	0.00173454	49.929	0	451.201	0.0080476
O75582	Ribosomal protein S6 kinase alpha-5;Ribosomal protein S6 kinase	RPS6KA5;RPS6KA5	S	376	_LFQGYS(ph)FVAPS(ph)ILFK_	NaN	NaN	NaN	22.9201	22.8295	23.2743	2	0.999998	1.32e-53	139.98	56.7279	938.938	0.12883
O75582	Ribosomal protein S6 kinase alpha-5;Ribosomal protein S6 kinase	RPS6KA5;RPS6KA5	S	381	_LFQGYS(ph)FVAPS(ph)ILFK_	NaN	NaN	NaN	22.9201	22.8295	23.2743	2	1	1.32e-53	139.98	83.0518	938.938	-0.0030565
Q92685	Dol-P-Man:Man(5)GlcNAc(2)-PP-Dol alpha-1,3-mannosyltransferase	ALG3;ALG3;ALG3;ALG3;ALG3	S	11	_S(ph)GSAAQAEGLCK_	NaN	23.7909	23.413	NaN	21.8321	NaN	2	0.549595	1.67e-06	73.887	0.864392	629.76	-0.38904
J3KPS3	Fructose-bisphosphate aldolase A;Fructose-bisphosphate aldolase	ALDOA;ALDOA;ALDOA;ALDOA;ALDOA;ALDOA	S	46	_LQS(ph)IGTENTEENRR_	NaN	24.0861	24.2556	NaN	20.7691	NaN	3	0.999951	4.89e-12	93.424	43.1192	576.263	-0.7899
P24928	DNA-directed RNA polymerase II subunit RPB1	POLR2A	S	1920	_YSPTS(ph)PTYSPTS(ph)PK_	23.5984	NaN	NaN	22.4375	NaN	23.1928	2	0.905553	5.14e-05	61.102	12.1818	836.831	0.73971
Q9H2E6	Semaphorin-6A	SEMA6A;SEMA6A;SEMA6A;SEMA6A;SEMA6A	T	761	_ADQHHLDLTALPT(ph)PEST(ph)PTLQQK_	NaN	NaN	NaN	22.6709	23.2757	23.3464	3	0.522775	0.000393341	34.558	1.48488	901.081	0.010162
A8MUS3	60S ribosomal protein L23a	RPL23A;RPL23A;RPL23A	S	81	_IRTS(ph)PTFR_	22.7854	23.3523	23.1735	NaN	NaN	NaN	2	0.960259	7.11e-06	97.813	13.8839	529.263	0.48165
E7EVA0	Microtubule-associated protein	MAP4	S	723	_VPPELLGGS(ph)PPWK_	NaN	NaN	NaN	23.3094	23.383	22.6825	2	1	0.00405973	35.329	35.329	728.865	-0.8907
Q9UKM9	RNA-binding protein Raly	RALY	S	288	_TRDDGDEEGLLT(ph)HS(ph)EEELEHSQDTDADDGALQ_	NaN	22.6318	23.8083	NaN	NaN	22.9457	4	0.690072	0.00530641	32.035	6.39416	922.609	-0.27088
P42167;P42166	Lamina-associated polypeptide 2, isoforms beta/gamma;Thymopoietin;Thymopentin;Lamina-associated polypeptide 2, isoform alpha;Thymopoietin;Thymopentin	TMPO;TMPO;TMPO;TMPO	S	67	_GPPDFS(ph)S(ph)DEEREPTPVLGSGAAAAGR_	NaN	22.9616	NaN	23.1062	23.3198	NaN	3	1	2.06e-212	228.98	79.3204	910.72	0.18684
P62753	40S ribosomal protein S6;40S ribosomal protein S6	RPS6;RPS6	S	235	_RLS(ph)S(ph)LRAS(ph)TSK_	NaN	NaN	NaN	23.6712	21.7826	24.029	2	0.999993	7.78e-05	65.943	53.3121	723.301	0.5583
Q9Y2X3	Nucleolar protein 58	NOP58	S	502	_HIKEEPLS(ph)EEEPCTSTAIAS(ph)PEK_	NaN	23.4478	23.7882	NaN	NaN	22.3552	3	1	3.4e-67	139.59	70.8353	914.725	0.20328
Q9BUJ2	Heterogeneous nuclear ribonucleoprotein U-like protein 1	HNRNPUL1;HNRNPUL1	T	209	_GRSPQPPAEEDEDDFDDT(ph)LVAIDTYNCDLHFK_	NaN	23.0559	NaN	23.0048	NaN	23.6025	4	0.732805	1.06e-05	48.76	4.39074	948.153	-1.1094
Q13136	Liprin-alpha-1	PPFIA1;PPFIA1;PPFIA1	S	238	_RS(ph)S(ph)DGSLSHEEDLAK_	NaN	NaN	NaN	22.3355	24.1907	23.1563	3	0.716727	0.000453932	52.061	2.34775	597.571	-0.096262
P67809	Nuclease-sensitive element-binding protein 1	YBX1;YBX1	S	313	_AADPPAENS(ph)SAPEAEQGGAE_	NaN	23.994	22.1719	NaN	NaN	23.5298	2	0.5	4.29e-06	48.641	0	989.389	1.7408
Q9UGH3	Solute carrier family 23 member 2	SLC23A2;SLC23A2	S	78	_SSLAETLDS(ph)TGS(ph)LDPQR_	22.9098	23.3631	23.4646	NaN	NaN	NaN	2	0.871617	1.94e-12	85.945	7.65849	968.9	-0.85757
Q9UGH3	Solute carrier family 23 member 2	SLC23A2;SLC23A2	S	81	_SSLAETLDS(ph)TGS(ph)LDPQR_	22.9098	23.3631	23.4646	NaN	NaN	NaN	2	0.880818	1.94e-12	85.945	8.098	968.9	-0.6607
A4D212	Integrator complex subunit 1	DKFZP586J0619;INTS1	S	1525	_S(ph)SPEQPIGQGR_	NaN	23.5805	NaN	21.7725	NaN	24.389	2	0.5	0.00264466	41.092	0	618.274	1.0501
A4D212	Integrator complex subunit 1	DKFZP586J0619;INTS1	S	1526	_S(ph)SPEQPIGQGR_	NaN	23.5805	NaN	21.7725	NaN	24.389	2	0.5	0.00264466	41.092	0	618.274	1.0501
E7ESA6	Focal adhesion kinase 1	PTK2;PTK2;PTK2;PTK2;PTK2;PTK2;PTK2;PTK2;PTK2	S	954	_LQPQEIS(ph)PPPTANLDR_	22.9875	23.157	23.5978	NaN	NaN	NaN	2	0.98724	0.00159093	43.116	18.8859	928.451	1.3264
Q9BXS9	Solute carrier family 26 member 6	SLC26A6;SLC26A6;SLC26A6;SLC26A6	T	757	_PVPDS(ph)PVSVT(ph)R_	NaN	23.329	NaN	NaN	23.4267	22.9869	2	0.659596	0.00029036	57.328	2.82691	657.281	0.85295
Q8N3F8	MICAL-like protein 1	MICALL1;MICALL1	S	471	_SLHPWYGIT(ph)PTSS(ph)PK_	NaN	NaN	24.2517	24.4337	21.1265	NaN	2	0.829263	8.01e-42	133.16	6.97517	915.897	0.5477
Q8IUW5	RELT-like protein 1	RELL1;RELL1	S	161	_AMVADNSLYDPESPVTPSTPGS(ph)PPVS(ph)PGPLSPGGTPGK_	NaN	NaN	NaN	23.2035	22.92	23.7864	3	0.953324	3.66e-09	58.899	18.7529	1274.24	0.52573
P02686	Myelin basic protein	MBP;MBP;MBP;MBP;MBP;MBP;MBP;MBP;MBP;MBP	S	205	_TAHYGS(ph)LPQK_	NaN	NaN	NaN	23.4443	23.0034	23.4849	2	0.995752	0.00161384	39.581	25.716	591.271	-1.3205
Q9Y5X2	Sorting nexin-8	SNX8	T	452	_LSCLFAGPHSTLT(ph)PPCS(ph)PPEDGLCPH_	NaN	NaN	NaN	24.0961	24.329	21.6134	3	0.931414	2.99e-17	72.881	14.6403	1003.08	-0.86243
Q00613	Heat shock factor protein 1	HSF1;HSF1	T	369	_GHTDT(ph)EGRPPSPPPTST(ph)PEK_	NaN	24.2617	NaN	24.5643	NaN	21.2188	3	0.707417	3.15e-08	60.139	5.98613	749.982	-0.033166
O75179	Ankyrin repeat domain-containing protein 17	ANKRD17;ANKRD17;ANKRD17;ANKRD17	S	2067	_NSPLDCGSAS(ph)PNK_	NaN	22.6124	NaN	23.5317	23.955	NaN	2	0.84515	0.00174395	42.382	7.37301	713.787	0.41605
P56693	Transcription factor SOX-10	SOX10;SOX10	S	17	_(ac)AEEQDLS(ph)EVELS(ph)PVGS(ph)EEPR_	NaN	NaN	NaN	23.9488	23.3677	22.829	2	1	6.19e-29	107.87	91.6597	1241.47	-0.53291
Q9C0C9	Ubiquitin-conjugating enzyme E2 O	UBE2O	S	839	_NMTVEQLLT(ph)GSPTS(ph)PTVEPEKPTR_	NaN	NaN	22.4192	NaN	24.4319	23.3104	3	0.868705	5.41e-14	63.085	11.8025	924.757	2.4148
Q6R327	Rapamycin-insensitive companion of mTOR	RICTOR	S	1385	_ALS(ph)YAS(ph)LDKEDLLSPINQNTLQR_	NaN	NaN	23.2973	23.4743	23.3915	NaN	3	0.659433	1.28e-06	40.012	0.364523	917.1	0.61657
Q6R327	Rapamycin-insensitive companion of mTOR	RICTOR	S	1388	_ALS(ph)YAS(ph)LDKEDLLSPINQNTLQR_	NaN	NaN	23.2973	23.4743	23.3915	NaN	3	0.65943	1.28e-06	40.012	0.364523	917.1	0.61657
Q92576	PHD finger protein 3	PHF3;PHF3;PHF3;PHF3;PHF3	S	678	_RSS(ph)KS(ph)FSLDEPPLFIPDNIATIR_	NaN	NaN	NaN	24.0902	22.6964	23.3799	3	0.597184	1.64e-05	38.844	0	921.777	0.22556
Q92576	PHD finger protein 3	PHF3;PHF3;PHF3;PHF3;PHF3	S	680	_RSS(ph)KS(ph)FSLDEPPLFIPDNIATIR_	NaN	NaN	NaN	24.0902	22.6964	23.3799	3	0.597185	1.64e-05	38.844	0	921.777	0.22556
Q92576	PHD finger protein 3	PHF3;PHF3;PHF3;PHF3;PHF3	S	682	_RSS(ph)KS(ph)FSLDEPPLFIPDNIATIR_	NaN	NaN	NaN	24.0902	22.6964	23.3799	3	0.597185	1.64e-05	38.844	0	921.777	0.22556
Q9H2E6	Semaphorin-6A	SEMA6A;SEMA6A;SEMA6A;SEMA6A;SEMA6A	T	757	_ADQHHLDLTALPT(ph)PEST(ph)PTLQQK_	NaN	NaN	NaN	22.6709	24.1695	23.3464	3	0.897289	0.000393341	34.558	9.37877	901.081	0.010162
Q7Z6Z7	E3 ubiquitin-protein ligase HUWE1	HUWE1;HUWE1;HUWE1	T	3924	_ESQLAHIKDEPPPLS(ph)PAPLT(ph)PAT(ph)PSSLDPFFSR_	NaN	23.5779	NaN	NaN	22.7357	23.9725	4	0.999872	2.25e-22	88.005	43.0337	946.434	-0.056843
Q7Z6Z7	E3 ubiquitin-protein ligase HUWE1	HUWE1;HUWE1;HUWE1	T	3927	_ESQLAHIKDEPPPLS(ph)PAPLT(ph)PAT(ph)PSSLDPFFSR_	NaN	23.5779	NaN	NaN	22.7357	23.9725	4	0.991605	2.25e-22	88.005	21.6969	946.434	-0.056843
O75533	Splicing factor 3B subunit 1	SF3B1	T	223	_KLSSWDQAET(ph)PGHT(ph)PSLR_	NaN	23.2989	NaN	23.458	NaN	23.6981	3	0.832531	0.0016654	33.835	9.92219	723.984	0.062216
Q14160	Protein scribble homolog	SCRIB;SCRIB	S	1348	_AFAAVPTSHPPEDAPAQPPT(ph)PGPAAS(ph)PEQLSFR_	NaN	22.8603	NaN	24.4738	NaN	23.1514	4	0.990838	1.79e-11	68.515	20.3483	875.4	1.2186
Q14160	Protein scribble homolog	SCRIB;SCRIB	T	1342	_AFAAVPTSHPPEDAPAQPPT(ph)PGPAAS(ph)PEQLSFR_	NaN	22.8603	NaN	24.4738	NaN	23.1514	4	0.998762	1.79e-11	68.515	32.013	875.4	1.2186
Q9Y4H2	Insulin receptor substrate 2	IRS2	S	560	_RVS(ph)GDAAQDLDR_	NaN	24.3273	NaN	24.7747	21.4481	NaN	2	1	2.43e-09	82.349	82.3489	691.807	-0.46739
G3V2R5		MAX;MAX;MAX	S	2	_(ac)S(ph)DNDDIEVES(ph)DADKR_	NaN	23.8302	24.0229	NaN	NaN	22.8229	2	1	0	191.35	74.9528	955.34	0.11605
G3V2R5		MAX;MAX;MAX	S	11	_(ac)S(ph)DNDDIEVES(ph)DADKR_	NaN	23.8302	24.0229	NaN	NaN	22.8229	2	1	6.38e-42	128.32	74.9528	955.34	0.11605
P67809	Nuclease-sensitive element-binding protein 1	YBX1;YBX1	S	314	_AADPPAENSS(ph)APEAEQGGAE_	NaN	24.994	22.1719	NaN	NaN	23.5298	2	0.630369	4.29e-06	48.641	2.31827	989.389	1.8393
P35269	General transcription factor IIF subunit 1	GTF2F1;GTF2F1	S	442	_STPQPPS(ph)GKT(ph)TPNSGDVQVTEDAVR_	NaN	NaN	23.3651	NaN	23.7817	23.6168	3	0.591014	1.42e-05	41.749	0	910.067	-0.28125
P35269	General transcription factor IIF subunit 1	GTF2F1;GTF2F1	T	445	_STPQPPSGKT(ph)T(ph)PNSGDVQVTEDAVR_	NaN	NaN	23.3651	NaN	23.7817	23.6168	3	0.592906	3.82e-08	48.76	0.983452	910.067	0.038429
P35269	General transcription factor IIF subunit 1	GTF2F1;GTF2F1	T	446	_STPQPPS(ph)GKT(ph)TPNSGDVQVTEDAVR_	NaN	NaN	23.3651	NaN	23.7817	23.6168	3	0.591014	3.82e-08	48.76	0	910.067	-0.28125
Q15025	TNFAIP3-interacting protein 1	TNIP1;TNIP1;TNIP1;TNIP1;TNIP1	S	434	_ALEEALSIQT(ph)PPS(ph)SPPTAFGSPEGAGALLR_	NaN	24.6576	23.0286	NaN	23.1006	NaN	3	0.535289	2.53e-23	82.336	0.370021	1042.16	-0.50076
Q15025	TNFAIP3-interacting protein 1	TNIP1;TNIP1;TNIP1;TNIP1;TNIP1	T	431	_ALEEALSIQT(ph)PPS(ph)SPPTAFGSPEGAGALLR_	NaN	24.6576	23.0286	NaN	23.1006	NaN	3	0.823493	2.53e-23	82.336	8.37579	1042.16	-0.50076
P85037	Forkhead box protein K1	FOXK1	S	445	_SGGLQT(ph)PECLS(ph)REGS(ph)PIPHDPEFGSK_	NaN	NaN	NaN	23.542	23.7665	23.4904	3	0.999994	4.29e-24	89.833	55.1173	1008.07	-0.52082
P40763	Signal transducer and activator of transcription 3	STAT3;STAT3	S	727	_FICVTPTTCSNTIDLPMS(ph)PR_	NaN	NaN	NaN	23.414	23.3753	24.0149	2	0.999125	1.2e-08	60.943	37.2988	1195.53	0.15624
Q9NY61	Protein AATF	AATF	T	310	_YLVDGT(ph)KPNAGS(ph)EEIS(ph)SEDDELVEEK_	NaN	NaN	24.1099	NaN	23.3106	23.4094	3	0.745498	2.61e-05	42.106	0	1031.74	-0.56
Q9Y3T9	Nucleolar complex protein 2 homolog	NOC2L	S	672	_DLFDLNS(ph)S(ph)EEDDTEGFSER_	23.4267	23.87	23.733	NaN	NaN	NaN	2	1	1.38e-240	244.47	76.9119	1182.93	-0.32479
Q09666	Neuroblast differentiation-associated protein AHNAK	AHNAK	S	5763	_ASLGS(ph)LEGEAEAEASS(ph)PK_	NaN	23.9809	NaN	23.0165	NaN	24.0339	2	0.945772	5.26e-90	172.2	12.4405	946.882	-0.53956
Q9BUA3	Uncharacterized protein C11orf84	C11orf84;C11orf84	S	248	_NLDPDPEPPS(ph)PDS(ph)PTETFAAPAEVR_	23.7669	24.1871	23.135	NaN	NaN	NaN	2	0.987715	2.95e-12	46.464	20.3455	1405.09	2.9304
Q9BUA3	Uncharacterized protein C11orf84	C11orf84;C11orf84	S	251	_NLDPDPEPPS(ph)PDS(ph)PTETFAAPAEVR_	23.7669	24.1871	23.135	NaN	NaN	NaN	3	0.827588	2.95e-12	46.464	6.51383	937.06	2.6371
J3KNL6	Protein transport protein Sec16A	SEC16A	S	592	_GS(ph)VSQPS(ph)TPS(ph)PPKPTGIFQTSANSSFEPVK_	24.3416	NaN	24.8125	NaN	21.9994	NaN	3	0.549512	3.72e-07	56.231	0	1100.48	-0.98072
Q9UKA4	A-kinase anchor protein 11	AKAP11	S	1103	_NVIPDT(ph)PPS(ph)TPLVPSR_	NaN	NaN	NaN	23.8513	24.0079	23.353	2	0.536975	0.000269466	55.588	0.369362	925.428	2.852
O60271	C-Jun-amino-terminal kinase-interacting protein 4	SPAG9;SPAG9	S	203	_ERPIS(ph)LGIFPLPAGDGLLT(ph)PDAQK_	NaN	NaN	NaN	23.0846	23.2818	24.8676	3	1	3.84e-27	104.39	50.5831	889.106	0.1047
O60271	C-Jun-amino-terminal kinase-interacting protein 4	SPAG9;SPAG9	T	217	_ERPIS(ph)LGIFPLPAGDGLLT(ph)PDAQK_	NaN	NaN	NaN	23.0846	23.2818	24.8676	3	1	1.71e-34	116.28	50.5831	889.106	0.1047
O60231	Putative pre-mRNA-splicing factor ATP-dependent RNA helicase DHX16	DHX16;DHX16;DHX16;DHX16	S	106	_LLEDS(ph)EES(ph)SEETVSR_	NaN	NaN	21.6164	24.5746	25.0807	NaN	2	0.897854	3.88e-54	147.49	9.44865	935.356	-0.46927
Q9UPN9	E3 ubiquitin-protein ligase TRIM33	TRIM33;TRIM33;TRIM33	S	1105	_TFAPLPEFEQEEDDGEVT(ph)EDS(ph)DEDFIQPR_	NaN	NaN	22.8849	24.0867	24.4365	NaN	3	0.999999	4.5e-17	80.048	58.349	1182.13	-0.79602
O60231	Putative pre-mRNA-splicing factor ATP-dependent RNA helicase DHX16	DHX16;DHX16;DHX16;DHX16	S	103	_LLEDS(ph)EES(ph)SEETVSR_	NaN	NaN	21.6164	24.7545	25.0807	NaN	2	0.999947	3.88e-54	147.49	42.0105	935.356	0.022188
Q8WYP5	Protein ELYS	AHCTF1	S	1216	_STPLASPS(ph)PSPGRS(ph)PQR_	NaN	23.3947	NaN	23.9972	24.0608	NaN	3	0.828054	0.000207698	52.061	7.7105	627.947	-0.94267
Q9NY61	Protein AATF	AATF	S	316	_YLVDGTKPNAGS(ph)EEIS(ph)S(ph)EDDELVEEK_	NaN	NaN	24.1099	NaN	23.3106	24.0359	3	0.866046	8.24e-08	49.638	7.61995	1031.74	-0.36015
Q9NY61	Protein AATF	AATF	S	320	_YLVDGTKPNAGS(ph)EEIS(ph)S(ph)EDDELVEEK_	NaN	NaN	24.1099	NaN	23.3106	24.0359	3	0.915443	8.24e-08	49.638	9.81084	1031.74	-0.36015
Q9NY61	Protein AATF	AATF	S	321	_YLVDGTKPNAGS(ph)EEIS(ph)S(ph)EDDELVEEK_	NaN	NaN	24.1099	NaN	23.3106	24.0359	3	0.915443	8.24e-08	49.638	9.81084	1031.74	-0.36015
Q9UKA4	A-kinase anchor protein 11	AKAP11	T	1100	_NVIPDT(ph)PPS(ph)TPLVPSR_	NaN	NaN	NaN	24.1135	24.0079	23.353	2	0.998557	0.000269466	55.588	25.7044	925.428	2.3549
Q9NYV4	Cyclin-dependent kinase 12	CDK12	S	1083	_NSS(ph)PAPPQPAPGK_	23.8708	24.1163	NaN	23.8511	NaN	NaN	2	0.776401	0.00128952	44.734	5.40616	664.306	-0.074941
Q02880	DNA topoisomerase 2-beta	TOP2B;TOP2B	S	1400	_VKAS(ph)PITNDGEDEFVPS(ph)DGLDKDEYTFSPGK_	NaN	NaN	24.3755	22.9628	24.5145	NaN	3	0.98254	3.35e-32	95.252	17.4696	1173.17	0.63662
Q02880	DNA topoisomerase 2-beta	TOP2B;TOP2B	S	1413	_VKAS(ph)PITNDGEDEFVPS(ph)DGLDKDEYTFSPGK_	NaN	NaN	24.3755	22.9628	24.5145	NaN	3	0.999831	3.35e-32	95.252	40.8592	1173.17	0.97061
Q02880	DNA topoisomerase 2-beta	TOP2B;TOP2B	S	1424	_VKAS(ph)PITNDGEDEFVPS(ph)DGLDKDEYTFS(ph)PGK_	NaN	NaN	24.3755	22.9628	24.5145	NaN	3	0.806876	0.00406907	30.513	7.45438	1199.83	0.69601
Q0JRZ9	FCH domain only protein 2	FCHO2	S	394	_HS(ph)PVQMNR_	23.656	23.7722	NaN	NaN	24.4451	NaN	2	1	4.1e-95	82.62	34.5322	524.723	0.53839
Q0JRZ9	FCH domain only protein 2	FCHO2	S	387	_VSIGNITLS(ph)PAIS(ph)RHSPVQMNR_	23.656	23.7722	NaN	NaN	24.4451	NaN	3	0.998261	4.1e-95	82.62	28.7256	846.408	-5.2878
Q9UK58	Cyclin-L1	CCNL1;CCNL1	S	338	_GLNPDGTPALSTLGGFS(ph)PAS(ph)KPS(ph)SPR_	NaN	24.0242	24.2903	NaN	23.5609	NaN	3	0.829256	0.00206751	32.909	5.96553	917.732	0.072374
Q9UK58	Cyclin-L1	CCNL1;CCNL1	S	341	_GLNPDGTPALSTLGGFS(ph)PAS(ph)KPS(ph)SPR_	NaN	24.0242	24.2903	NaN	23.5609	NaN	3	0.515658	1.99e-05	40.407	0.221241	917.732	0.072374
Q9NYV4	Cyclin-dependent kinase 12	CDK12	S	1082	_NS(ph)SPAPPQPAPGK_	NaN	24.1163	NaN	23.8511	23.9399	NaN	2	0.554533	0.00155066	43.382	0.951123	664.306	-1.6711
Q9Y4H2	Insulin receptor substrate 2	IRS2	S	388	_PVSVAGS(ph)PLS(ph)PGPVR_	NaN	NaN	NaN	23.7209	24.1796	24.0546	2	0.999988	7.64e-24	114.55	49.1584	790.368	-0.44877
Q9Y4H2	Insulin receptor substrate 2	IRS2	S	391	_PVSVAGS(ph)PLS(ph)PGPVR_	NaN	NaN	NaN	23.7209	24.1796	24.0546	2	1	7.64e-24	114.55	75.1849	790.368	-0.44877
Q14684	Ribosomal RNA processing protein 1 homolog B	RRP1B	S	732	_TPTSS(ph)PAS(ph)SPLVAK_	NaN	23.568	23.3811	NaN	NaN	25.018	2	0.869027	2.69e-15	94.882	8.87475	751.831	1.5546
Q9H4M7	Pleckstrin homology domain-containing family A member 4	PLEKHA4	S	575	_HLPS(ph)PQLGTK_	23.7556	24.0506	24.1862	NaN	NaN	NaN	2	0.999599	0.00016363	61.375	33.9659	579.289	1.1089
O43379	WD repeat-containing protein 62	WDR62	S	1049	_FATSLPHFPGCAGPTEDELSLPEGPSVPSSS(ph)LPQT(ph)PEQEK_	NaN	24.3865	NaN	NaN	21.4858	26.2072	4	0.798204	1.66e-07	44.847	9.41699	1095.99	-0.41947
O15530	3-phosphoinositide-dependent protein kinase 1;Putative 3-phosphoinositide-dependent protein kinase 2	PDPK1;PDPK1;PDPK2	S	241	_ANS(ph)FVGTAQYVSPELLTEK_	NaN	NaN	NaN	23.7505	24.2931	24.0485	2	0.999894	1.75e-26	105.16	39.7305	1067.51	-0.23323
P17812	CTP synthase 1	CTPS;CTPS	S	574	_SGSS(ph)S(ph)PDSEITELKFPSINHD_	23.7418	NaN	24.1968	NaN	NaN	24.258	3	0.896361	1.6e-11	74.732	14.1675	802.996	-0.081267
P17812	CTP synthase 1	CTPS;CTPS	S	575	_SGSS(ph)S(ph)PDSEITELKFPSINHD_	23.7418	NaN	24.1968	NaN	NaN	24.258	3	0.896361	1.6e-11	74.732	14.1675	802.996	-0.081267
Q9NZT2	Opioid growth factor receptor	OGFR;OGFR	S	8	_(ac)MDDPDCDS(ph)TWEEDEEDAEDAEDEDCEDGEAAGAR_	24.0046	NaN	24.513	23.7191	NaN	NaN	3	0.5	3.03e-08	57.78	0	1334.1	0.089854
Q9NZT2	Opioid growth factor receptor	OGFR;OGFR	T	9	_(ac)MDDPDCDS(ph)TWEEDEEDAEDAEDEDCEDGEAAGAR_	24.0046	NaN	24.513	23.7191	NaN	NaN	3	0.5	3.03e-08	57.78	0	1334.1	0.089854
Q9H6Z4	Ran-binding protein 3	RANBP3;RANBP3	S	539	_MPAPEPGAAPSNEEDDS(ph)DDDDVLAPSGATAAGAGDEGDGQTTGST_	NaN	NaN	23.998	NaN	24.6698	23.5708	3	0.788089	5.7e-06	33.835	10.0935	1442.57	-0.49083
Q9P0V3	SH3 domain-binding protein 4	SH3BP4	S	246	_SYS(ph)LSELSVLQAK_	NaN	NaN	NaN	23.7822	23.7037	24.7563	2	0.999824	3.63e-85	179.56	39.4874	752.868	0.6322
Q9P0V3	SH3 domain-binding protein 4	SH3BP4	S	251	_SYS(ph)LSELS(ph)VLQAK_	NaN	NaN	NaN	23.7822	23.7037	24.7563	2	0.999983	1.42e-21	112.3	47.7788	792.852	0.33825
Q5T200	Zinc finger CCCH domain-containing protein 13	ZC3H13	S	642	_DQRPS(ph)SPIR_	24.0674	24.5032	NaN	NaN	NaN	23.6724	2	0.5	0.000358737	67.385	0	568.266	0.55258
Q8NDI1	EH domain-binding protein 1	EHBP1	S	1058	_KPS(ph)EDEVLNK_	23.9567	24.1811	24.3018	NaN	NaN	NaN	2	1	5.07e-12	103.13	68.2774	619.787	0.51246
O75427	Leucine-rich repeat and calponin homology domain-containing protein 4	LRCH4	S	25	_(ac)AAAVAAPLAAGGEEAAATTS(ph)VPGS(ph)PGLPGR_	25.2039	NaN	24.4788	22.7575	NaN	NaN	3	0.993894	4.05e-11	61.228	25.6398	940.439	0.023943
Q8IWW6	Rho GTPase-activating protein 12	ARHGAP12;ARHGAP12	T	230	_AT(ph)TPPNQGRPDS(ph)PVYANLQELK_	NaN	NaN	24.3747	23.8329	NaN	24.3316	3	0.828213	1.1e-09	59.469	6.81946	852.723	-0.72307
F6QR24	Nuclear pore complex protein Nup153	NUP153;NUP153	S	338	_IPSIVS(ph)SPLNS(ph)PLDR_	NaN	NaN	NaN	23.5174	24.4635	24.6404	2	0.999215	1.29e-08	68.639	28.0436	877.91	-0.32412
Q8N196	Homeobox protein SIX5	SIX5	S	66	_QLLQTLQAAEGEAAAAAGAGAGAAAAGAEGPGS(ph)PGVPGS(ph)PPEAASEPPTGLR_	NaN	22.1137	NaN	25.5348	NaN	25.095	5	0.964914	7.1e-23	32.882	17.4653	953.849	0.12014
Q8N196	Homeobox protein SIX5	SIX5	S	72	_QLLQTLQAAEGEAAAAAGAGAGAAAAGAEGPGS(ph)PGVPGS(ph)PPEAASEPPTGLR_	NaN	22.1137	NaN	25.5348	NaN	25.095	5	0.933776	7.1e-23	32.882	13.6845	953.849	0.12014
Q8WVC0	RNA polymerase-associated protein LEO1	LEO1	T	629	_KLT(ph)S(ph)DEEGEPSGK_	NaN	24.0494	24.497	NaN	NaN	24.2127	2	0.999992	7e-05	60.528	51.2444	768.797	-0.11889
Q8IWW6	Rho GTPase-activating protein 12	ARHGAP12;ARHGAP12	T	231	_ATT(ph)PPNQGRPDS(ph)PVYANLQELK_	24.2161	24.2913	NaN	NaN	24.2897	NaN	3	0.972237	2.84e-25	96.46	15.476	852.723	-0.10207
Q05209	Tyrosine-protein phosphatase non-receptor type 12	PTPN12;PTPN12;PTPN12	T	587	_TVSLTPS(ph)PTTQVETPDLVDHDNT(ph)SPLFR_	24.8671	25.1892	NaN	23.0967	NaN	NaN	3	0.525607	8.18e-23	84.073	0.44983	1076.49	-0.047829
F5H039	Gephyrin;Molybdopterin adenylyltransferase;Molybdopterin molybdenumtransferase	GPHN;GPHN;GPHN;GPHN;GPHN	S	201	_VKEVHDELEDLPS(ph)PPPPLS(ph)PPPTTSPHK_	23.0392	25.2528	24.8825	NaN	NaN	NaN	4	0.999738	2.37e-08	58.436	41.9591	800.879	-0.19287
F5H039	Gephyrin;Molybdopterin adenylyltransferase;Molybdopterin molybdenumtransferase	GPHN;GPHN;GPHN;GPHN;GPHN	S	207	_VKEVHDELEDLPS(ph)PPPPLS(ph)PPPTTSPHK_	23.0392	25.2528	24.8825	NaN	NaN	NaN	4	0.987799	2.37e-08	58.436	25.4175	800.879	0.28984
Q8N9M1	Uncharacterized protein C19orf47	C19orf47	S	280	_LGATPETDEDLAWDS(ph)DNDSSSSVLQYAGVLK_	24.2914	24.4737	24.4259	NaN	NaN	NaN	3	0.711797	5.23e-17	80.847	7.50658	1121.83	-0.98733
O00161	Synaptosomal-associated protein 23;Synaptosomal-associated protein;Synaptosomal-associated protein;Synaptosomal-associated protein;Synaptosomal-associated protein	SNAP23;SNAP23;SNAP23;SNAP23;SNAP23	S	110	_TTWGDGGENS(ph)PCNVVSK_	24.3704	24.3333	24.5211	NaN	NaN	NaN	2	0.998807	6.06e-06	62.684	29.3359	944.383	-0.11988
O75976	Carboxypeptidase D	CPD	T	1368	_SLLSHEFQDET(ph)DT(ph)EEETLYSSK_	23.7324	NaN	24.471	NaN	NaN	25.0322	3	0.999413	1.09e-25	97.457	32.7344	916.7	-0.74477
O75976	Carboxypeptidase D	CPD	T	1370	_SLLSHEFQDET(ph)DT(ph)EEETLYSSK_	23.7324	NaN	24.471	NaN	NaN	25.0322	3	0.999341	1.09e-25	97.457	32.7344	916.7	-0.74477
P29966	Myristoylated alanine-rich C-kinase substrate	MARCKS	T	120	_GEPAAAAAPEAGAS(ph)PVEKEAPAEGEAAEPGS(ph)PTAAEGEAASAASSTSSPK_	24.4763	24.2358	24.5587	NaN	NaN	NaN	4	0.560377	2.11e-43	114.03	0	1170.51	0.4507
O75533	Splicing factor 3B subunit 1	SF3B1	S	129	_TMIIS(ph)PERLDPFADGGKT(ph)PDPK_	NaN	NaN	24.4187	NaN	24.565	24.5023	3	0.996071	4.95e-20	90.123	24.0396	849.053	-0.55617
O75533	Splicing factor 3B subunit 1	SF3B1	T	142	_TMIIS(ph)PERLDPFADGGKT(ph)PDPK_	NaN	NaN	24.4187	NaN	24.565	24.5023	3	1	4.95e-20	90.123	75.7474	849.053	-0.55617
P27708	CAD protein;Glutamine-dependent carbamoyl-phosphate synthase;Aspartate carbamoyltransferase;Dihydroorotase	CAD;CAD	S	1859	_IHRAS(ph)DPGLPAEEPK_	NaN	NaN	NaN	24.1278	24.1359	25.263	3	1	2.36e-07	55.588	55.5879	566.273	0.85548
Q86VR2	Protein FAM134C	FAM134C;FAM134C	T	307	_GQT(ph)PLTEGSEDLDGHS(ph)DPEESFAR_	NaN	NaN	NaN	24.2575	24.525	24.8193	3	0.996214	9.97e-06	38.844	25.1809	912.023	-0.42512
Q9C0C2	182 kDa tankyrase-1-binding protein	TNKS1BP1	S	1666	_NRS(ph)AEEGELAESK_	NaN	25.6127	26.1118	22.1165	NaN	NaN	2	1	2.97e-22	116.13	82.0085	750.322	0.33257
O75030	Microphthalmia-associated transcription factor	MITF;MITF;MITF;MITF	S	175	_HANQVLSLPCPNQPGDHVMPPVPGS(ph)S(ph)APNSPMAMLTLNSNCEK_	NaN	NaN	NaN	24.5589	24.4556	24.8783	4	0.661752	3.47e-11	58.743	0	1189.27	-0.91386
O75030	Microphthalmia-associated transcription factor	MITF;MITF;MITF;MITF	S	176	_HANQVLSLPCPNQPGDHVMPPVPGS(ph)S(ph)APNSPMAMLTLNSNCEK_	NaN	NaN	NaN	24.5589	24.4556	24.8783	4	0.66174	3.47e-11	58.743	0	1189.27	-0.91386
O75030	Microphthalmia-associated transcription factor	MITF;MITF;MITF;MITF	S	180	_HANQVLSLPCPNQPGDHVMPPVPGS(ph)SAPNS(ph)PMAMLTLNSNCEK_	NaN	NaN	NaN	24.5589	24.4556	24.8783	4	0.890376	3.47e-11	58.743	6.11609	1189.27	-0.9234
O75152	Zinc finger CCCH domain-containing protein 11A	ZC3H11A	S	758	_RLS(ph)SAS(ph)TGKPPLSVEDDFEK_	NaN	NaN	NaN	24.6118	24.6787	24.6155	3	0.843945	2.97e-21	96.44	7.33732	775.013	-0.12116
Q9UKM9	RNA-binding protein Raly	RALY	T	286	_TRDDGDEEGLLT(ph)HSEEELEHSQDT(ph)DADDGALQ_	NaN	24.5731	25.0004	NaN	NaN	24.459	3	0.888803	2.8e-06	48.025	10.3766	1229.81	-0.38509
C9JME2	FERM, RhoGEF and pleckstrin domain-containing protein 1	FARP1;FARP1	S	424	_VSAGEPGS(ph)HPSPAPR_	24.8036	24.5617	NaN	NaN	24.7	NaN	3	0.638492	1.41e-07	78.661	2.4715	509.231	-1.0993
P29966	Myristoylated alanine-rich C-kinase substrate	MARCKS	S	118	_EAPAEGEAAEPGS(ph)PTAAEGEAASAASSTSSPK_	24.9861	24.2358	24.9685	NaN	NaN	NaN	2	0.931802	2.11e-43	114.03	11.7559	1498.14	-0.051377
P17252	Protein kinase C alpha type	PRKCA	Y	658	_GQPVLT(ph)PPDQLVIANIDQSDFEGFSY(ph)VNPQFVHPILQSAV_	NaN	22.022	NaN	25.9675	NaN	26.2678	4	0.518097	1.49e-07	45.318	2.73972	1135.79	1.0511
Q14684	Ribosomal RNA processing protein 1 homolog B	RRP1B	S	735	_TPTS(ph)SPAS(ph)SPLVAK_	NaN	NaN	NaN	24.7317	24.5574	25.018	2	0.64174	1.01e-09	67.685	2.58001	751.831	1.0225
P52594	Arf-GAP domain and FG repeat-containing protein 1	AGFG1;AGFG1;AGFG1	S	179	_SLLGDSAPTLHLNKGT(ph)PS(ph)QSPVVGR_	24.3031	NaN	24.8488	NaN	NaN	25.2103	4	0.562419	2.48e-05	36.978	0.977546	673.578	1.0656
Q9BV36	Melanophilin	MLPH;MLPH;MLPH	S	201	_LLSVHDFDFEGDS(ph)DDSTQPQGHSLHLSSVPEAR_	NaN	25.066	NaN	24.7339	NaN	24.8641	4	0.798543	2.77e-27	91.113	6.88181	926.414	-0.39817
Q9BV36	Melanophilin	MLPH;MLPH;MLPH	S	204	_LLSVHDFDFEGDS(ph)DDS(ph)TQPQGHSLHLSSVPEAR_	NaN	25.066	NaN	24.7339	NaN	24.8641	4	0.665423	2.77e-27	61.112	0	946.406	-0.67213
Q9BV36	Melanophilin	MLPH;MLPH;MLPH	T	205	_LLSVHDFDFEGDS(ph)DDS(ph)TQPQGHSLHLSSVPEAR_	NaN	25.066	NaN	24.7339	NaN	24.8641	4	0.665481	5.65e-11	61.112	0	946.406	-0.67213
P49327	Fatty acid synthase;[Acyl-carrier-protein] S-acetyltransferase;[Acyl-carrier-protein] S-malonyltransferase;3-oxoacyl-[acyl-carrier-protein] synthase;3-oxoacyl-[acyl-carrier-protein] reductase;3-hydroxypalmitoyl-[acyl-carrier-protein] dehydratase;Enoyl-[acyl-carrier-protein] reductase;Oleoyl-[acyl-carrier-protein] hydrolase	FASN	T	2204	_ADEASELACPT(ph)PK_	25.0204	24.8397	24.8847	NaN	NaN	NaN	2	0.999999	3.89e-21	115.31	62.1423	734.805	0.33469
Q9UHB6	LIM domain and actin-binding protein 1	LIMA1;LIMA1;LIMA1;LIMA1	S	374	_ASSLSESS(ph)PPK_	NaN	NaN	NaN	25.0014	24.7201	25.234	2	0.966033	8.6e-20	110.92	14.5407	585.258	-0.41856
C9J3F9	Suppressor of SWI4 1 homolog	PPAN-P2RY11;PPAN;PPAN;PPAN	S	228	_LQDIS(ph)ELLAT(ph)GAGLSESEAEPDGDHNITELPQAVAGR_	NaN	24.8406	23.1195	NaN	NaN	27.0885	3	0.617929	3.86e-12	69.094	1.89471	1321.93	0.2041
F8W6H6	Unconventional myosin-Va	MYO5A;MYO5A;MYO5A;MYO5A	S	1115	_RTDS(ph)THS(ph)SNESEYIFSSEIAEMEDIPSRTEEPSEK_	NaN	NaN	23.9196	25.5044	NaN	25.7686	4	0.70481	5.08e-70	130.2	6.15015	1045.18	-1.0033
Q8IU68	Transmembrane channel-like protein 8	TMC8	S	522	_ASS(ph)RPFR_	NaN	25.5347	25.6616	24.0377	NaN	NaN	2	0.9947	1.18e-34	72.547	22.7341	450.708	-0.030887
O95817	BAG family molecular chaperone regulator 3	BAG3	S	386	_VPPAPVPCPPPS(ph)PGPSAVPSS(ph)PK_	NaN	26.0562	24.9977	NaN	24.3824	NaN	2	0.866025	8.36e-67	140.9	8.12538	1190.05	0.46853
P48681	Nestin	NES	S	352	_RLGSLLPVLS(ph)PTSLPS(ph)PLPATLETPVPAFLK_	24.8069	25.596	25.4906	NaN	NaN	NaN	3	0.891724	7.97e-43	106.19	12.1653	1124.61	0.25716
O75044	SLIT-ROBO Rho GTPase-activating protein 2	SRGAP2;SRGAP2;SRGAP2	S	990	_TSPVVAPTS(ph)EPS(ph)SPLHTQLLKDPEPAFQR_	NaN	NaN	25.7844	25.3381	NaN	24.8187	3	0.750291	1.13e-23	90.468	6.04149	1097.19	0.34258
Q14103	Heterogeneous nuclear ribonucleoprotein D0	HNRNPD;HNRNPD;HNRNPD	S	82	_IDASKNEEDEGHS(ph)NS(ph)SPR_	NaN	NaN	27.8345	27.8748	21.0958	NaN	3	0.59987	3.72e-18	99.441	1.50428	711.27	-0.70804
P29966	Myristoylated alanine-rich C-kinase substrate	MARCKS	S	101	_GEPAAAAAPEAGAS(ph)PVEK_	25.7182	25.5526	25.7332	NaN	NaN	NaN	2	1	2.17e-59	148.75	119.825	851.888	0.56403
O75116	Rho-associated protein kinase 2	ROCK2;ROCK2	S	1134	_SQLQALHIGLDSSS(ph)IGS(ph)GPGDAEADDGFPESR_	NaN	NaN	25.3934	25.9821	25.8164	NaN	3	0.586444	1.46e-85	147.16	0.311424	1125.15	-0.1814
P29966	Myristoylated alanine-rich C-kinase substrate	MARCKS	T	150	_AEDGATPSPSNET(ph)PKK_	25.1507	26.164	26.0583	NaN	NaN	NaN	3	0.953386	5.55e-11	89.846	13.1327	570.252	0.32046
Q9H3Q1	Cdc42 effector protein 4	CDC42EP4;CDC42EP4	S	142	_LPKSLSS(ph)S(ph)PVKK_	NaN	NaN	NaN	25.4856	25.3418	26.8278	3	0.863003	8.86e-48	144.41	6.76672	477.573	-0.56078
O95453	Poly(A)-specific ribonuclease PARN	PARN;PARN	S	570	_NLS(ph)PSQEEAGLEDGVS(ph)GEISDTELEQTDSCAEPLSEGR_	NaN	NaN	NaN	25.3556	25.7191	26.603	3	0.9463	1.26e-56	120.94	12.5848	1399.24	-0.22867
O94811	Tubulin polymerization-promoting protein	TPPP	S	18	_AANRT(ph)PPKS(ph)PGDPSKDR_	NaN	20.69	21.3724	NaN	19.0819	19.8916	3	0.999999	2.21e-12	88.071	59.7719	651.957	-0.54995
H3BVG0	Nuclear pore complex protein Nup93	NUP93;NUP93	S	767	_LKGTS(ph)PSSSSRPQR_	NaN	18.0127	19.5377	23.0834	20.7443	NaN	3	0.52522	0.00225837	44.567	7.42819	523.258	-0.58962
Q5QJE6	Deoxynucleotidyltransferase terminal-interacting protein 2	DNTTIP2;DNTTIP2	S	134	_ES(ph)YTEEIVSEAESHVSGISR_	NaN	20.4962	20.5047	NaN	20.1466	20.2513	3	0.645002	6.34e-10	59.228	5.95526	763.669	-0.14754
Q15942	Zyxin	ZYX;ZYX;ZYX;ZYX;ZYX	S	267	_FS(ph)PVT(ph)PK_	NaN	19.6221	NaN	20.8313	20.9195	21.2341	2	1	0.00362971	67.563	39.1478	468.187	-0.057771
Q15942	Zyxin	ZYX;ZYX;ZYX;ZYX;ZYX	T	270	_FS(ph)PVT(ph)PK_	NaN	19.6221	NaN	20.8313	20.9195	21.2341	2	1	0.0163642	39.148	39.1478	468.187	-0.057771
J3KNQ4	Alpha-parvin	PARVA;PARVA	T	56	_SPSVPKS(ph)PT(ph)PKSPPSR_	NaN	19.8921	NaN	20.8483	21.6919	20.8324	3	0.71016	4.41e-24	105.77	4.39137	603.616	0.21411
Q14669	Probable E3 ubiquitin-protein ligase TRIP12	TRIP12	S	997	_DDSLDLSPQGRLS(ph)DVLK_	NaN	19.4932	NaN	21.0096	21.0214	21.9473	3	0.972107	1.99e-05	59.512	15.4232	646.645	-0.30438
O94804	Serine/threonine-protein kinase 10	STK10	S	191	_RDS(ph)FIGTPYWMAPEVVMCETMK_	NaN	21.375	21.3208	NaN	20.297	20.5114	3	0.341689	0.000380887	34.009	0	910.061	-0.6234
A7E2V4	Zinc finger SWIM domain-containing protein KIAA0913	KIAA0913;KIAA0913;KIAA0913;KIAA0913	S	1130	_GWGS(ph)PGRPK_	NaN	20.1557	19.8663	21.8135	21.8956	NaN	2	1	0.0214185	31.843	31.8427	511.234	-2.3597
P28482	Mitogen-activated protein kinase 1	MAPK1;MAPK1	T	190	_VADPDHDHTGFLT(ph)EYVAT(ph)R_	NaN	NaN	21.6395	23.4439	19.6951	19.7857	3	0.804543	1.87e-05	49.638	6.11442	768.651	-0.21894
Q9BQ65	UPF0406 protein C16orf57	C16orf57;C16orf57;C16orf57	S	36	_RGQS(ph)PLPR_	NaN	21.1189	20.7498	NaN	20.964	21.7649	2	1	0.00674919	36.424	36.4245	495.748	0.48683
O14974	Protein phosphatase 1 regulatory subunit 12A	PPP1R12A;PPP1R12A;PPP1R12A;PPP1R12A	S	507	_RLAS(ph)TSDIEEK_	NaN	NaN	21.2306	21.0858	20.5873	21.6992	2	0.76027	8.73e-11	91.065	8.02275	664.808	0.078189
O96013	Serine/threonine-protein kinase PAK 4	PAK4	S	104	_SNS(ph)LRRDS(ph)PPPPAR_	NaN	NaN	20.3854	22.5964	22.8648	18.8617	3	0.994947	0.00044619	52.784	22.3567	570.589	-0.76719
O43823	A-kinase anchor protein 8	AKAP8	S	323	_VDS(ph)EGDFS(ph)ENDDAAGDFR_	NaN	20.7639	20.8833	NaN	22.4639	20.8866	2	1	0.00196861	32.926	32.9255	1053.35	1.2384
O43823	A-kinase anchor protein 8	AKAP8	S	328	_VDS(ph)EGDFS(ph)ENDDAAGDFR_	NaN	20.7639	20.8833	NaN	22.4639	20.8866	2	1	0.00196861	32.926	32.9255	1053.35	1.2384
Q96HF1	Secreted frizzled-related protein 2	SFRP2	S	287	_RIS(ph)RS(ph)IR_	NaN	NaN	21.0973	20.6859	21.2238	22.0721	2	1	0.0273363	31.431	31.4308	524.247	0.36574
Q96HF1	Secreted frizzled-related protein 2	SFRP2	S	289	_RIS(ph)RS(ph)IR_	NaN	NaN	21.0973	20.6859	21.2238	22.0721	2	1	0.0273363	31.431	31.4308	524.247	0.36574
Q86SQ0	Pleckstrin homology-like domain family B member 2	PHLDB2;PHLDB2;PHLDB2;PHLDB2	S	200	_SGAAS(ph)MPSS(ph)PK_	NaN	NaN	20.3955	22.5279	22.5839	19.623	2	0.958318	0.00479057	33.265	13.2162	590.211	-0.14695
Q86SQ0	Pleckstrin homology-like domain family B member 2	PHLDB2;PHLDB2;PHLDB2;PHLDB2	S	204	_SGAAS(ph)MPSS(ph)PK_	NaN	NaN	20.3955	22.5279	22.5839	19.623	2	0.766188	0.00246522	39.005	4.98245	590.211	-0.14695
Q9BWU0	Kanadaptin	SLC4A1AP;SLC4A1AP	S	312	_MLGEDS(ph)DEEEEMDTSER_	NaN	20.5084	NaN	21.5692	21.2391	21.8412	2	0.998322	0.00068044	42.711	30.7552	1041.36	1.1887
P54259	Atrophin-1	ATN1	S	645	_RAPS(ph)PGAYK_	NaN	22.3222	NaN	17.8352	22.4139	22.765	2	0.999137	0.00020953	36.417	30.6361	513.742	-0.81604
Q9HCL2	Glycerol-3-phosphate acyltransferase 1, mitochondrial	GPAM;RP11-426E5.2	S	695	_SDEEDEDS(ph)DFGEEQR_	NaN	NaN	20.897	21.6704	21.1294	21.8016	2	0.994311	0.0037128	38.824	22.4247	933.813	-0.032919
Q8WVB6	Chromosome transmission fidelity protein 18 homolog	CHTF18;CHTF18	S	871	_VENSPQVDGS(ph)PPGLEGLLGGIGEK_	NaN	20.8485	21.3095	NaN	20.9615	22.3981	3	0.840661	7.7e-09	58.457	7.22298	810.391	1.0345
Q14966	Zinc finger protein 638	ZNF638;ZNF638	S	1401	_AVIVSS(ph)PK_	NaN	20.6503	21.1327	22.4052	NaN	21.3646	2	0.871141	0.000843856	67.726	8.29973	440.731	0.72482
Q66K74	Microtubule-associated protein 1S;MAP1S heavy chain;MAP1S light chain	MAP1S;MAP1S	S	321	_SEVAAGGGS(ph)WDDR_	21.5033	22.1386	21.8079	NaN	NaN	20.2199	2	0.999915	0.00147172	43.791	40.7111	693.77	-0.68995
E7EVA0	Microtubule-associated protein;Microtubule-associated protein 4	MAP4;MAP4	T	529	_DMS(ph)PLSET(ph)EMALGK_	21.3427	21.7778	21.8134	NaN	NaN	20.7793	2	0.825891	0.000596243	51.348	6.76048	834.819	0.51652
Q99816	Tumor susceptibility gene 101 protein	TSG101;TSG101	T	220	_DGT(ph)ISEDTIR_	22.2183	21.805	22.1152	NaN	NaN	19.6619	2	0.996547	0.0101368	44.511	24.8332	593.753	0.023429
Q9Y3R0	Glutamate receptor-interacting protein 1	GRIP1;GRIP1;GRIP1;GRIP1;GRIP1	S	847	_GSLS(ph)PVTKPR_	21.6767	21.577	21.7045	NaN	NaN	20.8554	2	0.894048	0.00521048	36.284	9.37566	561.289	0.54422
E7EVA0	Microtubule-associated protein;Microtubule-associated protein 4	MAP4;MAP4	S	527	_DMS(ph)PLS(ph)ETEMALGK_	21.3427	NaN	22.5857	NaN	21.2779	20.7793	2	0.86327	1.25e-05	68.567	8.0028	834.819	0.27514
F8VPJ2	Kinesin-like protein KIF13B	KIF13B;KIF13B;KIF13B;KIF13B	S	1644	_ERPDLEAPAPGS(ph)PFR_	NaN	21.6154	22.0101	21.086	21.4205	NaN	3	1	0.00383809	46.159	46.1589	573.601	-0.3463
Q71RC2	La-related protein 4	LARP4;LARP4	S	722	_EQYVPPRS(ph)PK_	NaN	23.4736	20.5336	21.4337	20.7521	NaN	2	0.999684	0.068967	44.318	34.9956	640.805	1.2597
Q9H6H4	Receptor expression-enhancing protein 4	REEP4;REEP4;REEP4	S	152	_SFS(ph)M(ox)QDLR_	21.7012	21.4008	21.6379	NaN	NaN	21.5663	2	0.955659	0.0195674	35.445	13.3349	540.215	-0.43917
P38159	RNA-binding motif protein, X chromosome;RNA-binding motif protein, X chromosome, N-terminally processed	RBMX;RBMX;RBMX	S	332	_DSYSS(ph)SRSDLYSSGR_	NaN	22.2061	20.4043	21.5809	NaN	22.2069	3	0.310888	0.018177	33.308	0	582.904	0.16369
P49023	Paxillin	PXN;PXN;PXN	S	106	_TSSVSNPQDSVGS(ph)PCSR_	22.5357	NaN	NaN	21.6361	20.8681	21.3987	2	0.783724	0.00195268	35.389	6.57612	922.878	-1.0905
P08670	Vimentin	VIM;VIM	T	20	_MFGGPGT(ph)ASRPSSSR_	NaN	21.7067	22.2533	21.0929	21.4531	NaN	3	0.799392	4.39e-15	97.579	9.44617	525.564	0.094279
Q01518	Adenylyl cyclase-associated protein 1	CAP1	S	308	_SGPKPFSAPKPQTS(ph)PSPK_	NaN	NaN	20.4688	22.2381	21.4851	22.3958	3	0.794288	3.11e-17	97.836	6.73006	639.987	0.50066
Q01518	Adenylyl cyclase-associated protein 1	CAP1	S	310	_PFSAPKPQT(ph)SPS(ph)PK_	NaN	NaN	20.4688	22.2381	21.4851	22.3958	3	0.948679	0.00113457	47.754	9.76668	543.576	-0.5263
Q01518	Adenylyl cyclase-associated protein 1	CAP1	T	307	_PFSAPKPQT(ph)SPS(ph)PK_	NaN	NaN	20.4688	22.2381	21.4851	22.3958	3	0.565858	3.11e-17	97.836	0	543.576	0.80786
P28290	Sperm-specific antigen 2	SSFA2;SSFA2;SSFA2;SSFA2	S	739	_SQS(ph)LPTTLLSPVR_	22.3696	22.3257	22.2436	NaN	NaN	19.6773	2	0.971451	1.31e-05	57.52	15.5025	739.884	0.39658
Q96JH7	Deubiquitinating protein VCIP135	VCPIP1	S	994	_S(ph)RES(ph)SPSHGLLK_	NaN	20.6722	21.6364	21.8496	NaN	22.4983	3	0.650497	0.00802899	38.093	0	486.544	-0.38888
Q96JH7	Deubiquitinating protein VCIP135	VCPIP1	S	997	_S(ph)RES(ph)SPSHGLLK_	NaN	20.6722	21.6364	21.8496	NaN	22.4983	3	0.650497	0.00802899	38.093	0	486.544	-0.38888
Q96JH7	Deubiquitinating protein VCIP135	VCPIP1	S	998	_S(ph)RES(ph)SPSHGLLK_	NaN	20.6722	21.6364	21.8496	NaN	22.4983	3	0.650497	0.00802899	38.093	0	486.544	-0.38888
G3V2F7	Ubiquitin-conjugating enzyme E2 variant 1	TMEM189;UBE2V1	S	369	_LPQPPEGQCYS(ph)N_	NaN	22.7182	20.961	22.503	20.5926	NaN	2	0.999106	0.0040571	38.028	30.4838	735.292	-0.64146
Q9NYF8	Bcl-2-associated transcription factor 1	BCLAF1;BCLAF1;BCLAF1;BCLAF1;BCLAF1;BCLAF1;BCLAF1	S	285	_YS(ph)PSQNS(ph)PIHHIPSR_	NaN	22.9203	23.1096	19.7598	NaN	21.0404	3	0.937551	3.2e-12	92.993	11.8742	627.268	-0.11231
Q8IYH5	ZZ-type zinc finger-containing protein 3	ZZZ3	S	89	_GLS(ph)SSEKDNIER_	NaN	NaN	21.4685	21.9493	21.822	21.6369	2	0.992546	0.00378387	46.408	24.2539	707.814	0.6459
Q4KMP7	TBC1 domain family member 10B	TBC1D10B	S	657	_QQPPLGPSS(ph)SLLS(ph)LPGLK_	NaN	21.2599	21.681	22.3092	21.6344	NaN	2	0.458638	7.13e-14	93.093	0	989.986	1.0684
P49792	E3 SUMO-protein ligase RanBP2;Putative peptidyl-prolyl cis-trans isomerase;RanBP2-like and GRIP domain-containing protein 4;RanBP2-like and GRIP domain-containing protein 3;RANBP2-like and GRIP domain-containing protein 2;RANBP2-like and GRIP domain-containing protein 1	RANBP2;RANBP2;RGPD4;RGPD3;RGPD1;RGPD2;RGPD1	S	796	_SYKYS(ph)PKT(ph)PPR_	NaN	20.6997	NaN	22.1286	21.8922	22.1982	3	0.866483	0.00729602	33.301	8.36521	495.218	0.13005
P49792	E3 SUMO-protein ligase RanBP2;Putative peptidyl-prolyl cis-trans isomerase;RanBP2-like and GRIP domain-containing protein 4;RanBP2-like and GRIP domain-containing protein 3;RANBP2-like and GRIP domain-containing protein 2;RANBP2-like and GRIP domain-containing protein 1	RANBP2;RANBP2;RGPD4;RGPD3;RGPD1;RGPD2;RGPD1	T	799	_SYKYS(ph)PKT(ph)PPR_	NaN	20.6997	NaN	22.1286	21.8922	22.1982	3	0.965387	0.00729602	33.301	14.8433	495.218	0.13005
Q13671	Ras and Rab interactor 1	RIN1;RIN1;RIN1	S	351	_SMS(ph)AAFCSLLAPER_	NaN	NaN	21.1311	21.7284	22.242	21.8295	2	0.854771	4.38e-05	63.918	7.70293	810.352	-0.29585
Q14966	Zinc finger protein 638	ZNF638;ZNF638	S	1400	_AVIVS(ph)SPK_	NaN	20.6503	21.1327	NaN	22.797	22.3647	2	0.649683	0.000180522	81.338	2.68241	440.731	0.62109
Q9UBC2	Epidermal growth factor receptor substrate 15-like 1	EPS15L1;EPS15L1	S	253	_STPSHGSVSSLNSTGS(ph)LSPK_	NaN	22.627	22.6558	21.2164	20.4486	NaN	3	0.576839	4.5e-06	48.115	1.45451	670.644	0.28289
P18858	DNA ligase 1;DNA ligase;DNA ligase;DNA ligase	LIG1;LIG1;LIG1;LIG1;LIG1	S	76	_VLGS(ph)EGEEEDEALS(ph)PAK_	NaN	NaN	21.6109	21.5415	22.0076	21.859	2	1	5.33e-59	150.09	88.2217	960.382	-0.60894
Q9H3Z4	DnaJ homolog subfamily C member 5	DNAJC5	T	11	_SLS(ph)T(ph)SGESLYHVLGLDK_	NaN	21.2546	22.172	21.3563	NaN	22.314	3	0.648258	2.22e-25	105.31	0	655.958	0.11933
Q9UQ35	Serine/arginine repetitive matrix protein 2	SRRM2	S	950	_S(ph)RSVS(ph)PCSNVESR_	NaN	21.4914	22.3041	21.57	21.732	NaN	3	0.553069	0.00242599	45.094	0	542.211	-0.88216
P08651	Nuclear factor 1 C-type	NFIC	S	337	_SPFNS(ph)PSPQDSPR_	NaN	20.6599	23.2667	22.3444	20.834	NaN	2	0.857774	0.000165947	57.973	8.62979	748.314	1.082
Q86XP3	ATP-dependent RNA helicase DDX42	DDX42	S	109	_PVDS(ph)DS(ph)DDDPLEAFMAEVEDQAAR_	NaN	NaN	21.1249	21.7954	22.4875	21.7072	3	1	7.89e-07	49.793	38.5828	928.021	0.21741
Q86XP3	ATP-dependent RNA helicase DDX42	DDX42	S	111	_PVDS(ph)DS(ph)DDDPLEAFMAEVEDQAAR_	NaN	NaN	21.1249	21.7954	22.4875	21.7072	3	1	7.89e-07	49.793	38.5828	928.021	0.21741
Q9NYB0	Telomeric repeat-binding factor 2-interacting protein 1	TERF2IP;TERF2IP	S	203	_YLLGDAPVS(ph)PSSQK_	NaN	21.523	21.9189	22.039	21.649	NaN	2	0.775519	1.69e-05	68.257	8.39445	771.366	2.2905
F8VXC8	SWI/SNF complex subunit SMARCC2	SMARCC2;SMARCC2	S	306	_KRSPS(ph)PS(ph)PTPEAK_	NaN	20.3385	24.0523	21.0031	21.7693	NaN	2	0.612371	1.06e-05	69.737	1.17	771.342	0.27802
Q8IWZ3	Ankyrin repeat and KH domain-containing protein 1	ANKHD1;ANKHD1;ANKHD1;ANKHD1;ANKHD1;ANKHD1	S	1679	_LNLTS(ph)PKR_	NaN	21.4827	21.7584	21.6963	NaN	22.2753	2	0.787453	0.000904279	64.841	5.6877	504.766	-0.076802
Q9NR30	Nucleolar RNA helicase 2	DDX21	S	71	_KAEPSEVDMNS(ph)PK_	NaN	21.0626	NaN	21.7021	21.5621	22.9208	2	1	1.13e-39	135.27	75.062	756.326	0.26316
O15085	Rho guanine nucleotide exchange factor 11	ARHGEF11;ARHGEF11	S	1295	_T(ph)RNSGIWESPELDR_	NaN	22.8726	20.863	NaN	20.5917	22.9223	3	0.499938	0.00562134	55.841	0	580.596	-1.9839
O15085	Rho guanine nucleotide exchange factor 11	ARHGEF11;ARHGEF11	T	1292	_T(ph)RNSGIWESPELDR_	NaN	22.8726	20.863	NaN	20.5917	22.9223	3	0.499938	0.00562134	55.841	0	580.596	-1.9839
P07814	Bifunctional glutamate/proline--tRNA ligase;Glutamate--tRNA ligase;Proline--tRNA ligase	EPRS	S	885	_EYIPGQPPLSQS(ph)SDS(ph)SPTR_	NaN	21.741	23.7889	NaN	20.687	21.1009	2	0.845071	9.18e-47	129.84	8.05099	1103.46	0.077249
M0QZR4			T	430	_RAT(ph)PEPGDEGEPGR_	22.1061	NaN	NaN	21.698	21.4016	22.1241	3	1	0.000298362	63.337	47.5678	516.554	1.1097
Q9P2M4	TBC1 domain family member 14	TBC1D14;TBC1D14;TBC1D14	S	688	_EMEKGS(ph)PSLRH_	NaN	22.9037	NaN	22.7379	20.8768	20.8213	3	0.965527	0.00670599	33.204	14.4728	450.867	0.12095
Q9Y5K3	Choline-phosphate cytidylyltransferase B	PCYT1B	S	315	_MLQALS(ph)PK_	NaN	21.6123	NaN	20.3659	22.0293	23.3361	2	1	3.03e-06	97.734	97.7338	484.238	-0.445
F8W930	Insulin-like growth factor 2 mRNA-binding protein 2	IGF2BP2;IGF2BP2	S	170	_ISYIPDEEVSS(ph)PS(ph)PPQR_	21.9193	22.5368	22.1891	NaN	20.773	NaN	2	0.99878	1.69e-25	106.35	29.0097	1030.93	0.070481
Q9NP66	High mobility group protein 20A	HMG20A;HMG20A;HMG20A	S	105	_DSNAPKS(ph)PLTGYVR_	NaN	NaN	21.6678	22.1884	21.8982	21.6661	2	0.946152	0.0150144	33.308	13.217	792.875	0.73178
Q13136	Liprin-alpha-1	PPFIA1;PPFIA1;PPFIA1	S	244	_RSSDGS(ph)LS(ph)HEEDLAK_	NaN	23.722	19.655	20.6492	NaN	23.4359	3	0.752034	1.93e-07	74.364	3.37365	597.571	-0.2851
Q8WYL5	Protein phosphatase Slingshot homolog 1	SSH1	S	576	_KLEFGS(ph)PK_	NaN	22.5184	22.745	21.3225	20.8823	NaN	2	1	0.00228413	52.247	52.2469	493.241	0.45226
B4DR80	Serine/threonine-protein kinase 24;Serine/threonine-protein kinase 24 36 kDa subunit;Serine/threonine-protein kinase 24 12 kDa subunit;Serine/threonine-protein kinase 25	STK24;STK24;STK25;STK24;STK25;STK25;STK25;STK25;STK25;STK25;STK25	T	159	_NT(ph)FVGTPFWMAPEVIK_	NaN	21.9559	22.1664	21.2945	NaN	22.1176	2	0.998767	1.71e-09	59.512	29.0843	958.954	-0.17045
Q86WR7	Uncharacterized protein C10orf47	C10orf47	S	179	_APS(ph)PPVEHPR_	NaN	22.9907	20.6756	21.6669	NaN	22.2374	2	1	0.000137635	62.924	56.9514	583.771	1.1992
Q9NUL3	Double-stranded RNA-binding protein Staufen homolog 2	STAU2;STAU2;STAU2;STAU2;STAU2;STAU2;STAU2	S	492	_GSSPT(ph)PPCS(ph)PVQPSK_	NaN	NaN	20.67	22.3888	22.4298	22.0944	2	0.999054	8.76e-05	60.034	30.9085	843.336	-1.3758
Q9NUL3	Double-stranded RNA-binding protein Staufen homolog 2	STAU2;STAU2;STAU2;STAU2;STAU2;STAU2;STAU2	T	488	_GSSPT(ph)PPCS(ph)PVQPSK_	NaN	NaN	20.67	22.3888	22.4298	22.0944	2	0.430066	8.76e-05	60.034	1.5448	843.336	-1.3758
O75382	Tripartite motif-containing protein 3	TRIM3;TRIM3;TRIM3	S	437	_VKS(ph)PGGPGSHVR_	NaN	21.8313	20.3194	22.5649	NaN	22.8677	3	0.999789	0.0157416	42.958	36.7526	419.875	1.849
Q96ST2	Protein IWS1 homolog	IWS1;IWS1	S	398	_KAAVLS(ph)DS(ph)EDEEK_	NaN	22.2379	NaN	21.4006	22.0134	21.9626	2	1	1.97e-24	113.36	39.237	790.81	0.48348
B4E1K0		KIF23	S	499	_S(ph)VSPSPVPLLFQPDQNAPPIR_	NaN	21.0599	NaN	22.3548	22.2044	22	3	0.463801	3.53e-29	108.25	0	780.398	0.052973
B4E1K0		KIF23	S	501	_SVS(ph)PSPVPLLFQPDQNAPPIR_	NaN	21.0599	NaN	22.3548	22.2044	22	2	0.739866	3.53e-29	108.25	7.34179	1170.09	0.7429
B4E1K0		KIF23	S	503	_SVS(ph)PSPVPLLFQPDQNAPPIR_	NaN	21.0599	NaN	22.3548	22.2044	22	2	0.459557	1.06e-38	123.14	0	1170.09	0.58668
Q9H1E3	Nuclear ubiquitous casein and cyclin-dependent kinase substrate 1	NUCKS1	S	79	_DDSHS(ph)AEDS(ph)EDEKEDHK_	NaN	21.4167	22.1367	21.8668	NaN	22.4311	3	0.999948	9.6e-19	104.18	42.2193	711.57	-0.55172
P06748	Nucleophosmin	NPM1	T	234	_QEKT(ph)PKT(ph)PKGPSSVEDIK_	NaN	22.3847	22.1914	NaN	21.5852	21.7623	3	0.999007	0.000801778	40.012	33.3478	710.336	-0.32744
P06748	Nucleophosmin	NPM1	T	237	_QEKT(ph)PKT(ph)PKGPSSVEDIK_	NaN	22.3847	22.1914	NaN	21.5852	21.7623	3	0.979903	0.000801778	40.012	20.0363	710.336	-0.69803
Q92625	Ankyrin repeat and SAM domain-containing protein 1A	ANKS1A	S	620	_AELKLS(ph)R_	NaN	23.2627	23.2205	20.6122	20.8501	NaN	2	1	0.028149	43.512	31.4218	448.734	-0.3901
O15075;Q5VZY9	Serine/threonine-protein kinase DCLK1	DCLK1;DCAMKL1	T	336	_SPSPSPT(ph)S(ph)PGSLRK_	NaN	22.7615	23.0196	21.1132	21.0535	NaN	3	0.943185	4.2e-69	156.87	15.3726	519.895	0.25562
P18669	Phosphoglycerate mutase 1;Probable phosphoglycerate mutase 4	PGAM1;PGAM4	S	118	_S(ph)YDVPPPPMEPDHPFYSNISK_	NaN	20.3711	NaN	21.2867	22.7677	23.5312	3	0.983157	1.44e-10	70.569	17.6632	833.031	0.0039075
Q5TC82	Roquin	RC3H1	S	535	_IDHLS(ph)SSAPGS(ph)PPDLLESVPK_	NaN	21.3266	NaN	22.1288	22.0473	22.4754	3	0.898715	0.00107401	31.111	11.0421	769.35	0.89701
C9J6P4	Zinc finger CCCH-type antiviral protein 1	ZC3HAV1;ZC3HAV1	S	275	_SCT(ph)PS(ph)PDQISHR_	NaN	23.3056	22.8111	20.1046	NaN	21.7818	2	0.999974	4.12e-14	96.666	46.9538	772.784	-0.038547
F5GWM7	CLIP-associating protein 1	CLASP1;CLASP1;CLASP1;CLASP1;CLASP1;CLASP1;CLASP1;CLASP1	S	369	_SRS(ph)DIDVNAAASAK_	NaN	20.763	NaN	22.1386	22.5329	22.5831	2	0.742695	8.64e-05	65.107	4.61196	742.841	0.79048
F5H604	CLIP-associating protein 2	CLASP2;CLASP2;CLASP2;CLASP2;CLASP2;CLASP2;CLASP2;CLASP2;CLASP2	S	592	_AS(ph)SLPGS(ph)LQR_	21.6412	22.1853	22.0908	NaN	NaN	22.1227	2	0.506835	0.00153838	36.944	0	588.247	-1.1273
F5H604	CLIP-associating protein 2	CLASP2;CLASP2;CLASP2;CLASP2;CLASP2;CLASP2;CLASP2;CLASP2;CLASP2	S	593	_AS(ph)SLPGS(ph)LQR_	21.6412	22.1853	22.0908	NaN	NaN	22.1227	2	0.506835	0.00153838	36.944	0	588.247	-1.1273
F5H604	CLIP-associating protein 2	CLASP2;CLASP2;CLASP2;CLASP2;CLASP2;CLASP2;CLASP2;CLASP2;CLASP2	S	597	_AS(ph)SLPGS(ph)LQR_	21.6412	22.1853	22.0908	NaN	NaN	22.1227	2	0.999642	0.00153838	36.944	31.4457	588.247	-0.33104
Q8IV50	LysM and putative peptidoglycan-binding domain-containing protein 2	LYSMD2	S	24	_APRPSAPS(ph)PPPR_	NaN	21.719	NaN	22.4701	20.4521	23.5343	3	0.999371	0.00113719	55.841	32.0094	437.219	-0.53895
Q9NQS7	Inner centromere protein	INCENP	S	263	_IAQVS(ph)PGPR_	NaN	21.0064	NaN	22.2664	22.3618	22.5414	2	1	2.32e-06	85.813	85.8127	502.75	1.5262
Q8IY63	Angiomotin-like protein 1	AMOTL1;AMOTL1	S	906	_LSTT(ph)PAHS(ph)PVLK_	22.0691	22.5682	22.3344	21.2479	NaN	NaN	2	0.999986	7.78e-10	91.207	51.5224	705.825	-0.49443
Q96BY7	Autophagy-related protein 2 homolog B	ATG2B	S	1583	_SYIS(ph)PHSS(ph)PSHTPTR_	NaN	22.0659	21.5444	NaN	21.7106	22.946	3	0.830787	5.33e-05	62.203	7.39749	605.248	-0.93799
P41208	Centrin-2	CETN2	S	20	_RMS(ph)PKPELTEEQK_	NaN	NaN	21.7701	21.9569	22.1926	22.4449	3	0.999182	0.0055941	34.498	30.8677	551.595	0.26221
P09651	Heterogeneous nuclear ribonucleoprotein A1	HNRNPA1;HNRNPA1;HNRNPA1;HNRNPA1;HNRNPA1;HNRNPA1;HNRNPA1;HNRNPA1	S	4	_(ac)SKS(ph)ES(ph)PKEPEQLR_	NaN	NaN	22.3682	21.9488	21.7665	22.3156	2	0.999507	2.48e-85	180.1	33.0721	858.866	0.035344
O95573	Long-chain-fatty-acid--CoA ligase 3	ACSL3	S	683	_IRLS(ph)PEPWTPETGLVTDAFK_	21.8916	22.759	23.2583	NaN	NaN	20.4985	3	0.991692	9.76e-07	58.457	20.8325	779.722	-0.30993
Q92625	Ankyrin repeat and SAM domain-containing protein 1A	ANKS1A	S	887	_HDS(ph)LHDPAAPSR_	NaN	22.9722	22.7125	20.4174	22.3371	NaN	3	0.999916	0.0029003	41.967	40.777	461.533	0.079209
Q9UQ35	Serine/arginine repetitive matrix protein 2	SRRM2	S	2071	_S(ph)LT(ph)RS(ph)PPAIR_	NaN	NaN	23.8519	21.2077	21.0019	22.4131	2	1	8.08e-06	76.01	48.8228	669.274	0.39438
Q9Y3B9	RRP15-like protein	RRP15	S	8	_(ac)AAAAPDS(ph)RVSEEENLKK_	22.8319	22.4357	22.5202	NaN	NaN	20.7049	3	0.5	0.000842586	36.856	0	646.305	0.9752
Q9Y3B9	RRP15-like protein	RRP15	S	11	_(ac)AAAAPDS(ph)RVSEEENLKK_	22.8319	22.4357	22.5202	NaN	NaN	20.7049	3	0.5	0.000842586	36.856	0	646.305	0.9752
Q13085	Acetyl-CoA carboxylase 1;Biotin carboxylase	ACACA;ACACA	S	25	_FIIGS(ph)VS(ph)EDNSEDEISNLVK_	22.5654	22.967	22.7085	20.2533	NaN	NaN	3	0.664878	0.00140154	30.767	0	785.673	-0.32161
P30086	Phosphatidylethanolamine-binding protein 1;Hippocampal cholinergic neurostimulating peptide	PEBP1	T	51	_NRPT(ph)SISWDGLDSGK_	NaN	21.6145	24.3739	21.1482	NaN	21.3585	2	0.577934	5.85e-15	95.094	1.41068	856.886	-0.72706
P61244	Protein max	MAX;MAX;MAX	S	2	_(ac)S(ph)DNDDIEVES(ph)DEEQPR_	21.429	21.9369	22.9424	NaN	22.2253	NaN	2	1	5.61e-111	141.47	141.471	1039.86	-0.64764
P61244	Protein max	MAX;MAX;MAX	S	11	_(ac)S(ph)DNDDIEVES(ph)DEEQPR_	21.429	21.9369	22.9424	NaN	22.2253	NaN	2	1	5.61e-111	141.47	141.471	1039.86	-0.64764
Q5T4S7	E3 ubiquitin-protein ligase UBR4	UBR4	S	2718	_HVTLPS(ph)SPR_	NaN	23.6822	23.7217	20.3031	NaN	20.8663	2	0.677801	1.01e-23	138.25	3.22979	537.261	0.45013
Q5T4S7	E3 ubiquitin-protein ligase UBR4	UBR4	S	2719	_HVTLPSS(ph)PR_	NaN	23.6822	23.7217	20.3031	NaN	20.8663	2	0.955657	1.01e-23	138.25	13.3347	537.261	0.17808
Q5T4S7	E3 ubiquitin-protein ligase UBR4	UBR4	T	2715	_HVT(ph)LPS(ph)SPR_	NaN	23.6822	23.7217	20.3031	NaN	20.8663	2	0.992014	0.00821469	33.192	17.9314	577.244	0.77609
I3L4C2	Brain-specific angiogenesis inhibitor 1-associated protein 2	BAIAP2;BAIAP2;BAIAP2	T	393	_NSYATTENKT(ph)LPR_	22.934	23.1836	23.203	19.2616	NaN	NaN	3	0.990563	0.0099312	51.147	21.1982	525.579	-0.3474
O96019	Actin-like protein 6A	ACTL6A	S	233	_EGS(ph)PANWK_	NaN	22.3631	22.6332	20.7225	NaN	22.9456	2	1	0.00283318	53.683	53.6827	484.697	0.62219
P34947	G protein-coupled receptor kinase 5;G protein-coupled receptor kinase 6	GRK5;GRK6;GRK6;GRK5	T	485	_DVLDIEQFS(ph)TVK_	21.9044	21.6364	NaN	22.5175	22.6102	NaN	2	0.5	2.06e-10	92.935	0	737.347	0.45002
Q8IWU2	Serine/threonine-protein kinase LMTK2	LMTK2	S	1107	_DSAYFS(ph)DNDSEPEKR_	NaN	22.3315	23.0853	NaN	21.084	22.2175	3	0.892783	0.000278703	56.121	13.1241	613.907	-1.0144
G3V3A4	SNW domain-containing protein 1	SNW1;SNW1;SNW1	S	234	_GPPS(ph)PPAPVMHSPS(ph)R_	NaN	NaN	23.2003	20.6401	21.6705	23.2342	2	0.527747	0.00291329	40.137	0.477955	837.349	-1.3185
Q32MZ4	Leucine-rich repeat flightless-interacting protein 1	LRRFIP1;LRRFIP1	S	16	_EIDCLS(ph)PEAQK_	NaN	NaN	21.5029	22.3703	22.2647	22.6086	2	1	0.00246522	39.005	39.0046	685.289	-0.015056
Q15287	RNA-binding protein with serine-rich domain 1	RNPS1;RNPS1;RNPS1;RNPS1;RNPS1;RNPS1	S	155	_RRS(ph)PS(ph)PKPTK_	NaN	23.0649	23.2308	19.0304	NaN	23.449	3	0.999935	0.000281275	58.098	41.8753	438.542	-0.14276
Q15287	RNA-binding protein with serine-rich domain 1	RNPS1;RNPS1;RNPS1;RNPS1;RNPS1;RNPS1	S	157	_RRS(ph)PS(ph)PKPTK_	NaN	23.0649	23.2308	19.0304	NaN	23.449	3	0.999447	0.000281275	58.098	32.5686	438.542	-0.14276
Q86SQ0	Pleckstrin homology-like domain family B member 2	PHLDB2;PHLDB2;PHLDB2;PHLDB2	S	204	_SGAAS(ph)MPSS(ph)PK_	NaN	NaN	20.9623	22.8173	22.9656	22.0834	2	0.766188	0.00246522	39.005	4.98245	590.211	-0.14695
Q9HBD4	Transcription activator BRG1	SMARCA4;SMARCA4;SMARCA4	S	1382	_EVDYSDS(ph)LTEK_	22.5341	21.9505	NaN	NaN	21.9442	22.413	2	0.961438	6.6e-05	65.092	16.9807	683.277	-0.75762
Q5SYE7	NHS-like protein 1	NHSL1	S	727	_SGSS(ph)PSQS(ph)PCSDLEEPWLPR_	NaN	23.6983	21.7351	22.9601	NaN	20.4702	2	0.865462	2.6e-11	70.942	8.70503	1188.47	-0.35573
F5GWM7	CLIP-associating protein 1	CLASP1;CLASP1;CLASP1;CLASP1;CLASP1;CLASP1;CLASP1;CLASP1	S	367	_S(ph)RSDIDVNAAASAK_	21.773	22.4666	NaN	22.1386	22.5329	NaN	2	0.574525	8.64e-05	65.107	1.30447	742.841	0.47789
F5H2M7	Serine/threonine-protein kinase WNK1	WNK1;WNK1;WNK1	S	2527	_DVDDGSGS(ph)PHS(ph)PHQLSSK_	NaN	22.2436	21.2128	23.1539	NaN	22.3093	3	0.865422	2.05e-18	96.303	8.08167	670.593	-0.18214
F5H2M7	Serine/threonine-protein kinase WNK1	WNK1;WNK1;WNK1	S	2530	_DVDDGSGSPHS(ph)PHQLSSK_	NaN	22.2436	21.2128	23.1539	NaN	22.3093	3	0.999302	1.16e-19	104.63	33.0967	643.937	-0.30488
Q9Y4H2	Insulin receptor substrate 2	IRS2	S	1176	_HNSAS(ph)VENVSLR_	NaN	21.8701	22.1774	NaN	22.4292	22.4517	2	0.839759	0.00159571	46.408	7.89717	696.817	0.82588
Q14004	Cyclin-dependent kinase 13	CDK13	S	358	_RLPRS(ph)PS(ph)PYSR_	NaN	NaN	23.3192	21.8905	22.4998	21.2289	3	0.997795	0.0039012	35.329	29.845	492.557	-0.7042
Q14004	Cyclin-dependent kinase 13	CDK13	S	360	_RLPRS(ph)PS(ph)PYSR_	NaN	NaN	23.3192	21.8905	22.4998	21.2289	3	0.979803	0.0039012	35.329	18.6632	492.557	-0.7042
Q53F19	Uncharacterized protein C17orf85	C17orf85	S	412	_MIS(ph)TPS(ph)PKK_	NaN	21.3643	21.5114	22.7415	23.3324	NaN	2	0.620071	0.000219272	62.14	2.04096	574.745	-0.5717
P48634	Protein PRRC2A	PRRC2A;PRRC2A;PRRC2A;PRRC2A;PRRC2A;PRRC2A;PRRC2A;PRRC2A;PRRC2A	S	764	_ERSDS(ph)GGS(ph)SSEPFDR_	NaN	NaN	21.711	22.3221	22.2909	22.6339	2	0.677427	0.011834	35.036	6.53105	886.812	0.104
Q5SW79	Centrosomal protein of 170 kDa	CEP170;CEP170;CEP170	S	1165	_LGS(ph)LSARS(ph)DSEATISR_	NaN	22.2853	22.526	21.3456	22.8104	NaN	2	0.705549	0.000668911	53.779	4.67279	905.393	-0.36416
Q9Y2W1	Thyroid hormone receptor-associated protein 3	THRAP3	T	874	_NREEEWDPEYT(ph)PK_	NaN	22.6174	21.0147	22.8444	22.5649	NaN	2	0.999654	3.45e-15	74.12	34.6107	886.862	-1.6795
Q13029	PR domain zinc finger protein 2	PRDM2;PRDM2	S	739	_TSS(ph)PPSS(ph)PQHSPALR_	NaN	NaN	22.2354	22.4115	22.3575	22.0714	3	0.658393	0.000483984	53.779	6.36778	570.241	-0.81623
Q13029	PR domain zinc finger protein 2	PRDM2;PRDM2	S	743	_TSS(ph)PPSS(ph)PQHSPALR_	NaN	NaN	22.2354	22.4115	22.3575	22.0714	3	0.757488	0.000483984	53.779	6.0836	570.241	-0.81623
P08559	Pyruvate dehydrogenase E1 component subunit alpha, somatic form, mitochondrial;Pyruvate dehydrogenase E1 component subunit alpha, testis-specific form, mitochondrial	PDHA1;PDHA2;PDHA1	S	300	_YHGHS(ph)MSDPGVS(ph)YR_	NaN	NaN	22.3226	21.8424	21.8648	23.0593	3	0.992522	0.00187048	40.968	21.299	584.879	0.57961
F5H604	CLIP-associating protein 2	CLASP2;CLASP2;CLASP2;CLASP2;CLASP2;CLASP2;CLASP2;CLASP2;CLASP2	S	601	_S(ph)RSDIDVNAAAGAK_	NaN	21.5102	22.69	22.3685	22.5278	NaN	2	0.556759	0.00129272	51.265	0.990265	727.835	-0.091078
G5E988	AP-3 complex subunit delta-1	AP3D1;AP3D1;AP3D1	S	567	_HRPS(ph)EADEEELAR_	NaN	22.6651	21.4787	22.1	NaN	22.9194	3	1	3.17e-06	73.834	32.746	540.233	-1.1048
Q6ZS17	Protein FAM65A	FAM65A;FAM65A;FAM65A;FAM65A	S	351	_FSTYSQS(ph)PPDTPSLR_	21.6725	21.6641	NaN	NaN	22.7617	23.1934	2	0.783076	0.00368664	38.915	10.4431	881.888	-1.0601
Q7Z5J4	Retinoic acid-induced protein 1	RAI1;RAI1;RAI1	S	683	_DFS(ph)PGLFEDPSVAFATPDPK_	NaN	22.8755	21.7774	22.2402	NaN	22.4144	2	0.999914	4.12e-07	58.457	40.8618	1108.99	-0.1327
Q9HAN9	Nicotinamide mononucleotide adenylyltransferase 1	NMNAT1;NMNAT1	S	117	_LEASDCDHQQNS(ph)PTLERPGR_	NaN	22.7581	23.1341	NaN	22.2337	21.4056	3	0.909608	0.0002425	42.322	11.0517	797.345	-0.60445
P04920	Anion exchange protein 2	SLC4A2	S	173	_TSPS(ph)S(ph)PAPLPHQEATPR_	NaN	NaN	22.8022	22.579	21.537	22.6294	2	0.578196	3.37e-06	66.335	3.2538	966.916	-0.24388
Q9H6F5	Coiled-coil domain-containing protein 86	CCDC86	S	113	_QQDLHLES(ph)PQRQPEYSPES(ph)PR_	NaN	NaN	23.4515	21.4153	21.2553	23.4679	3	0.803726	0.000277188	42.659	6.17608	894.385	0.12847
O60784	Target of Myb protein 1	TOM1;TOM1;TOM1;TOM1;TOM1	T	154	_GLEFPMT(ph)DLDMLSPIHT(ph)PQR_	NaN	NaN	21.3824	23.5961	23.3786	21.2661	3	0.93912	1.14e-05	47.745	11.8048	820.024	-0.41346
Q9UQ35	Serine/arginine repetitive matrix protein 2	SRRM2	S	2123	_PSMS(ph)PTPLDR_	22.5295	22.7646	NaN	NaN	21.8197	22.5147	2	0.968428	6.65e-05	62.684	15.6683	590.757	0.095568
K7ZRV2	Tetratricopeptide repeat protein 28	TTC28	S	2398	_DVLSLLNLS(ph)PR_	NaN	20.2599	NaN	22.3227	22.8437	24.2134	2	1	1.38e-166	125.53	64.9019	653.842	0.15426
Q53LP3	Ankyrin repeat domain-containing protein SOWAHC	SOWAHC	S	213	_DLVMGSS(ph)PQLK_	NaN	NaN	22.0448	22.4528	22.8259	22.3456	2	0.833375	0.00100632	47.189	6.99099	627.794	0.85352
Q13586	Stromal interaction molecule 1	STIM1;STIM1;STIM1	S	618	_SHS(ph)PSSPDPDTPSPVGDSR_	21.8866	NaN	NaN	22.2663	22.2142	23.3129	2	0.855635	9.84e-06	53.779	7.99466	1001.41	0.68653
O00567	Nucleolar protein 56	NOP56	S	569	_EEPVS(ph)S(ph)GPEEAVGK_	22.9104	23.145	22.9124	NaN	20.7852	NaN	2	1	0.00126543	44.382	37.624	787.805	-0.14441
O00567	Nucleolar protein 56	NOP56	S	570	_EEPVS(ph)S(ph)GPEEAVGK_	22.9104	23.145	22.9124	NaN	20.7852	NaN	2	1	3.12e-05	65.943	37.624	787.805	-0.14441
Q9H3Z4	DnaJ homolog subfamily C member 5	DNAJC5	S	10	_SLS(ph)TSGESLYHVLGLDK_	NaN	22.9088	22.172	22.3747	NaN	22.314	2	0.998919	6.51e-229	249.5	29.9084	943.451	0.76024
Q9H3Z4	DnaJ homolog subfamily C member 5	DNAJC5	S	12	_SLS(ph)TS(ph)GESLYHVLGLDK_	NaN	22.9088	22.172	22.3747	NaN	22.314	2	0.980743	3.11e-35	125.09	17.6387	983.434	-0.15615
Q9UQ35	Serine/arginine repetitive matrix protein 2	SRRM2	S	2100	_NHS(ph)GS(ph)RT(ph)PPVALNSSR_	NaN	22.2581	NaN	21.9975	21.8625	23.6671	3	0.998622	0.00197917	46.178	34.5481	640.59	-2.3128
Q9UQ35	Serine/arginine repetitive matrix protein 2	SRRM2	S	2102	_NHS(ph)GS(ph)RT(ph)PPVALNSSR_	NaN	22.2581	NaN	21.9975	21.8625	23.6671	3	0.997763	0.00197917	46.178	31.9405	640.59	-2.3128
Q9UQ35	Serine/arginine repetitive matrix protein 2	SRRM2	T	2104	_T(ph)PPVALNSSR_	NaN	22.2581	NaN	21.9975	21.8625	23.6671	2	0.99998	0.00197917	50.562	49.9027	561.271	0.049293
P48634	Protein PRRC2A	PRRC2A;PRRC2A;PRRC2A;PRRC2A;PRRC2A;PRRC2A;PRRC2A;PRRC2A;PRRC2A	S	761	_SDS(ph)GGSSSEPFDR_	NaN	NaN	21.711	22.6278	22.2909	23.1614	2	0.976342	1.13e-10	92.575	16.1844	704.257	0.51185
P11388	DNA topoisomerase 2-alpha	TOP2A	T	1244	_IKNENT(ph)EGSPQEDGVELEGLK_	NaN	22.9786	20.8036	23.0282	NaN	23.075	3	0.5	0.00744104	35.389	0	789.363	-0.91298
P04920	Anion exchange protein 2	SLC4A2	S	172	_TSPS(ph)S(ph)PAPLPHQEATPR_	NaN	23.4214	22.8022	22.579	NaN	21.1563	2	0.578196	3.37e-06	66.335	3.2538	966.916	-0.24388
Q14181	DNA polymerase alpha subunit B	POLA2;POLA2	T	127	_AIST(ph)PET(ph)PLTK_	NaN	NaN	21.441	22.6695	23.0475	22.8098	2	0.905126	1.44e-09	86.291	9.80292	659.291	0.014613
Q14181	DNA polymerase alpha subunit B	POLA2;POLA2	T	130	_AIST(ph)PET(ph)PLTK_	NaN	NaN	21.441	22.6695	23.0475	22.8098	2	0.994111	1.44e-09	86.291	22.4803	659.291	0.014613
Q9P1Y6	PHD and RING finger domain-containing protein 1	PHRF1;PHRF1;PHRF1	S	1202	_EAS(ph)PAPLAQGEPGREDLPTR_	22.8941	22.2609	22.7964	NaN	22.041	NaN	3	0.999956	0.000193627	43.534	43.518	724.342	0.63594
Q9Y4H2	Insulin receptor substrate 2	IRS2	S	736	_ASSPAES(ph)S(ph)PEDSGYMR_	NaN	21.9668	21.968	22.9895	23.0924	NaN	2	0.882667	0.000471819	49.34	10.3306	915.818	0.67766
P05114	Non-histone chromosomal protein HMG-14	HMGN1;HMGN1;HMGN1;HMGN1	S	7	_KVS(ph)SAEGAAKEEPK_	NaN	20.4215	NaN	23.1634	22.8496	23.5852	3	0.800252	3.16e-05	66.606	6.02744	504.243	0.44471
Q86UE4	Protein LYRIC	MTDH;MTDH;MTDH;MTDH	S	308	_WNSVS(ph)PASAGK_	NaN	NaN	22.5569	22.0285	22.5229	22.9359	2	0.948649	0.00182996	42.568	14.0228	592.261	0.75455
Q9UKA4	A-kinase anchor protein 11	AKAP11	S	1337	_YPS(ph)CES(ph)VTDEYAGHLIQILK_	NaN	NaN	20.9439	22.4688	23.3044	23.397	3	0.575075	0.000123747	39.657	0	828.358	-0.85697
Q9UKA4	A-kinase anchor protein 11	AKAP11	S	1340	_YPS(ph)CES(ph)VTDEYAGHLIQILK_	NaN	NaN	20.9439	22.4688	23.3044	23.397	3	0.575075	0.000123747	39.657	0	828.358	-0.85697
O95817	BAG family molecular chaperone regulator 3	BAG3;BAG3	S	289	_SS(ph)TPLHS(ph)PSPIR_	22.5601	22.4728	22.7358	NaN	NaN	22.4908	2	0.998162	1.2e-38	129.38	27.8506	719.81	0.14976
Q9NYF3	Protein FAM53C	FAM53C	S	271	_S(ph)RSQPCDLDAR_	NaN	22.745	22.9367	NaN	22.1256	22.5497	2	0.568533	0.0018275	49.31	1.19808	692.787	0.13672
Q9ULH0	Kinase D-interacting substrate of 220 kDa	KIDINS220	S	1555	_VPKS(ph)PEHSAEPIR_	23.0387	NaN	23.7814	23.4811	NaN	20.0742	3	0.999802	1.23e-09	88.73	37.0342	509.584	0.1928
Q8TBN0	Guanine nucleotide exchange factor for Rab-3A	RAB3IL1;RAB3IL1	S	168	_TLVITSTPAS(ph)PNR_	NaN	NaN	21.414	22.4406	23.7785	22.7576	2	0.963618	7.41e-06	49.559	15.0616	718.861	0.12733
Q9H1E3	Nuclear ubiquitous casein and cyclin-dependent kinase substrate 1	NUCKS1	S	113	_EMLMEDVGS(ph)EEEQEEEDEAPFQEK_	NaN	22.53	22.3596	22.5549	NaN	22.961	2	1	1.82e-08	45.784	45.7844	1469.06	-1.5866
O75179	Ankyrin repeat domain-containing protein 17	ANKRD17;ANKRD17;ANKRD17;ANKRD17	S	2401	_APS(ph)PAPSSVPLGSEKPSNVSQDR_	NaN	NaN	22.5199	22.0203	22.7858	23.0815	3	0.966794	0.00150248	32.702	18.1188	796.379	0.54899
Q9BVC5	Ashwin	C2orf49;C2orf49;C2orf49	S	193	_KSPSGPVKS(ph)PPLS(ph)PVGTTPVK_	NaN	22.3282	22.2321	22.8357	NaN	23.0391	3	0.640917	0.000365478	35.376	5.27118	740.707	0.14908
J3KTM5			S	65	_S(ph)LPSS(ph)PLLTHQSISVR_	22.7448	22.8101	22.4367	NaN	22.5	NaN	3	0.84717	8.93e-34	72.644	7.39466	627.967	-0.42129
Q641Q2;Q9Y4E1	WASH complex subunit FAM21A;WASH complex subunit FAM21C	FAM21A;FAM21A;FAM21A;FAM21A;FAM21C	S	333	_RT(ph)PSDDEEDNLFAPPK_	NaN	22.7854	23.0254	22.4577	NaN	22.2518	3	0.5	0.00274517	51.819	0	637.61	-1.4575
O75475	PC4 and SFRS1-interacting protein	PSIP1	S	275	_TGVTS(ph)TSDS(ph)EEEGDDQEGEK_	NaN	20.1235	NaN	24.7216	25.4964	20.188	2	0.821781	4.67e-16	91.175	6.75737	1130.39	-0.1851
Q53T59	HCLS1-binding protein 3	HS1BP3;HS1BP3;HS1BP3	S	194	_GEDAEES(ph)LEEEEALDPLGIMR_	NaN	NaN	22.7575	22.6526	22.2878	22.8574	2	1	4.39e-05	43.116	43.1155	1206.51	-0.832
P49792	E3 SUMO-protein ligase RanBP2;Putative peptidyl-prolyl cis-trans isomerase	RANBP2	S	1160	_NHETDGGS(ph)AHGDDDDDGPHFEPVVPLPDKIEVK_	NaN	22.1681	22.1847	23.3113	22.9396	NaN	5	0.762614	0.00421213	31.821	5.06849	724.519	-0.19454
O95359	Transforming acidic coiled-coil-containing protein 2	TACC2;TACC2;TACC2;TACC2;TACC2;TACC2;TACC2;TACC2;TACC2	S	2317	_LDNTPAS(ph)PPRS(ph)PAEPNDIPIAK_	NaN	22.0223	21.9252	23.2468	23.442	NaN	3	0.738721	4.96e-05	38.843	4.15432	820.712	-0.30628
O95359	Transforming acidic coiled-coil-containing protein 2	TACC2;TACC2;TACC2;TACC2;TACC2;TACC2;TACC2;TACC2;TACC2	S	2321	_LDNTPAS(ph)PPRS(ph)PAEPNDIPIAK_	NaN	22.0223	21.9252	23.2468	23.442	NaN	3	0.941324	4.96e-05	38.843	10.6408	820.712	-0.30628
Q13207	T-box transcription factor TBX2	TBX2	S	653	_AAGGNS(ph)REPS(ph)PLPELALR_	NaN	NaN	21.9291	23.0447	22.972	22.7323	3	1	0.000782688	43.162	43.1624	665.641	-0.0075858
Q13207	T-box transcription factor TBX2	TBX2	S	657	_AAGGNS(ph)REPS(ph)PLPELALR_	NaN	NaN	21.9291	23.0447	22.972	22.7323	3	1	0.000782688	43.162	43.1624	665.641	-0.0075858
H9KV44	Protein EFR3 homolog A	EFR3A;EFR3A	S	694	_LSVPYVPQVTDEDRLS(ph)R_	NaN	22.927	22.3906	23.3291	22.1248	NaN	3	0.822375	0.00372313	36.111	6.66779	685.337	0.87358
Q96JM3	Chromosome alignment-maintaining phosphoprotein 1	CHAMP1	S	443	_KPS(ph)GSPDLWKLS(ph)PDQR_	NaN	22.9056	20.8882	NaN	23.6822	23.3253	3	0.500396	0.000181948	56.72	0	657.631	-0.10505
Q9H1A4	Anaphase-promoting complex subunit 1	ANAPC1;ANAPC1	S	686	_NFDFEGS(ph)LSPVIAPK_	22.9838	22.7701	22.9831	22.2118	NaN	NaN	2	0.5	3.7e-07	72.819	0	850.9	0.16324
J3KTM5			S	61	_S(ph)LPSS(ph)PLLTHQSISVR_	22.7448	23.2928	22.4367	NaN	22.5	NaN	3	0.991083	8.93e-34	72.644	19.735	627.967	-0.42129
P49736	DNA replication licensing factor MCM2	MCM2;MCM2;MCM2;MCM2	S	26	_GNDPLTS(ph)S(ph)PGR_	NaN	22.1972	22.3049	23.2355	NaN	23.2574	2	0.984708	2e-40	143.98	18.0227	630.737	-1.1151
P49736	DNA replication licensing factor MCM2	MCM2;MCM2;MCM2;MCM2	S	27	_GNDPLTSS(ph)PGR_	NaN	22.1972	22.3049	23.2355	NaN	23.2574	2	0.993518	4.41e-51	159.52	21.8612	590.753	-0.097435
Q8ND76	Cyclin-Y	CCNY;CCNY	S	326	_SAS(ph)ADNLTLPR_	NaN	22.9004	22.7476	NaN	22.6213	22.7561	2	0.840817	0.000216076	58.071	7.22827	612.785	-0.45855
Q14669	Probable E3 ubiquitin-protein ligase TRIP12	TRIP12	S	1329	_VREDDEDS(ph)DDDGS(ph)DEEIDESLAAQFLNSGNVR_	24.1101	NaN	NaN	23.1747	21.9602	21.9166	3	0.547412	1.67e-10	61.112	0	1234.48	-1.1654
P24928	DNA-directed RNA polymerase II subunit RPB1	POLR2A	S	1913	_YSPTS(ph)PTYS(ph)PTSPK_	NaN	22.6135	NaN	22.4375	22.9549	23.1928	2	0.866986	5.14e-05	61.102	11.7162	836.831	1.9298
Q9UBL3	Set1/Ash2 histone methyltransferase complex subunit ASH2	ASH2L;ASH2L;ASH2L	S	623	_RS(ph)PPWEP_	NaN	22.6863	NaN	22.8882	22.9293	22.768	2	1	0.0142102	35.511	35.5111	474.702	-1.1353
Q9ULJ3	Zinc finger protein 295	ZNF295	T	431	_IKT(ph)EPS(ph)SPLSDPSDIIR_	NaN	NaN	22.6081	23.5436	23.1429	21.9967	2	0.996162	0.00203627	41.711	24.3038	1007.96	-0.3329
Q86UU1	Pleckstrin homology-like domain family B member 1	PHLDB1	S	563	_KLS(ph)SGDLR_	23.0508	23.4654	23.4041	21.4644	NaN	NaN	2	0.81833	0.00276006	48.284	6.53644	478.234	-0.83216
Q6PGN9	Proline/serine-rich coiled-coil protein 1	PSRC1;PSRC1;PSRC1	S	70	_LSLGPLS(ph)PEKLEEILDEANR_	NaN	21.7668	NaN	22.9021	23.1769	23.551	3	0.99359	1.39e-06	58.015	21.9035	768.389	0.67381
E9PCT1	Serine/arginine repetitive matrix protein 1	SRRM1;SRRM1;SRRM1	S	665	_RRS(ph)PS(ph)LSSK_	NaN	NaN	23.1846	20.7712	23.6784	23.7643	3	0.999073	0.00213716	44.457	35.0069	393.176	0.37879
E9PCT1	Serine/arginine repetitive matrix protein 1	SRRM1;SRRM1;SRRM1	S	667	_RRS(ph)PS(ph)LSSK_	NaN	NaN	23.1846	20.7712	23.6784	23.7643	3	0.978899	0.00213716	44.457	19.736	393.176	0.37879
Q4G0J3	La-related protein 7	LARP7;LARP7	S	298	_KRS(ph)S(ph)SEDAESLAPR_	NaN	21.5492	NaN	23.4457	22.4614	23.9711	3	0.666651	1.17e-22	97.273	0	564.905	-0.45494
Q4G0J3	La-related protein 7	LARP7;LARP7	S	299	_KRSS(ph)S(ph)EDAESLAPR_	NaN	21.5492	NaN	23.4457	22.4614	23.9711	3	0.669565	1.17e-22	107.34	0.674498	564.905	-0.17579
Q4G0J3	La-related protein 7	LARP7;LARP7	S	300	_SSS(ph)EDAESLAPR_	NaN	21.5492	NaN	23.4457	22.4614	23.9711	2	0.829495	1.17e-22	107.34	9.88118	664.772	0.34299
Q8NDI1	EH domain-binding protein 1	EHBP1	S	428	_DLST(ph)S(ph)PKPSPIPS(ph)PVLGR_	23.0699	NaN	22.6649	22.7374	NaN	22.9632	2	0.622715	0.000269219	48.641	0.353581	1044.46	1.1007
Q8NDI1	EH domain-binding protein 1	EHBP1	T	427	_DLST(ph)S(ph)PKPSPIPS(ph)PVLGR_	23.0699	NaN	22.6649	22.7374	NaN	22.9632	2	0.618506	0.000269219	48.641	0.353581	1044.46	1.1007
Q92945	Far upstream element-binding protein 2	KHSRP	S	181	_VQIS(ph)PDSGGLPER_	23.0179	NaN	23.001	22.8281	NaN	22.6494	2	0.995722	9.05e-05	59.862	23.6694	717.835	-1.1012
Q9UBI6	Guanine nucleotide-binding protein G(I)/G(S)/G(O) subunit gamma-12	GNG12	S	26	_LEAS(ph)IER_	23.9712	24.0227	23.8466	NaN	19.6831	NaN	2	1	0.00102913	80.239	80.2387	449.208	-0.30727
Q9UGU0	Transcription factor 20	TCF20	S	1322	_DLPS(ph)PDSR_	22.6086	22.6166	22.6294	NaN	NaN	23.7223	2	0.990273	0.00350705	49.5	20.0777	483.7	-0.36558
Q96T60	Bifunctional polynucleotide phosphatase/kinase;Polynucleotide 3'-phosphatase;Polynucleotide 5'-hydroxyl-kinase	PNKP	T	118	_TPESQPDT(ph)PPGT(ph)PLVSQDEKR_	NaN	NaN	21.7727	22.8825	23.4658	23.458	3	0.90097	3.81e-05	42.973	10.539	813.687	-0.86319
Q96T60	Bifunctional polynucleotide phosphatase/kinase;Polynucleotide 3'-phosphatase;Polynucleotide 5'-hydroxyl-kinase	PNKP	T	122	_TPESQPDT(ph)PPGT(ph)PLVSQDEKR_	NaN	NaN	21.7727	22.8825	23.4658	23.458	3	0.979506	3.81e-05	42.973	17.6979	813.687	-0.86319
Q8IWB9	Testis-expressed sequence 2 protein	TEX2	S	270	_TAPSS(ph)PLTS(ph)PSDTR_	NaN	NaN	22.6701	22.5002	22.6291	23.8275	2	0.766613	0.0010312	45.704	7.1619	788.818	-0.66601
Q14676	Mediator of DNA damage checkpoint protein 1	MDC1;MDC1;MDC1;MDC1;MDC1;MDC1;MDC1	S	397	_SQAS(ph)MVINS(ph)DTDDEEEVSAALTLAHLK_	NaN	24.0965	24.6783	21.3624	21.5109	NaN	3	0.890189	1.36e-11	49.312	9.20851	1012.1	-2.2224
Q2NKX8	DNA excision repair protein ERCC-6-like	ERCC6L;ERCC6L	S	1069	_NDIS(ph)PPGR_	NaN	23.0757	23.1487	NaN	22.7258	22.7419	2	1	0.000192368	51.927	33.2288	468.203	1.409
P62753	40S ribosomal protein S6;40S ribosomal protein S6	RPS6;RPS6	S	240	_LSS(ph)LRAS(ph)TSK_	NaN	NaN	21.5812	23.0557	23.2744	23.7962	2	0.895291	7.78e-05	65.943	10.3652	605.267	0.052825
O75152	Zinc finger CCCH domain-containing protein 11A	ZC3H11A	S	761	_RLS(ph)SAS(ph)TGKPPLSVEDDFEK_	NaN	NaN	24.0313	21.344	21.8819	24.4908	3	0.815046	2.97e-21	96.44	6.66701	775.013	0.12908
O95696	Bromodomain-containing protein 1	BRD1;BRD1	S	1055	_VHGEPT(ph)SDLS(ph)DID_	NaN	NaN	23.29	22.4423	22.9665	23.0867	2	0.984215	0.00213084	41.412	14.9381	772.781	0.61592
Q8IVL1	Neuron navigator 2	NAV2	S	1977	_APSQVSISAS(ph)PR_	NaN	21.8913	NaN	23.193	23.1996	23.5512	2	0.87318	4.61e-05	68.257	8.39445	640.306	0.6238
Q96JM3	Chromosome alignment-maintaining phosphoprotein 1	CHAMP1	S	476	_GGS(ph)PDLWK_	NaN	23.3167	22.8583	22.8399	NaN	22.8647	2	1	0.00406301	47.302	47.3018	470.202	-1.611
Q96CX2	BTB/POZ domain-containing protein KCTD12	KCTD12	S	185	_S(ph)PSGGAAGPLLTPSQSLDGSR_	NaN	23.0479	22.7584	NaN	23.477	22.6193	2	0.499997	5.07e-07	56.72	0	1017.98	2.006
H3BR88		IFI16;IFI16	S	8	_(ac)STAMGRS(ph)PS(ph)PK_	NaN	22.3854	NaN	22.9486	23.362	23.2133	2	0.993641	0.000687393	54.501	24.7679	660.756	-1.4887
H3BR88		IFI16;IFI16	S	10	_(ac)STAMGRS(ph)PS(ph)PK_	NaN	22.3854	NaN	22.9486	23.362	23.2133	2	0.999875	0.000687393	54.501	42.4774	660.756	-1.4887
Q9H2E6	Semaphorin-6A	SEMA6A;SEMA6A;SEMA6A;SEMA6A;SEMA6A	S	952	_NQS(ph)FGRGDNPPPAPQR_	NaN	21.347	NaN	23.7497	23.4931	23.346	3	1	6.18e-05	64.507	64.5075	606.607	-0.22016
K7ELQ4			S	97	_AAAGPLDMS(ph)LPST(ph)PDIK_	NaN	NaN	22.137	23.1342	23.4748	23.2815	2	0.975316	0.00276443	34.346	15.0227	922.401	0.10928
K7ELQ4			T	101	_AAAGPLDMS(ph)LPST(ph)PDIK_	NaN	NaN	22.137	23.1342	23.4748	23.2815	2	0.809329	0.00276443	34.346	6.14388	922.401	0.10928
Q6PKG0	La-related protein 1	LARP1	S	75	_EGT(ph)GQQERESPRPLQLPGAEGPAIS(ph)DGEEGGGEPGAGGGAAGAAGAGR_	NaN	22.3681	23.1452	23.3358	23.2482	NaN	4	0.556525	1.1e-09	44.147	0	1144.01	-0.02168
Q6PKG0	La-related protein 1	LARP1	S	90	_ESPRPLQLPGAEGPAIS(ph)DGEEGGGEPGAGGGAAGAAGAGR_	NaN	22.3681	23.1452	23.3358	23.2482	NaN	3	1	4.79e-58	118.46	72.9191	1203.22	0.65504
Q6PKG0	La-related protein 1	LARP1	T	68	_EGT(ph)GQQERESPRPLQLPGAEGPAIS(ph)DGEEGGGEPGAGGGAAGAAGAGR_	NaN	22.3681	23.1452	23.3358	23.2482	NaN	4	0.556525	1.1e-09	44.147	0	1144.01	-0.02168
P0C1Z6	TCF3 fusion partner	TFPT;TFPT	S	249	_LLPYPTLAS(ph)PAS(ph)D_	NaN	23.1813	NaN	23.0035	23.301	22.6519	2	0.999894	5.05e-09	68.173	40.0428	752.822	-0.27648
P0C1Z6	TCF3 fusion partner	TFPT;TFPT	S	252	_LLPYPTLAS(ph)PAS(ph)D_	NaN	23.1813	NaN	23.0035	23.301	22.6519	2	0.999995	5.05e-09	68.173	53.9071	752.822	1.0512
Q9BUQ8	Probable ATP-dependent RNA helicase DDX23	DDX23;DDX23;DDX23;DDX23	S	14	_DRDAS(ph)PSKEER_	NaN	22.6821	21.412	23.8332	24.2488	NaN	3	0.991101	0.000123856	61.409	20.4679	457.196	-0.43563
Q9H4Z3	Phosphorylated CTD-interacting factor 1	PCIF1	T	150	_IEIPVTPTGQS(ph)VPSSPSIPGT(ph)PTLK_	NaN	21.9726	NaN	22.5591	24.0541	23.5943	3	0.795655	8.46e-06	39.12	6.32282	888.438	0.42849
Q8TB36	Ganglioside-induced differentiation-associated protein 1	GDAP1;GDAP1	S	11	_QEEQRGS(ph)PPLRAEGK_	NaN	23.5304	23.2989	22.5885	22.7631	NaN	3	1	0.00348109	41.348	41.3476	587.947	0.7456
Q8WUM9	Sodium-dependent phosphate transporter 1	SLC20A1	S	265	_EIKCS(ph)PSES(ph)PLMEK_	23.2523	23.5592	23.366	22.0256	NaN	NaN	2	0.999342	7.01e-07	76.768	30.8102	897.858	-0.65502
Q66K74	Microtubule-associated protein 1S;MAP1S heavy chain;MAP1S light chain	MAP1S;MAP1S	S	759	_KAVPMAPAPAS(ph)PGSSNDSSAR_	21.99	22.9764	24.3851	22.8533	NaN	NaN	3	0.931132	5.65e-05	45.011	17.3305	693.317	0.474
O96013	Serine/threonine-protein kinase PAK 4	PAK4	S	97	_S(ph)NSLRRDS(ph)PPPPAR_	NaN	22.8662	NaN	22.378	25.0739	21.9241	3	0.554928	0.00294516	37.237	0.756212	570.589	-0.87036
Q9UKJ3	G patch domain-containing protein 8	GPATCH8	S	1107	_KPS(ph)VSEEVQATPNK_	23.3189	22.0058	23.0323	NaN	NaN	23.9188	2	0.986936	1.76e-06	69.188	19.0207	797.38	1.5402
Q9UQ35	Serine/arginine repetitive matrix protein 2	SRRM2	S	1975	_SRTS(ph)PITR_	NaN	24.0389	21.1331	23.2027	NaN	23.9392	2	0.922988	0.00299895	67.334	10.8417	499.245	0.12935
C9JIR3;Q3KQU3	MAP7 domain-containing protein 1	MAP7D1;MAP7D1;MAP7D1	S	93	_S(ph)RGPT(ph)PPAMGPR_	NaN	23.4449	20.9963	NaN	23.9843	23.9067	2	1	0.00751749	42.059	42.0587	692.286	-0.58109
C9JIR3;Q3KQU3	MAP7 domain-containing protein 1	MAP7D1;MAP7D1;MAP7D1	T	97	_S(ph)RGPT(ph)PPAMGPR_	NaN	23.4449	20.9963	NaN	23.9843	23.9067	2	1	0.00751749	42.059	42.0587	692.286	-0.58109
Q68DA7	Formin-1	FMN1;FMN1	S	201	_ICSSHS(ph)LPLSR_	23.3689	23.852	24.0774	NaN	NaN	21.0435	2	0.994845	9.67e-15	101.62	24.0971	668.808	-0.079035
B4DVB8	ELAV-like protein 1	ELAVL1	S	229	_NVALLSQLYHS(ph)PAR_	NaN	22.4755	NaN	22.4725	22.3805	25.0159	2	0.99997	7.83e-31	124.92	45.2508	824.914	1.6399
Q14694	Ubiquitin carboxyl-terminal hydrolase 10	USP10;USP10	S	576	_NHSVNEEEQEEQGEGS(ph)EDEWEQVGPR_	NaN	23.1395	23.3705	NaN	22.4374	23.4216	3	1	3.05e-40	111.04	81.5716	1036.41	-0.60162
F5H602	E3 ubiquitin-protein ligase;E3 ubiquitin-protein ligase NEDD4-like	NEDD4L;NEDD4L	S	182	_T(ph)SPQELSEELSR_	23.3617	23.6077	23.4614	22.0059	NaN	NaN	2	0.499999	0.000752911	65.563	0	728.322	-0.15058
F5H602	E3 ubiquitin-protein ligase;E3 ubiquitin-protein ligase NEDD4-like	NEDD4L;NEDD4L	T	181	_T(ph)SPQELSEELSR_	23.3617	23.6077	23.4614	22.0059	NaN	NaN	2	0.499999	0.000752911	65.563	0	728.322	-0.15058
F5H2M7	Serine/threonine-protein kinase WNK1	WNK1;WNK1;WNK1	S	2530	_DVDDGSGSPHS(ph)PHQLSSK_	23.6942	NaN	23.716	23.1478	21.8909	NaN	3	0.999302	1.16e-19	104.63	33.0967	643.937	-0.30488
H3BT57		PML;PML;PML	S	470	_AVS(ph)PPHLDGPPS(ph)PR_	24.1788	24.6257	23.4589	NaN	20.285	NaN	2	1	4.56e-07	73.783	64.203	793.842	0.98982
H3BT57		PML;PML;PML	S	479	_AVS(ph)PPHLDGPPS(ph)PR_	24.1788	24.6257	23.4589	NaN	20.285	NaN	2	1	4.56e-07	73.783	64.203	793.842	0.98982
P29590	Protein PML	PML;PML	S	518	_AVS(ph)PPHLDGPPS(ph)PR_	24.1788	24.6257	23.4589	NaN	20.285	NaN	2	1	7.43e-46	111.57	64.203	793.842	0.98982
Q8NC44	Protein FAM134A	FAM134A;FAM134A;FAM134A	S	281	_NAPPGGDEPLAET(ph)ES(ph)ES(ph)EAELAGFSPVVDVK_	NaN	NaN	23.216	22.9722	23.1537	23.2359	3	0.999506	2.51e-11	68.516	33.0537	1127.8	-0.50202
Q8NC44	Protein FAM134A	FAM134A;FAM134A;FAM134A	S	283	_NAPPGGDEPLAET(ph)ES(ph)ES(ph)EAELAGFSPVVDVK_	NaN	NaN	23.216	22.9722	23.1537	23.2359	3	0.999506	1e-10	61.499	33.0537	1127.8	-0.50202
Q8NC44	Protein FAM134A	FAM134A;FAM134A;FAM134A	T	279	_NAPPGGDEPLAET(ph)ES(ph)ES(ph)EAELAGFSPVVDVK_	NaN	NaN	23.216	22.9722	23.1537	23.2359	3	0.999506	2.51e-11	68.516	33.0537	1127.8	-0.50202
P49585	Choline-phosphate cytidylyltransferase A	PCYT1A;PCYT1A;PCYT1A	S	323	_MLQAIS(ph)PKQS(ph)PSSS(ph)PTR_	NaN	22.6885	22.6786	23.5465	23.7293	NaN	2	0.692634	9.25e-08	72.227	5.92706	1027.92	-0.18393
O60841	Eukaryotic translation initiation factor 5B	EIF5B	S	107	_KQS(ph)FDDNDS(ph)EELEDKDSK_	23.3785	23.8321	24.1782	NaN	21.2673	NaN	3	1	1.97e-35	124.28	84.3603	763.621	-0.16331
O60841	Eukaryotic translation initiation factor 5B	EIF5B	S	113	_QSFDDNDS(ph)EELEDKDSK_	23.3785	23.8321	24.1782	NaN	21.2673	NaN	2	1	0	223.36	83.2594	1040.9	0.046997
Q4G0J3	La-related protein 7	LARP7;LARP7;LARP7	T	257	_SRPT(ph)S(ph)EGSDIESTEPQK_	NaN	24.8217	NaN	22.6512	22.762	22.4342	3	0.692528	7.95e-08	73.036	1.84198	669.936	-0.85284
Q9BQQ3	Golgi reassembly-stacking protein 1	GORASP1;GORASP1;GORASP1	S	220	_KPPGTPPPS(ph)ALPLGAPPPDALPPGPTPEDS(ph)PSLETGSR_	NaN	22.6303	NaN	24.2068	24.0175	21.8155	4	0.533167	0.000271226	31.788	0.709883	964.463	0.67133
O15400	Syntaxin-7	STX7	S	144	_NLVS(ph)WESQTQPQVQVQDEEITEDDLR_	NaN	23.947	23.8268	NaN	22.0887	22.9511	3	0.999555	9.24e-89	159.89	33.5321	1056.15	-0.084917
F8WCA4		KLC4	T	4	_(ac)EVT(ph)GFGVTR_	23.8397	23.8605	23.8665	NaN	21.2546	NaN	2	0.999949	0.00248463	47.198	42.8991	544.245	-0.8676
Q9ULJ3	Zinc finger protein 295	ZNF295	S	981	_ESEVCPVPT(ph)NS(ph)PSPPPLPPPPPLPK_	NaN	NaN	23.207	21.7233	24.5372	23.4076	3	0.603442	0.000745328	32.081	0	930.767	0.21124
Q9ULJ3	Zinc finger protein 295	ZNF295	S	983	_ESEVCPVPT(ph)NS(ph)PSPPPLPPPPPLPK_	NaN	NaN	23.207	21.7233	24.5372	23.4076	3	0.603442	0.000745328	32.081	0	930.767	0.21124
Q9ULJ3	Zinc finger protein 295	ZNF295	T	979	_ESEVCPVPT(ph)NS(ph)PSPPPLPPPPPLPK_	NaN	NaN	23.207	21.7233	24.5372	23.4076	3	0.603442	0.000745328	32.081	0	930.767	0.21124
C9JDD6	Microtubule-associated protein;Microtubule-associated protein;Microtubule-associated protein tau;Microtubule-associated protein;Microtubule-associated protein	MAPT;MAPT;MAPT;MAPT;MAPT	S	570	_KVAVVRT(ph)PPKS(ph)PSSAK_	22.5238	23.8168	23.9896	NaN	22.5497	NaN	3	0.780636	0.00335054	38.237	6.46211	604.644	-0.0050686
C9JDD6	Microtubule-associated protein;Microtubule-associated protein;Microtubule-associated protein tau;Microtubule-associated protein;Microtubule-associated protein	MAPT;MAPT;MAPT;MAPT;MAPT	T	566	_VAVVRT(ph)PPKS(ph)PSSAK_	22.5238	23.8168	23.9896	NaN	22.5497	NaN	3	0.99508	0.00335054	38.237	25.6575	561.946	-0.92263
E7ERS3	Zinc finger CCCH domain-containing protein 18	ZC3H18;ZC3H18;ZC3H18	S	866	_YEPSDKDRQS(ph)PPPAK_	NaN	NaN	24.0222	21.016	24.0683	23.8191	3	0.900796	0.00104512	50.079	9.60513	598.94	0.39136
Q13185	Chromobox protein homolog 3	CBX3	S	93	_RKS(ph)LS(ph)DSESDDSK_	NaN	22.915	NaN	23.0419	23.4703	23.5134	3	0.999992	1.64e-29	120.63	51.1252	538.541	-0.15197
Q14980	Nuclear mitotic apparatus protein 1	NUMA1;NUMA1;NUMA1	S	1757	_TQPDGTSVPGEPAS(ph)PISQR_	NaN	22.694	23.0485	23.5121	NaN	23.6937	2	0.856515	0.000365345	36.677	10.5466	1002.46	1.6167
Q9NTJ3	Structural maintenance of chromosomes protein 4;Structural maintenance of chromosomes protein	SMC4;SMC4;SMC4;SMC4;SMC4;SMC4;SMC4	S	27	_RREEGPPPPS(ph)PDGAS(ph)SDAEPEPPSGR_	NaN	NaN	23.377	22.3346	23.7726	23.4814	3	0.503795	6.8e-11	45.751	0	944.394	-0.17177
Q9NTJ3	Structural maintenance of chromosomes protein 4;Structural maintenance of chromosomes protein	SMC4;SMC4;SMC4;SMC4;SMC4;SMC4;SMC4	S	28	_RREEGPPPPS(ph)PDGAS(ph)SDAEPEPPSGR_	NaN	NaN	23.377	22.3346	23.7726	23.4814	3	0.503795	6.8e-11	45.751	0	944.394	-0.17177
Q71RC2	La-related protein 4	LARP4;LARP4	S	583	_DGLNQTTIPVS(ph)PPSTTKPSR_	23.3636	23.5885	23.3152	NaN	22.7408	NaN	3	0.97676	0.000278751	41.423	23.5157	726.026	1.0934
H0YBA1;Q15154	Pericentriolar material 1 protein	PCM1;PCM1;PCM1;PCM1;PCM1	S	1765	_NVRS(ph)DIS(ph)DQEEDEESEGCPVSINLSK_	NaN	23.5222	23.7617	NaN	23.2538	22.5287	3	0.999998	5.46e-24	85.468	57.5785	1032.75	1.7878
H0YBA1;Q15154	Pericentriolar material 1 protein	PCM1;PCM1;PCM1;PCM1;PCM1	S	1768	_NVRS(ph)DIS(ph)DQEEDEESEGCPVSINLSK_	NaN	23.5222	23.7617	NaN	23.2538	22.5287	3	0.999994	5.46e-24	85.468	52.2036	1032.75	1.7878
P06400	Retinoblastoma-associated protein	RB1	T	823	_ISEGLPT(ph)PT(ph)KMTPR_	23.2272	22.9797	23.2825	23.5934	NaN	NaN	2	0.655254	3.6e-05	68.82	2.70033	844.38	-0.8335
O60784	Target of Myb protein 1	TOM1;TOM1;TOM1;TOM1;TOM1	T	164	_GLEFPMTDLDMLS(ph)PIHT(ph)PQR_	NaN	NaN	21.3824	23.5961	24.3786	23.7471	3	0.999954	1.13e-17	59.691	43.2435	820.024	-0.29702
J3KN66	Torsin-1A-interacting protein 1	TOR1AIP1;TOR1AIP1;TOR1AIP1	S	331	_SELGNQS(ph)PSTSSR_	NaN	NaN	23.1885	22.985	23.3534	23.6499	2	0.896175	5.14e-07	79.022	10.1023	715.301	0.31886
P35269	General transcription factor IIF subunit 1	GTF2F1;GTF2F1	S	433	_LDTGPQSLS(ph)GK_	NaN	20.7328	23.7002	23.4347	NaN	25.3385	2	0.992987	1.07e-24	116.96	21.5104	591.774	0.19183
Q9Y5X2	Sorting nexin-8	SNX8	S	456	_LSCLFAGPHSTLT(ph)PPCS(ph)PPEDGLCPH_	23.2021	NaN	NaN	24.0961	24.329	21.6134	3	0.992791	2.99e-17	72.881	25.2179	1003.08	-1.3345
Q15651	High mobility group nucleosome-binding domain-containing protein 3;Non-histone chromosomal protein HMG-17	HMGN3;HMGN2	S	31	_S(ph)ARLS(ph)AKPAPPKPEPK_	NaN	22.4351	NaN	22.6283	24.1694	24.0084	3	1	6.43e-12	90.884	78.3239	611.972	-0.27724
Q15651	High mobility group nucleosome-binding domain-containing protein 3;Non-histone chromosomal protein HMG-17	HMGN3;HMGN2	S	27	_S(ph)ARLS(ph)AKPAPPKPEPK_	NaN	22.4351	NaN	22.6283	24.1694	24.0084	3	1	6.43e-12	90.884	78.3239	611.972	-0.27724
Q9H6F5	Coiled-coil domain-containing protein 86	CCDC86	S	102	_QQDLHLES(ph)PQRQPEYSPES(ph)PR_	NaN	22.8409	23.4515	NaN	23.8154	23.154	3	0.99814	0.000277188	42.659	27.8347	894.385	0.12847
Q9BQQ3	Golgi reassembly-stacking protein 1	GORASP1;GORASP1;GORASP1	S	241	_KPPGTPPPS(ph)ALPLGAPPPDALPPGPTPEDS(ph)PSLETGSR_	NaN	23.3381	23.5804	23.2446	23.1032	NaN	4	0.673463	0.000271226	31.788	4.92253	964.463	0.67133
Q9BQQ3	Golgi reassembly-stacking protein 1	GORASP1;GORASP1;GORASP1	T	216	_KPPGT(ph)PPPSALPLGAPPPDALPPGPT(ph)PEDS(ph)PSLETGSR_	NaN	23.3381	23.5804	23.2446	23.1032	NaN	4	0.720979	0.00313145	31.788	4.27317	984.454	1.2018
Q9BQQ3	Golgi reassembly-stacking protein 1	GORASP1;GORASP1;GORASP1	T	237	_KPPGT(ph)PPPSALPLGAPPPDALPPGPT(ph)PEDS(ph)PSLETGSR_	NaN	23.3381	23.5804	23.2446	23.1032	NaN	4	0.975062	0.00313145	31.788	20.0872	984.454	1.2018
Q68DA7	Formin-1	FMN1;FMN1	T	243	_RES(ph)CPPDIPKT(ph)PDTDLGFGSFETAFK_	24.3387	24.7912	23.1218	21.0868	NaN	NaN	3	0.99933	7.43e-40	106.19	31.7411	1024.77	0.43303
Q7Z569	BRCA1-associated protein	BRAP	S	119	_ECINAAPDSPS(ph)K_	NaN	NaN	23.2004	23.3483	23.3384	23.4563	2	0.571507	4.43e-06	70.98	1.25078	684.779	-0.34633
Q7Z569	BRCA1-associated protein	BRAP	S	117	_ECINAAPDS(ph)PSK_	NaN	23.3938	23.2004	23.3483	NaN	23.4563	2	0.688789	1.17e-05	70.41	3.45031	684.779	-0.29661
F5GX05	Band 4.1-like protein 3	EPB41L3;EPB41L3;EPB41L3;EPB41L3	S	593	_RLST(ph)S(ph)PVR_	NaN	NaN	23.2411	23.8238	23.647	22.7217	2	0.936739	1.2e-10	82.171	9.54553	538.238	0.61779
P26038	Moesin;Ezrin;Radixin	MSN;RDX;EZR;RDX;EZR;RDX;RDX	T	558	_DKYKT(ph)LR_	NaN	23.393	24.2218	22.9474	NaN	22.8797	2	1	6.87e-08	112.75	77.9405	502.252	0.18722
P62753	40S ribosomal protein S6;40S ribosomal protein S6	RPS6;RPS6	S	235	_RLS(ph)S(ph)LRAS(ph)TSK_	NaN	NaN	21.5812	23.6058	23.8397	24.4186	2	0.999993	7.78e-05	65.943	53.3121	723.301	0.5583
P62753	40S ribosomal protein S6;40S ribosomal protein S6	RPS6;RPS6	S	236	_RLS(ph)S(ph)LRAS(ph)TSK_	NaN	NaN	21.5812	23.6058	23.8397	24.4186	2	0.999912	7.78e-05	65.943	41.5334	723.301	0.5583
Q14160	Protein scribble homolog	SCRIB;SCRIB	T	1549	_LAEAPSPAPTPSPT(ph)PVEDLGPQTSTSPGRLS(ph)PDFAEELR_	NaN	24.6754	24.471	NaN	22.4412	21.8811	4	0.722092	4.07e-06	46.034	6.14773	1044.49	0.19012
M0R1G4			S	201	_SLEPDEGAASWASS(ph)PVCS(ph)PVQGK_	NaN	22.5255	22.6537	NaN	24.4791	23.8559	2	0.5145	9.75e-06	41.734	0.302004	1260.01	0.81979
P46087	Putative ribosomal RNA methyltransferase NOP2	NOP2;NOP2;NOP2	S	181	_EAAAGIQWS(ph)EEET(ph)EDEEEEKEVTPESGPPK_	NaN	22.6818	NaN	23.2344	24.2877	23.3297	3	0.999243	2.08e-07	57.528	31.8083	1164.14	-0.022348
P46087	Putative ribosomal RNA methyltransferase NOP2	NOP2;NOP2;NOP2	T	185	_EAAAGIQWS(ph)EEET(ph)EDEEEEKEVTPESGPPK_	NaN	22.6818	NaN	23.2344	24.2877	23.3297	3	0.999185	2.08e-07	57.528	31.8083	1164.14	-0.022348
Q9UKM9	RNA-binding protein Raly	RALY	T	298	_TRDDGDEEGLLT(ph)HSEEELEHSQDT(ph)DADDGALQ_	NaN	24.0922	24.0498	22.6403	NaN	22.7783	3	0.665487	2.8e-06	48.025	4.98362	1229.81	-0.38509
Q8N2M8	CLK4-associating serine/arginine rich protein	CLASRP;CLASRP;CLASRP	S	285	_KIS(ph)PPSYAR_	23.5684	23.3757	23.5203	NaN	NaN	23.1029	2	0.999996	1.06e-44	84.479	54.2739	549.771	-0.06519
Q3YEC7	Rab-like protein 1	PARF;C9orf86;C9orf86;C9orf86	S	425	_AAQQDS(ph)DS(ph)DGEALGGNPMVAGFQDDVDLEDQPR_	NaN	NaN	23.7049	23.0943	23.2943	23.5132	3	1	2.31e-11	66.879	52.2368	1203.14	0.02522
Q3YEC7	Rab-like protein 1	PARF;C9orf86;C9orf86;C9orf86	S	427	_AAQQDS(ph)DS(ph)DGEALGGNPMVAGFQDDVDLEDQPR_	NaN	NaN	23.7049	23.0943	23.2943	23.5132	3	1	2.31e-11	66.879	52.2368	1203.14	0.02522
Q9HCH0	Nck-associated protein 5-like	NCKAP5L;NCKAP5L	S	473	_SPSPGGPQLS(ph)PQLPR_	23.8661	23.2353	23.7721	NaN	NaN	22.7437	2	0.999987	3.09e-07	74.364	49.166	799.39	1.3312
Q9NYF8	Bcl-2-associated transcription factor 1	BCLAF1;BCLAF1;BCLAF1;BCLAF1;BCLAF1;BCLAF1;BCLAF1	S	287	_Y(ph)SPS(ph)QNSPIHHIPSR_	NaN	22.1586	23.777	NaN	23.4886	24.2927	2	0.533053	0.00904782	46.621	0	940.398	0.75272
F8W6G1	Nuclear receptor-binding protein	NRBP1;NRBP1;NRBP1;NRBP1	S	2	_(ac)S(ph)EGESQTVLSSGSDPK_	24.2791	NaN	24.1215	NaN	21.2994	24.2831	2	0.999933	1.75e-33	121.26	41.7468	865.362	0.63064
Q53EL6	Programmed cell death protein 4	PDCD4;PDCD4	S	94	_SGLTVPTS(ph)PK_	23.9431	23.8775	23.8261	NaN	NaN	22.3411	2	0.92319	2.81e-06	74.987	10.8022	533.763	0.4515
P20042	Eukaryotic translation initiation factor 2 subunit 2	EIF2S2	S	105	_DLKIES(ph)DVQEPTEPEDDLDIMLGNK_	23.2872	23.9694	24.3774	NaN	NaN	22.3673	3	0.985039	7.18e-20	55.413	18.185	975.11	0.34406
P53396	ATP-citrate synthase	ACLY	S	481	_AKPAMPQDSVPS(ph)PR_	24.0757	24.1054	23.9522	NaN	NaN	21.8954	2	0.974792	9.9e-05	64.249	15.8736	780.866	0.81776
F6QR24	Nuclear pore complex protein Nup153	NUP153;NUP153	S	334	_RIPS(ph)IVS(ph)SPLNSPLDR_	NaN	20.6243	NaN	24.366	24.2952	24.7437	2	0.554233	1.29e-08	68.639	0	955.96	0.34032
C9JL75	Uncharacterized protein KIAA0195	KIAA0195;KIAA0195	S	231	_GIKDDEHIVLEPGDLFPPFS(ph)PPPS(ph)PR_	NaN	NaN	23.0922	23.2681	22.9546	24.7639	3	1	6.12e-06	45.47	34.0439	1006.13	2.0072
C9JL75	Uncharacterized protein KIAA0195	KIAA0195;KIAA0195	S	235	_GIKDDEHIVLEPGDLFPPFS(ph)PPPS(ph)PR_	NaN	NaN	23.0922	23.2681	22.9546	24.7639	3	1	6.12e-06	45.47	34.0439	1006.13	2.0072
Q9H501	ESF1 homolog	ESF1	S	153	_IDSNIS(ph)PK_	23.5176	NaN	23.4013	NaN	23.6421	23.5672	2	0.99043	0.00290494	53.237	20.1491	477.221	0.11196
Q09666	Neuroblast differentiation-associated protein AHNAK	AHNAK	S	5110	_FKAEAPLPS(ph)PK_	24.0492	24.0168	24.1899	21.8798	NaN	NaN	2	1	2.45e-09	87.647	72.4172	632.821	0.39036
P35269	General transcription factor IIF subunit 1	GTF2F1;GTF2F1	T	437	_LDTGPQSLSGKS(ph)T(ph)PQPPSGK_	24.6573	20.7328	NaN	23.4347	NaN	25.3385	3	0.787548	2.87e-06	56.72	7.17771	714.655	0.054178
Q05209	Tyrosine-protein phosphatase non-receptor type 12	PTPN12;PTPN12;PTPN12	S	588	_TVSLTPSPTTQVETPDLVDHDNTS(ph)PLFR_	NaN	25.692	24.5011	22.3225	NaN	21.7495	3	0.835486	6.54e-33	97.916	7.05736	1049.83	0.14469
Q96JP5	E3 ubiquitin-protein ligase ZFP91	ZFP91	S	82	_RS(ph)SPSARPPDVPGQQPQAAK_	NaN	23.5648	24.0362	NaN	22.7983	23.9002	3	0.559453	2.11e-11	75.646	1.06193	718.687	-0.32745
Q68DA7	Formin-1	FMN1;FMN1	S	235	_RES(ph)CPPDIPK_	24.6715	24.7912	23.7885	21.0868	NaN	NaN	2	1	7.43e-40	106.19	57.8039	639.781	0.61299
E9PHK9	Treacle protein	TCOF1;TCOF1;TCOF1	S	171	_KSAEPSANTTLVS(ph)ET(ph)EEEGSVPAFGAAAK_	23.8092	23.7914	24.1687	22.5725	NaN	NaN	3	0.826873	2.32e-11	64.315	12.3208	1013.45	-0.36682
E9PHK9	Treacle protein	TCOF1;TCOF1;TCOF1	T	173	_KSAEPSANTTLVS(ph)ET(ph)EEEGSVPAFGAAAK_	23.8092	23.7914	24.1687	22.5725	NaN	NaN	3	0.826873	1.65e-07	51.119	12.3208	1013.45	-0.36682
Q99698	Lysosomal-trafficking regulator	LYST	S	2124	_LTGS(ph)LGCSIDR_	23.619	23.6285	23.7961	NaN	23.3124	NaN	2	0.996218	1.64e-08	56.482	25.0921	629.779	-0.18981
Q99698	Lysosomal-trafficking regulator	LYST	S	2128	_LTGSLGCS(ph)IDR_	23.619	23.6285	23.7961	NaN	23.3124	NaN	2	0.99373	1.64e-08	53.266	22.0288	629.779	-0.037435
Q5SYE7	NHS-like protein 1	NHSL1	S	930	_KLDPAVGS(ph)PPAPPPPPVPS(ph)PPFPCPADR_	24.1512	24.1135	24.2124	NaN	21.9135	NaN	3	1	5.59e-17	71.904	65.3771	1006.47	0.22135
Q5SYE7	NHS-like protein 1	NHSL1	S	941	_KLDPAVGS(ph)PPAPPPPPVPS(ph)PPFPCPADR_	24.1512	24.1135	24.2124	NaN	21.9135	NaN	3	1	5.59e-17	71.904	65.3771	1006.47	0.22135
B0QY95	Mitochondrial dynamic protein MID51	SMCR7L;SMCR7L	S	94	_S(ph)LQTLPTDSSTFDTDTFCPPRPK_	NaN	23.6353	NaN	23.8178	23.6363	23.3226	3	0.975838	2.25e-15	80.359	16.094	897.738	1.265
Q71F56	Mediator of RNA polymerase II transcription subunit 13-like	MED13L	S	826	_AGSSSLTQVTDLAPSLHDLDNIFDNS(ph)DDDELGAVS(ph)PALR_	NaN	22.487	23.9782	23.7799	24.2109	NaN	3	0.991602	1.98e-15	33.813	31.2644	1405.96	1.5948
O60502	Bifunctional protein NCOAT;Protein O-GlcNAcase;Histone acetyltransferase	MGEA5	S	364	_LENEGS(ph)DEDIETDVLYSPQMALK_	23.7211	23.9013	23.6647	NaN	NaN	23.1892	2	0.992055	1.14e-07	54.672	20.9959	1338.59	-0.31224
Q8TEB1	DDB1- and CUL4-associated factor 11	DCAF11;DCAF11;DCAF11;DCAF11;DCAF11;DCAF11	S	75	_LVQGGGAANLQFIQALLDS(ph)EEENDR_	NaN	22.5377	NaN	23.9112	23.7919	24.2502	3	1	1.45e-07	47.919	47.9189	923.103	-0.40806
Q7Z417	Nuclear fragile X mental retardation-interacting protein 2	NUFIP2	S	214	_GADNDGS(ph)GS(ph)ESGYTTPK_	23.0166	NaN	NaN	23.7066	23.982	23.907	2	0.816834	0.000413012	44.632	6.73591	901.811	-0.24453
Q5SW79	Centrosomal protein of 170 kDa	CEP170;CEP170	S	1112	_LGEAS(ph)DSELADADK_	24.3994	23.7501	NaN	23.1043	23.3704	NaN	2	0.970342	3.21e-15	94.882	15.1479	750.809	0.11145
F8WEA9	Kinase suppressor of Ras 1	KSR1;KSR1;KSR1;KSR1	T	270	_ALHSFIT(ph)PPT(ph)TPQLR_	NaN	21.3587	NaN	24.6495	24.3102	24.3167	2	0.99516	4.81e-05	65.105	25.0022	919.934	0.75056
E7EQL5		DYNC1I2;DYNC1I2;DYNC1I2;DYNC1I2;DYNC1I2	S	81	_EAEALLQSMGLTPES(ph)PIVPPPMS(ph)PSSK_	NaN	23.8494	22.6727	23.8109	NaN	24.3705	3	0.702263	2.78e-61	133.72	5.15791	985.117	-0.22233
Q9H4M7	Pleckstrin homology domain-containing family A member 4	PLEKHA4	S	241	_ARS(ph)PDLFTPLSRPPS(ph)PLSLPR_	24.329	24.9496	25.16	NaN	NaN	20.2684	3	0.995083	7.32e-39	124.5	24.0921	822.077	0.11575
Q13563	Polycystin-2	PKD2;PKD2	S	812	_SLDDS(ph)EEDDDEDSGHSSR_	NaN	23.6813	22.0743	NaN	24.2928	24.6907	3	0.99424	3.51e-06	61.703	23.6857	692.238	1.2196
E7EQZ4	Survival motor neuron protein	SMN1;SMN1;SMN1	S	28	_GTGQS(ph)DDS(ph)DIWDDTALIK_	23.4065	23.7554	23.9656	NaN	23.638	NaN	2	0.999871	2.06e-89	168.65	38.9107	1048.91	0.13625
G3V1Z5	Large proline-rich protein BAG6	BAG6;BAG6;BAT3;BAG6;BAG6;BAG6;BAG6;BAG6;BAG6;BAG6;BAG6;BAG6;BAG6;BAG6;BAG6	S	113	_APPQTHLPSGASSGTGSASATHGGGS(ph)PPGTR_	NaN	23.6643	NaN	23.4399	23.3975	24.3297	4	0.756156	4e-05	44.641	5.76979	717.078	0.84526
Q9HAJ7	Histone deacetylase complex subunit SAP30L	SAP30L	T	104	_KT(ph)S(ph)DDGGDSPEHDTDIPEVDLFQLQVNTLR_	NaN	23.1434	NaN	24.2178	23.4708	24.0395	4	0.5	3.91e-11	64.315	0	876.133	-0.33917
F5GX05	Band 4.1-like protein 3	EPB41L3;EPB41L3;EPB41L3;EPB41L3	S	591	_RLS(ph)T(ph)SPVR_	NaN	NaN	20.2346	25.0466	24.4083	25.298	2	0.993184	6.87e-05	91.549	20.6078	538.238	1.0156
J3KNQ4	Alpha-parvin	PARVA;PARVA	S	44	_(ac)AT(ph)S(ph)PQKSPSVPK_	NaN	23.7693	NaN	23.7346	23.9854	23.6142	2	0.727035	3.97e-07	49.001	2.24403	714.812	0.13029
J3KNQ4	Alpha-parvin	PARVA;PARVA	S	48	_(ac)ATSPQKS(ph)PSVPKS(ph)PTPKS(ph)PPSR_	NaN	23.7693	NaN	23.7346	23.9854	23.6142	3	0.551356	2.2e-07	53.679	4.12071	848.383	0.97202
J3KNQ4	Alpha-parvin	PARVA;PARVA	T	43	_(ac)AT(ph)S(ph)PQKSPSVPK_	NaN	23.7693	NaN	23.7346	23.9854	23.6142	2	0.726942	3.91e-10	60.093	2.24403	714.812	0.13029
Q96K49	Transmembrane protein 87B	TMEM87B	S	534	_WVEENIPSSFTDVALPVLVDS(ph)DEEIMTR_	NaN	24.3594	23.9911	23.2935	NaN	23.4929	3	0.997621	1.46e-08	58.21	29.0461	1091.18	1.1028
F8VXC8	SWI/SNF complex subunit SMARCC2	SMARCC2;SMARCC2	S	283	_TLTDEVNS(ph)PDSDRR_	24.2119	23.735	NaN	23.4599	23.752	NaN	3	0.994411	1.2e-05	68.173	23.6061	562.244	0.70401
Q8IXR5	Protein FAM178B	FAM178B;FAM178B;FAM178B	S	241	_RPCS(ph)PASAPAPTS(ph)PK_	NaN	22.3962	NaN	24.1907	24.6676	23.9179	2	0.831457	0.000591371	49.528	6.81619	842.352	-0.020005
O15075;Q5VZY9	Serine/threonine-protein kinase DCLK1	DCLK1;DCAMKL1	S	337	_SPSPSPT(ph)S(ph)PGSLRK_	24.2076	23.9618	24.2627	22.7897	NaN	NaN	3	0.978055	4.85e-158	217.82	20.5163	519.895	0.25562
Q02447	Transcription factor Sp3	SP3;SP3	S	73	_IGPPS(ph)PGDDEEEAAAAAGAPAAAGATGDLASAQLGGAPNR_	23.7861	23.8544	23.7935	NaN	23.7955	NaN	4	1	2.8e-35	93.737	65.8144	913.669	0.28631
Q9NTJ3	Structural maintenance of chromosomes protein 4;Structural maintenance of chromosomes protein	SMC4;SMC4;SMC4;SMC4;SMC4;SMC4;SMC4	S	22	_RREEGPPPPS(ph)PDGAS(ph)SDAEPEPPSGR_	NaN	NaN	23.921	22.3346	24.2575	24.9114	3	0.998161	6.8e-11	45.751	24.8132	944.394	-0.57941
Q8NDI1	EH domain-binding protein 1	EHBP1;EHBP1	S	335	_EVQTPQYLNPFDEPEAFVTIKDS(ph)PPQSTK_	24.3496	24.2968	24.3499	22.4427	NaN	NaN	3	0.692105	9.05e-06	47.487	6.54949	1129.2	-0.65858
C9JIR3;Q3KQU3	MAP7 domain-containing protein 1	MAP7D1;MAP7D1;MAP7D1	S	112	_RS(ph)SQPS(ph)PTAVPASDSPPTK_	24.2593	24.1109	24.1679	NaN	NaN	22.9868	2	0.804982	1.9e-06	58.015	6.23717	1035.45	1.8551
Q9GZR7	ATP-dependent RNA helicase DDX24	DDX24;DDX24	S	93	_AQAVSEEEEEEEGKSS(ph)S(ph)PK_	NaN	23.7008	23.6974	NaN	24.1966	24.0398	3	0.582832	2.67e-19	102.07	2.87952	737.286	1.2728
Q9HAJ7	Histone deacetylase complex subunit SAP30L	SAP30L	S	93	_KTS(ph)DDGGDS(ph)PEHDTDIPEVDLFQLQVNTLR_	NaN	23.1434	NaN	24.9881	23.4708	24.0395	3	0.565333	3.29e-11	64.315	0.342513	1167.84	0.085413
Q9HAJ7	Histone deacetylase complex subunit SAP30L	SAP30L	S	99	_KTS(ph)DDGGDS(ph)PEHDTDIPEVDLFQLQVNTLR_	NaN	23.1434	NaN	24.9881	23.4708	24.0395	3	0.741986	3.29e-11	64.315	4.80223	1167.84	0.085413
Q9HAJ7	Histone deacetylase complex subunit SAP30L	SAP30L	T	92	_KT(ph)S(ph)DDGGDSPEHDTDIPEVDLFQLQVNTLR_	NaN	23.1434	NaN	24.9881	23.4708	24.0395	4	0.5	3.91e-11	64.315	0	876.133	-0.33917
O75821	Eukaryotic translation initiation factor 3 subunit G	EIF3G	S	42	_GIPLATGDT(ph)S(ph)PEPELLPGAPLPPPK_	23.0785	24.707	23.6815	NaN	NaN	24.2716	3	0.877404	1.67e-12	65.301	7.89359	875.427	0.038164
O75821	Eukaryotic translation initiation factor 3 subunit G	EIF3G	T	38	_GIPLAT(ph)GDT(ph)SPEPELLPGAPLPPPK_	23.0785	24.707	23.6815	NaN	NaN	24.2716	3	0.857257	1.67e-12	65.301	6.97101	875.427	-0.15347
O75821	Eukaryotic translation initiation factor 3 subunit G	EIF3G	T	41	_GIPLATGDT(ph)S(ph)PEPELLPGAPLPPPK_	23.0785	24.707	23.6815	NaN	NaN	24.2716	3	0.877404	1.67e-12	65.301	7.89359	875.427	0.038164
Q13464	Rho-associated protein kinase 1	ROCK1	S	1105	_LLDLSDSTS(ph)VAS(ph)FPSADETDGNLPESR_	NaN	23.1348	NaN	22.5857	24.0281	26.019	3	0.743085	8.54e-41	111.58	8.90485	995.088	0.071619
Q8NC56	LEM domain-containing protein 2	LEMD2;LEMD2	S	497	_WTKPSS(ph)FSDSER_	23.4109	NaN	NaN	23.8851	23.9731	24.5494	2	0.775346	6.97e-06	74.789	7.50025	753.817	-0.14948
P46821	Microtubule-associated protein 1B;MAP1 light chain LC1	MAP1B;MAP1B;MAP1B	S	614	_EVPSKEEPS(ph)PVKAEVAEK_	24.6685	24.7375	24.8795	21.5954	NaN	NaN	3	0.999994	1.09e-18	101.71	52.1296	678.333	0.1212
O60832	H/ACA ribonucleoprotein complex subunit 4	DKC1	S	455	_KRESES(ph)ES(ph)DETPPAAPQLIK_	NaN	23.7944	NaN	23.9305	23.8457	24.32	3	0.723306	1.1e-08	60.521	2.36045	791.352	-0.71042
Q5VZK9	Leucine-rich repeat-containing protein 16A	LRRC16A	S	1360	_SNDS(ph)GEEAEKEFIFV_	NaN	23.5578	NaN	24.0818	24.4202	23.86	2	0.884455	1.1e-10	85.636	8.83923	890.869	-0.44342
O94885	SAM and SH3 domain-containing protein 1	SASH1	S	407	_TCS(ph)FGGFDLTNR_	NaN	23.4963	23.7342	24.3859	NaN	24.3228	2	0.9909	6.37e-08	82.102	20.37	727.792	-0.22827
Q9H4M7	Pleckstrin homology domain-containing family A member 4	PLEKHA4	S	229	_S(ph)PDLFTPLSRPPS(ph)PLSLPR_	25.1254	25.254	25.3166	NaN	NaN	20.2684	3	1	7.32e-39	124.5	74.3319	746.364	-0.3271
Q9GZT3	SRA stem-loop-interacting RNA-binding protein, mitochondrial	SLIRP	S	102	_LPQTS(ph)DDEKKDF_	24.8294	24.8857	25.2762	NaN	21.0005	NaN	2	0.958163	2.4e-09	86.497	13.5988	751.824	1.4598
Q14839	Chromodomain-helicase-DNA-binding protein 4	CHD4;CHD4	S	428	_EDNS(ph)EGEEILEEVGGDLEEEDDHHMEFCR_	NaN	23.4148	NaN	23.8033	23.9917	24.8651	4	1	4.74e-11	60.876	48.3876	882.84	-0.23663
Q96JM3	Chromosome alignment-maintaining phosphoprotein 1	CHAMP1	S	282	_KPS(ph)PSES(ph)PEPWKPFPAVSPEPR_	NaN	23.8823	24.2042	NaN	24.2187	23.7871	3	0.991539	1.58e-125	124.8	20.5099	869.396	0.28323
Q01082	Spectrin beta chain, brain 1	SPTBN1	S	2164	_TSSKES(ph)S(ph)PIPS(ph)PTSDR_	NaN	21.3404	25.5171	24.6926	24.5612	NaN	2	0.891194	3.99e-11	87.509	10.1765	958.36	-0.25337
E7ERS3	Zinc finger CCCH domain-containing protein 18	ZC3H18;ZC3H18;ZC3H18	S	556	_LGVS(ph)VS(ph)PSR_	NaN	NaN	24.2259	23.7624	23.8357	24.2946	2	0.999674	1.91e-15	66.004	34.1747	531.225	-0.56346
E7ERS3	Zinc finger CCCH domain-containing protein 18	ZC3H18;ZC3H18;ZC3H18	S	558	_LGVSVS(ph)PSR_	NaN	NaN	24.2259	23.7624	23.8357	24.2946	2	0.971722	1.15e-22	117.79	15.3921	491.242	0.039092
Q9H0G5	Nuclear speckle splicing regulatory protein 1	NSRP1	S	33	_KTQQLHPVLQKPSVFGNDS(ph)DDDDETSVSESLQR_	NaN	23.8806	23.9774	22.273	NaN	26.1174	4	0.821991	2.21e-32	96.46	7.95847	945.69	-0.07499
Q8WW12	PEST proteolytic signal-containing nuclear protein	PCNP	S	108	_TLS(ph)VAAAFNEDEDSEPEEMPPEAK_	23.8478	24.3897	23.8419	NaN	NaN	24.2041	3	0.787395	3.78e-06	44.264	6.62702	896.042	0.20444
K7ZRV2	Tetratricopeptide repeat protein 28	TTC28	S	2104	_GSIS(ph)TPNS(ph)PVK_	NaN	23.3471	23.5832	24.5876	NaN	24.8686	2	0.920346	0.000343639	55.011	11.4182	623.759	-0.021215
K7ZRV2	Tetratricopeptide repeat protein 28	TTC28	S	2108	_GSIS(ph)TPNS(ph)PVK_	NaN	23.3471	23.5832	24.5876	NaN	24.8686	2	0.998788	0.000343639	55.011	29.1877	623.759	-0.021215
A8MXP9	Matrin-3	MATR3;MATR3;MATR3;MATR3	S	195	_RDSFDDRGPS(ph)LNPVLDYDHGSR_	NaN	NaN	22.3672	25.5575	24.3606	24.1275	4	0.749573	8.61e-109	109.06	4.76132	650.29	0.45566
K7ELF7	Retinol dehydrogenase 8	RDH8	T	58	_KRY(ph)QVVAT(ph)MRDLGK_	NaN	NaN	25.0934	23.2549	24.1141	23.9783	2	1	0.00722047	34.498	34.4978	912.933	1.6761
K7ELF7	Retinol dehydrogenase 8	RDH8	Y	53	_KRY(ph)QVVAT(ph)MRDLGK_	NaN	NaN	25.0934	23.2549	24.1141	23.9783	2	1	0.00722047	34.498	34.4978	912.933	1.6761
Q15648	Mediator of RNA polymerase II transcription subunit 1	MED1	S	774	_LSS(ph)S(ph)DSIGPDVTDILSDIAEEASK_	NaN	NaN	20.9281	24.8805	24.6263	26.1566	3	0.582332	1.85e-16	80.83	0	870.377	0.01447
Q9BVJ6	U3 small nucleolar RNA-associated protein 14 homolog A	UTP14A;UTP14A;UTP14A	S	405	_EAATQEDPEQLPELEAHGVS(ph)ES(ph)EGEERPVAEEEILLR_	NaN	24.0871	24.2098	NaN	24.1204	24.207	3	0.986427	1.01e-05	46.311	18.6005	1425.97	0.20096
Q9BVJ6	U3 small nucleolar RNA-associated protein 14 homolog A	UTP14A;UTP14A;UTP14A	S	407	_EAATQEDPEQLPELEAHGVS(ph)ES(ph)EGEERPVAEEEILLR_	NaN	24.0871	24.2098	NaN	24.1204	24.207	3	0.996973	1.01e-05	46.311	25.1166	1425.97	0.20096
Q13523	Serine/threonine-protein kinase PRP4 homolog	PRPF4B;PRPF4B	S	366	_S(ph)RS(ph)PLLNDR_	NaN	24.6249	23.0371	NaN	23.9524	25.0596	2	1	0.0186324	48.823	41.9666	609.257	0.19457
Q13523	Serine/threonine-protein kinase PRP4 homolog	PRPF4B;PRPF4B	S	368	_S(ph)RS(ph)PLLNDR_	NaN	24.6249	23.0371	NaN	23.9524	25.0596	2	1	0.0186324	48.823	41.9666	609.257	0.19457
O60264	SWI/SNF-related matrix-associated actin-dependent regulator of chromatin subfamily A member 5	SMARCA5	S	116	_QTELFAHFIQPAAQKT(ph)PTS(ph)PLK_	NaN	23.0392	NaN	24.7052	24.3224	24.6583	3	0.830432	2.12e-15	81.315	6.684	871.755	0.99958
O60264	SWI/SNF-related matrix-associated actin-dependent regulator of chromatin subfamily A member 5	SMARCA5	T	113	_QTELFAHFIQPAAQKT(ph)PTS(ph)PLK_	NaN	23.0392	NaN	24.7052	24.3224	24.6583	3	0.972591	2.12e-15	81.315	14.2257	871.755	0.59868
Q99698	Lysosomal-trafficking regulator	LYST	S	2213	_QLGAEPRS(ph)EDDS(ph)PGDESCPR_	NaN	24.7161	23.2771	NaN	24.2945	24.4392	3	0.999998	5.06e-15	82.342	56.1544	787.961	-1.1658
Q99698	Lysosomal-trafficking regulator	LYST	S	2217	_QLGAEPRS(ph)EDDS(ph)PGDESCPR_	NaN	24.7161	23.2771	NaN	24.2945	24.4392	3	0.999964	5.06e-15	82.342	44.4077	787.961	-1.1658
Q13033	Striatin-3	STRN3;STRN3	S	257	_SSGDVLETFNFLENADDS(ph)DEDEENDMIEGIPEGK_	NaN	24.851	21.9648	NaN	24.7784	25.2546	3	0.975974	6.24e-12	69.674	18.5019	1280.85	1.0746
Q92733	Proline-rich protein PRCC	PRCC;PRCC	Y	6	_(ac)SLVAY(ph)AS(ph)S(ph)DESEPDEAEPEPEEEEAVAPTSGPALGGLFASLPAPK_	NaN	23.6916	NaN	23.4898	24.7212	24.956	4	0.637568	5.55e-06	33.213	0.204417	1206.51	-0.36665
O43294	Transforming growth factor beta-1-induced transcript 1 protein	TGFB1I1;TGFB1I1;TGFB1I1;TGFB1I1;TGFB1I1	S	68	_S(ph)PKPAAPAAPPFSSSSGVLGTGLCELDR_	NaN	NaN	22.8175	24.5812	24.4459	25.0807	3	0.999995	2.6e-55	119.36	53.7746	950.456	0.45721
O15234	Protein CASC3	CASC3	S	148	_STVTGERQS(ph)GDGQESTEPVENK_	NaN	21.099	25.3964	25.3283	25.1505	NaN	3	0.939298	9.43e-15	77.641	13.4891	805.682	-0.27367
P29966	Myristoylated alanine-rich C-kinase substrate	MARCKS	S	27	_GEAAAERPGEAAVASS(ph)PSK_	25.0874	25.2401	25.4194	21.2774	NaN	NaN	3	0.737883	1.21e-19	103.92	6.91093	622.286	0.068204
Q9H501	ESF1 homolog	ESF1	S	663	_ALAEEAS(ph)EEELPS(ph)DVDLNDPYFAEEVK_	NaN	NaN	23.7125	24.1855	24.2028	25.0061	2	1	4.1e-36	98.883	63.1344	1585.16	0.060343
Q9H6F5	Coiled-coil domain-containing protein 86	CCDC86;CCDC86	T	65	_AGLGSPERPPKT(ph)S(ph)PGSPR_	NaN	24.0444	24.5914	23.8076	NaN	24.7995	3	0.926706	8.62e-26	109.44	9.48683	650.966	0.47607
J3KPM3	Proline-rich AKT1 substrate 1	AKT1S1	S	223	_TEARSS(ph)DEENGPPSS(ph)PDLDR_	23.5157	24.909	NaN	24.8688	24.0139	NaN	3	0.543292	1.88e-72	88.186	0.833863	773.632	1.9654
P85037	Forkhead box protein K1	FOXK1	S	466	_YS(ph)QSAPGS(ph)PVSAQPVIMAVPPRPSSLVAK_	NaN	NaN	25.1677	25.4648	24.2447	22.5085	3	0.814328	3.08e-32	96.492	6.46213	1027.83	0.21739
Q9H6F5	Coiled-coil domain-containing protein 86	CCDC86;CCDC86	S	66	_AGLGSPERPPKTS(ph)PGS(ph)PR_	NaN	24.0444	24.5914	NaN	23.9703	24.7995	3	0.851234	8.62e-26	109.44	6.72201	650.966	0.64711
P27987	Inositol-trisphosphate 3-kinase B	ITPKB	S	63	_GASFLFPPAES(ph)LSPEEPRS(ph)PGGWR_	25.1169	NaN	22.4247	24.8189	NaN	25.0483	3	0.606519	5.05e-26	93.776	0	911.07	-0.42986
Q4G0J3	La-related protein 7	LARP7;LARP7;LARP7	S	261	_SRPTS(ph)EGS(ph)DIESTEPQK_	NaN	24.1513	24.1956	24.555	NaN	24.5453	2	0.999922	7.97e-58	147.26	40.8975	1004.4	0.083466
Q14839	Chromodomain-helicase-DNA-binding protein 4	CHD4;CHD4	S	531	_WGQPPS(ph)PTPVPRPPDADPNTPS(ph)PKPLEGRPER_	NaN	24.5228	NaN	24.731	24.2661	24.0011	4	0.764167	5.38e-05	42.931	5.38431	908.179	0.23187
F8VY86	Tumor suppressor p53-binding protein 1	TP53BP1;TP53BP1;TP53BP1;TP53BP1	S	385	_STPFIVPSS(ph)PTEQEGR_	24.4565	24.4017	24.703	24.0728	NaN	NaN	2	0.765488	1.59e-11	86.8	6.13722	906.414	0.60914
Q9UJX2	Cell division cycle protein 23 homolog	CDC23	S	578	_NQGETPTTEVPAPFFLPASLS(ph)ANNT(ph)PTR_	NaN	24.3648	23.7662	24.9515	NaN	24.5598	3	0.7699	2.2e-05	41.764	5.5202	1039.8	-0.54251
Q9UJX2	Cell division cycle protein 23 homolog	CDC23	T	582	_NQGETPTTEVPAPFFLPASLS(ph)ANNT(ph)PTR_	NaN	24.3648	23.7662	24.9515	NaN	24.5598	3	0.764314	2.2e-05	41.764	5.5202	1039.8	-0.54251
O15432	Probable low affinity copper uptake protein 2	SLC31A2	S	77	_LLNQVLVNLPTSISQQTIAETDGDS(ph)AGS(ph)DSFPVGR_	24.5025	24.8477	24.7131	23.6584	NaN	NaN	3	0.948869	6.99e-224	111.1	12.6728	1263.93	0.8202
P30086	Phosphatidylethanolamine-binding protein 1;Hippocampal cholinergic neurostimulating peptide	PEBP1	S	52	_NRPTS(ph)ISWDGLDSGK_	23.814	NaN	NaN	24.6496	24.8893	24.607	2	0.979502	2.38e-81	171.68	17.3719	856.886	-0.63091
Q02880	DNA topoisomerase 2-beta	TOP2B;TOP2B	S	1424	_VKAS(ph)PITNDGEDEFVPS(ph)DGLDKDEYTFS(ph)PGK_	NaN	NaN	24.1327	24.497	24.9445	24.3859	3	0.806876	0.00406907	30.513	7.45438	1199.83	0.69601
P78356	Phosphatidylinositol 5-phosphate 4-kinase type-2 beta	PIP4K2B	S	326	_AEDEECENDGVGGNLLCSY(ph)GTPPDS(ph)PGNLLSFPR_	NaN	24.1575	24.6173	NaN	24.2644	24.9629	3	0.978615	0.00616373	35.566	18.2814	1276.18	-1.2591
F5H602	E3 ubiquitin-protein ligase;E3 ubiquitin-protein ligase NEDD4-like	NEDD4L;NEDD4L	S	338	_DTLSNPQS(ph)PQPS(ph)PYNS(ph)PKPQHK_	NaN	24.5084	25.2907	NaN	23.893	24.3547	3	0.997879	2.1e-14	73.548	28.9528	896.37	0.3164
F5H602	E3 ubiquitin-protein ligase;E3 ubiquitin-protein ligase NEDD4-like	NEDD4L;NEDD4L	S	342	_DTLSNPQS(ph)PQPS(ph)PYNS(ph)PKPQHK_	NaN	24.5084	25.2907	NaN	23.893	24.3547	3	0.975624	2.1e-14	73.548	17.1657	896.37	-0.10852
F5H602	E3 ubiquitin-protein ligase;E3 ubiquitin-protein ligase NEDD4-like	NEDD4L;NEDD4L	S	346	_DTLSNPQS(ph)PQPSPYNS(ph)PKPQHK_	NaN	24.5084	25.2907	NaN	23.893	24.3547	3	0.892357	2.1e-14	73.548	10.3214	869.714	0.60783
Q92538	Golgi-specific brefeldin A-resistance guanine nucleotide exchange factor 1	GBF1	S	1298	_ADAPDAGAQS(ph)DSELPSYHQNDVSLDR_	NaN	NaN	24.6676	24.329	24.5586	24.5572	3	0.827449	1.64e-12	68.101	6.98932	946.733	-0.24011
K7ERV3	Thymidine kinase, cytosolic	TK1	S	13	_(ac)SCINLPTVLPGS(ph)PSK_	NaN	NaN	23.3477	24.9499	24.5972	25.2341	2	0.859129	7e-42	129.12	7.86054	846.407	0.39863
Q96JM3	Chromosome alignment-maintaining phosphoprotein 1	CHAMP1	S	427	_KPGPPLS(ph)PEIRS(ph)PAGS(ph)PELR_	NaN	22.9948	NaN	25.0209	25.135	25.0178	3	1	1.19e-21	102.6	100.408	775.686	-0.57154
Q96JM3	Chromosome alignment-maintaining phosphoprotein 1	CHAMP1	S	432	_KPGPPLS(ph)PEIRS(ph)PAGS(ph)PELR_	NaN	22.9948	NaN	25.0209	25.135	25.0178	3	1	1.19e-21	102.6	100.408	775.686	-0.57154
Q96JM3	Chromosome alignment-maintaining phosphoprotein 1	CHAMP1	S	436	_KPGPPLS(ph)PEIRS(ph)PAGS(ph)PELR_	NaN	22.9948	NaN	25.0209	25.135	25.0178	3	1	1.19e-21	102.6	100.408	775.686	-0.57154
Q96JM3	Chromosome alignment-maintaining phosphoprotein 1	CHAMP1	S	284	_KPS(ph)PS(ph)ESPEPWKPFPAVSPEPR_	24.4355	24.4218	NaN	NaN	24.894	24.4184	3	0.960479	2.69e-35	116.35	13.8103	869.396	0.28554
Q96QU8	Exportin-6	XPO6;XPO6	S	208	_HSVTAAT(ph)PPPS(ph)PTSGESGDLLSNLLQSPSSAK_	NaN	NaN	24.7064	24.6999	23.201	25.5906	3	0.771497	1.21e-32	101.38	8.40977	1098.5	0.4415
Q9NZT2	Opioid growth factor receptor	OGFR;OGFR	S	378	_SQGDEAGGHGEDRPEPLS(ph)PK_	NaN	24.7154	24.8992	24.0371	NaN	24.709	3	1	3.79e-15	86.551	85.2536	714.974	1.471
I1E4Y6	PERQ amino acid-rich with GYF domain-containing protein 2	GIGYF2;GIGYF2;GIGYF2;GIGYF2;GIGYF2;GIGYF2;GIGYF2;GIGYF2;GIGYF2;GIGYF2;GIGYF2	S	26	_ALSSGGSITS(ph)PPLS(ph)PALPK_	NaN	24.4315	NaN	24.6047	24.8144	24.5303	2	0.96165	6.2e-36	119.76	14.7523	970.463	0.93463
Q5SW79	Centrosomal protein of 170 kDa	CEP170;CEP170	S	838	_QGS(ph)FTIEKPSPNIPIELIPHINK_	25.2097	NaN	22.3919	25.2348	NaN	25.5999	3	0.899363	5.64e-08	58.47	10.9637	884.798	-0.67231
Q5VZL5	Zinc finger MYM-type protein 4	ZMYM4	S	122	_VTQHES(ph)DNENEIQIQNK_	NaN	24.3907	NaN	24.4939	24.6501	24.957	3	0.945505	3.95e-26	114.46	12.3931	702.643	0.13903
O00443	Phosphatidylinositol 4-phosphate 3-kinase C2 domain-containing subunit alpha	PIK3C2A;PIK3C2A	S	338	_SQS(ph)LNIR_	NaN	24.0471	NaN	24.8106	24.6321	25.0213	2	0.999993	0.000351101	88.819	51.6276	449.213	-0.31656
Q9C0C9	Ubiquitin-conjugating enzyme E2 O	UBE2O	S	839	_NMTVEQLLT(ph)GSPTS(ph)PTVEPEKPTR_	24.443	24.3842	NaN	24.4244	NaN	25.4059	3	0.868705	5.41e-14	63.085	11.8025	924.757	2.4148
P16403	Histone H1.2	HIST1H1C	S	2	_(ac)S(ph)ETAPAAPAAAPPAEK_	NaN	24.0229	25.7105	24.3042	24.9077	NaN	2	0.882895	1.15e-11	85.087	8.77333	800.866	0.4729
Q15648	Mediator of RNA polymerase II transcription subunit 1	MED1	S	771	_LSS(ph)S(ph)DSIGPDVTDILSDIAEEASK_	NaN	NaN	20.9281	25.8577	26.0046	26.1938	3	0.648535	2.03e-126	103.73	1.12615	870.377	0.025344
Q15648	Mediator of RNA polymerase II transcription subunit 1	MED1	S	772	_LSS(ph)S(ph)DSIGPDVTDILSDIAEEASK_	NaN	NaN	20.9281	25.8577	26.0046	26.1938	3	0.675655	2.03e-126	103.73	1.68171	870.377	0.025344
Q9HA65	TBC1 domain family member 17	TBC1D17;TBC1D17	T	606	_QLTACPELPHNVQEILGLAPPAEPHSPS(ph)PT(ph)AS(ph)PLPLS(ph)PTR_	NaN	24.8131	NaN	25.3087	22.0823	27.0747	4	0.737971	7.88e-07	37.714	0.949231	1135.77	0.058202
P10412	Histone H1.4	HIST1H1E	T	4	_(ac)SET(ph)APAAPAAPAPAEKT(ph)PVK_	NaN	24.757	NaN	25.1046	24.0957	25.9232	2	0.585999	4.47e-15	82.849	1.50896	1053.48	1.1231
P06748	Nucleophosmin	NPM1;NPM1	S	125	_CGSGPVHISGQHLVAVEEDAES(ph)EDEEEEDVK_	NaN	27.2067	21.9069	22.9852	28.2344	NaN	4	1	4.19e-69	125.12	95.4983	865.865	-0.72055
E9PCT1	Serine/arginine repetitive matrix protein 1	SRRM1;SRRM1;SRRM1	S	708	_APQTSS(ph)S(ph)PPPVR_	NaN	25.6483	25.228	24.657	24.828	NaN	2	0.829457	4e-10	92.265	6.56233	692.289	-0.287
Q01082	Spectrin beta chain, brain 1	SPTBN1	S	2161	_TSS(ph)KES(ph)SPIPS(ph)PTSDR_	24.875	25.3665	25.5415	NaN	NaN	24.6775	2	0.945362	9.66e-24	105.73	15.2817	958.36	0.33822
E7EX40;J3KNP0	Rab11 family-interacting protein 1	RAB11FIP1;RAB11FIP1	S	529	_SEPRPPISS(ph)PR_	23.837	NaN	25.8363	24.8543	26.1244	NaN	3	0.597617	1.54e-06	79.466	1.71838	434.878	-0.24574
Q14103	Heterogeneous nuclear ribonucleoprotein D0	HNRNPD;HNRNPD;HNRNPD	S	80	_IDASKNEEDEGHS(ph)NS(ph)SPR_	NaN	25.1175	25.1976	25.0076	NaN	25.6512	3	0.945328	0.000157449	48.824	11.8887	711.27	-0.70804
Q14103	Heterogeneous nuclear ribonucleoprotein D0	HNRNPD;HNRNPD;HNRNPD	S	82	_IDASKNEEDEGHS(ph)NS(ph)SPR_	NaN	25.1175	25.1976	25.0076	NaN	25.6512	3	0.59987	3.72e-18	99.441	1.50428	711.27	-0.70804
Q8TEA8	D-tyrosyl-tRNA(Tyr) deacylase 1	DTD1	S	197	_SASS(ph)GAEGDVSSEREP_	25.3382	25.3666	25.4164	NaN	NaN	25.1467	2	0.861139	1.56e-24	114.4	7.98137	822.823	-0.071903
Q5T1M5	FK506-binding protein 15	FKBP15	S	1114	_LSLTS(ph)DPEEGDPLALGPES(ph)PGEPQPPQLK_	25.5469	25.7994	25.8408	24.4133	NaN	NaN	3	0.99783	4.79e-05	38.622	26.9301	1053.48	-0.61761
Q16584	Mitogen-activated protein kinase kinase kinase 11	MAP3K11;MAP3K11;MAP3K11	S	789	_IDPWSFVSAGPRPS(ph)PLPS(ph)PQPAPR_	NaN	NaN	25.1241	25.7157	25.6267	25.7115	3	0.998647	3.43e-26	97.387	28.8435	906.094	-0.30413
Q5THR3	EF-hand calcium-binding domain-containing protein 6	EFCAB6	S	442	_LSDS(ph)EFK_	NaN	26.1025	26.1243	NaN	24.8931	25.2954	2	0.999878	0.0148309	39.148	39.148	453.186	0.15529
B4DGP8	Calnexin	CANX;CANX	T	597	_QKS(ph)DAEEDGGT(ph)VSQEEEDR_	28.6813	24.276	24.1729	25.3589	NaN	NaN	3	0.986713	9.46e-140	202.97	18.7029	756.944	-0.11762
P49792	E3 SUMO-protein ligase RanBP2;Putative peptidyl-prolyl cis-trans isomerase	RANBP2	S	1400	_ELVGPPLAETVFT(ph)PKTS(ph)PENVQDR_	25.4636	25.7018	25.7984	NaN	NaN	25.9402	3	0.858395	3.93e-67	145.86	7.82952	928.768	0.29126
Q13207	T-box transcription factor TBX2	TBX2	S	360	_SCAADS(ph)DPEPER_	NaN	20.1709	20.8106	20.5981	21.2629	20.1735	2	0.999141	0.0040571	38.028	30.6578	707.253	0.45872
P54727	UV excision repair protein RAD23 homolog B	RAD23B;RAD23B	S	160	_QEKPAEKPAETPVATS(ph)PTATDSTSGDSSR_	25.9273	26.01	26.0777	NaN	NaN	25.0532	3	0.795975	4.34e-44	115.74	6.62731	1009.13	0.42055
Q0JRZ9	FCH domain only protein 2	FCHO2	S	496	_LSGINEIPRPFS(ph)PPVTSNTS(ph)PPPAAPLAR_	NaN	25.3995	25.6711	NaN	26.2112	25.9789	3	0.803514	1.66e-55	124.48	6.18834	1048.52	-0.37339
Q5T200	Zinc finger CCCH domain-containing protein 13	ZC3H13;ZC3H13	S	1208	_LRS(ph)PSNDSAHR_	NaN	21.2292	21.3708	19.2215	21.1702	20.7278	3	0.993771	2.93e-09	86.467	22.0285	440.533	-0.3409
Q5T200	Zinc finger CCCH domain-containing protein 13	ZC3H13;ZC3H13	S	1210	_LRSPS(ph)NDSAHR_	NaN	21.2292	21.3708	19.2215	21.1702	20.7278	3	0.582722	0.00191286	48.741	1.45305	440.533	-0.28319
Q8NEY8	Periphilin-1	PPHLN1;PPHLN1;PPHLN1;PPHLN1;PPHLN1;PPHLN1;PPHLN1	S	92	_DDHS(ph)ASRQPEYR_	NaN	19.2645	21.5407	20.6643	20.2061	22.2218	3	0.499548	0.0237091	30.133	0	514.211	0.48374
P08670	Vimentin	VIM;VIM	S	29	_S(ph)YVTTSTR_	NaN	20.7455	20.6175	20.5092	20.7188	21.8692	2	0.949171	0.00367793	48.44	13.6967	497.716	-0.46627
P17252	Protein kinase C alpha type	PRKCA	T	638	_GQPVLT(ph)PPDQLVIANIDQSDFEGFSY(ph)VNPQFVHPILQSAV_	NaN	24.2028	NaN	26.866	26.2444	27.2652	4	0.998836	7.98e-08	46.539	31.3986	1135.79	1.0511
Q14684	Ribosomal RNA processing protein 1 homolog B	RRP1B	S	513	_GS(ph)PTGGAQLLK_	NaN	20.8536	21.1392	20.6798	20.3402	21.7159	2	0.994809	9.02e-05	62.891	22.8248	554.774	1.0594
Q9NRC6	Spectrin beta chain, brain 4	SPTBN5	S	2398	_DLES(ph)VQR_	NaN	20.4361	21.0286	20.8738	21.2683	21.1554	2	1	0.015411	38.293	38.2928	463.703	0.2705
Q9Y6K1	DNA (cytosine-5)-methyltransferase 3A	DNMT3A;DNMT3A	S	105	_RSEPQPEEGS(ph)PAGGQK_	NaN	19.6739	19.4155	21.5771	22.1188	22.1689	3	0.998692	0.00469005	32.156	28.8287	578.588	0.074466
I3L156	Protein FAM64A	FAM64A	S	162	_GSGS(ph)PTHSLSQK_	NaN	20.5726	21.2033	21.1709	21.1768	21.123	2	0.893829	0.000115878	63.894	9.29576	633.28	-0.62224
Q2M2I8	AP2-associated protein kinase 1	AAK1;AAK1	S	624	_VGSLT(ph)PPSS(ph)PK_	NaN	26.4858	26.3912	26.2344	26.212	NaN	2	0.814497	3.65e-15	103.88	6.42519	615.264	0.73355
Q6PKG0	La-related protein 1	LARP1;LARP1;LARP1	T	782	_T(ph)PRTPRT(ph)PQLK_	25.7036	NaN	26.7234	NaN	26.6053	26.6013	3	0.970259	9.32e-10	89.541	14.941	485.569	0.45204
P35658	Nuclear pore complex protein Nup214	NUP214	T	437	_SPGS(ph)TPTT(ph)PTSSQAPQK_	NaN	26.441	26.6617	NaN	26.672	26.3156	2	0.954043	2.87e-46	138.07	15.3883	916.379	0.19
Q99442	Translocation protein SEC62	SEC62;SEC62	S	313	_SDSEEKS(ph)DSEKKEDEEGK_	NaN	20.2976	20.3404	19.2081	23.6593	23.2461	3	0.781538	0.00259929	33.348	6.8709	712.622	-0.11273
Q9H1B7	Interferon regulatory factor 2-binding protein-like	IRF2BPL	S	658	_RNS(ph)S(ph)SPVSPASVPGQR_	NaN	21.4356	22.6282	20.5403	21.0809	21.1799	2	0.704389	0.000152633	55.588	0.803737	893.388	0.056068
F5H604	CLIP-associating protein 2	CLASP2;CLASP2;CLASP2;CLASP2;CLASP2;CLASP2;CLASP2;CLASP2;CLASP2	S	593	_AS(ph)SLPGS(ph)LQR_	NaN	21.6947	21.8483	20.3665	21.2856	21.7066	2	0.506835	0.00153838	36.944	0	588.247	-1.1273
B1AKC7		RASAL2	S	141	_LEVPAERS(ph)PR_	NaN	21.5099	19.2741	21.9342	21.8876	22.3069	3	1	0.0014605	52.693	52.6925	411.871	0.092334
P84103	Serine/arginine-rich splicing factor 3	SRSF3	S	138	_ERS(ph)LS(ph)RER_	NaN	26.7307	27.0361	26.233	27.2309	NaN	3	1	0.00160884	61.435	51.841	398.167	0.0086065
P84103	Serine/arginine-rich splicing factor 3	SRSF3	S	140	_ERS(ph)LS(ph)RER_	NaN	26.7307	27.0361	26.233	27.2309	NaN	3	1	0.00160884	61.435	51.841	398.167	0.0086065
Q9C0C2	182 kDa tankyrase-1-binding protein	TNKS1BP1	S	836	_S(ph)QEADVQDWEFR_	21.0846	21.2725	21.6018	NaN	21.704	21.7007	2	1	0.000170556	60.474	60.4741	795.317	-0.6268
Q49A88	Coiled-coil domain-containing protein 14	CCDC14;CCDC14	S	798	_RLS(ph)PQPQIR_	NaN	20.9727	21.2923	21.7488	21.3941	22.0676	2	1	0.00131984	47.288	47.2879	587.808	-0.065297
Q96F86	Enhancer of mRNA-decapping protein 3	EDC3;EDC3;EDC3	S	161	_HNS(ph)WSSSSR_	NaN	19.6718	22.2183	21.4936	22.0733	22.2601	2	0.782499	0.00567932	30.205	11.5808	564.217	-0.36332
B4DQM4	GPN-loop GTPase 1	GPN1	S	326	_DS(ph)LSPVLHPSDLILTR_	NaN	21.8465	22.1647	23.0076	19.8393	20.9736	3	0.532845	3.99e-05	61.102	0.572533	614.984	0.51412
Q00613	Heat shock factor protein 1	HSF1;HSF1	S	303	_VKEEPPS(ph)PPQS(ph)PR_	22.6697	21.2613	22.7695	20.5688	20.8625	NaN	3	1	1.26e-26	107.57	34.8426	536.567	-0.29423
O75152	Zinc finger CCCH domain-containing protein 11A	ZC3H11A;ZC3H11A;ZC3H11A	T	321	_KVEAPETNIDKT(ph)PK_	NaN	20.5139	20.8056	21.1295	22.2559	23.546	3	0.999006	0.00710512	48.177	30.0215	550.61	-0.61901
J3KQR7	Protein KIAA0284	KIAA0284;KIAA0284	S	1136	_LGDAS(ph)DTEAADGER_	22.1792	22.7361	22.2133	20.0785	NaN	21.0535	2	0.97162	0.000279479	55.864	15.3448	743.788	0.7225
Q5T200	Zinc finger CCCH domain-containing protein 13	ZC3H13	S	370	_S(ph)AS(ph)PYPSHS(ph)LSSPQR_	NaN	22.2437	22.4546	21.7211	20.4544	21.395	2	0.797845	0.0128127	30.094	6.0836	920.839	-1.0943
Q5T200	Zinc finger CCCH domain-containing protein 13	ZC3H13	S	372	_S(ph)AS(ph)PYPSHS(ph)LSSPQR_	NaN	22.2437	22.4546	21.7211	20.4544	21.395	2	0.818671	0.0128127	30.094	6.64716	920.839	-1.0943
E9PCH4	Rap guanine nucleotide exchange factor 6	FNIP1;RAPGEF6;RAPGEF6;RAPGEF6	S	1144	_RS(ph)SLLNAK_	21.9388	21.8849	21.8716	20.084	NaN	22.5522	2	0.5	0.00510694	40.715	0	484.75	-0.40855
Q13443	Disintegrin and metalloproteinase domain-containing protein 9	ADAM9	S	758	_HVS(ph)PVT(ph)PPR_	21.5013	22.0158	21.9312	21.3586	21.5416	NaN	2	1	5.63e-08	96.103	42.8429	575.246	0.30914
Q13443	Disintegrin and metalloproteinase domain-containing protein 9	ADAM9	T	761	_HVS(ph)PVT(ph)PPR_	21.5013	22.0158	21.9312	21.3586	21.5416	NaN	2	1	5.63e-08	96.103	42.8429	575.246	0.30914
O75494	Serine/arginine-rich splicing factor 10	SRSF10;FUSIP1;FUSIP1	S	133	_S(ph)FDYNYR_	NaN	22.2342	21.3543	21.1583	21.6033	22.0217	2	0.999998	0.00106892	79.906	56.8871	522.695	0.20724
P82094	TATA element modulatory factor	TMF1;TMF1	S	72	_SNTEPQS(ph)PPIAS(ph)PK_	21.7441	21.5554	21.6823	NaN	21.6174	21.8748	2	0.986264	0.00170308	41.912	19.5374	806.836	1.8278
Q96N67	Dedicator of cytokinesis protein 7	DOCK7;DOCK7	S	1430	_S(ph)PSGSAFGSQENLR_	NaN	21.7123	21.8798	21.2078	21.5012	22.328	2	0.520677	0.00213675	41.412	0.450345	758.825	2.5432
Q9BW71	HIRA-interacting protein 3	HIRIP3	S	370	_EVS(ph)DSEAGGGPQGER_	NaN	22.1513	21.0795	20.6964	22.2902	22.5471	2	0.844809	0.00420731	37.092	7.35893	777.807	0.0051289
Q9UH62	Armadillo repeat-containing X-linked protein 3	ARMCX3;ARMCX3	S	72	_S(ph)IVWYPPWAR_	20.547	21.9545	NaN	21.5891	22.1923	22.5206	2	0.999995	0.000146302	62.408	52.7203	677.821	0.1675
Q4KMP7	TBC1 domain family member 10B	TBC1D10B	S	656	_QQPPLGPS(ph)SSLLS(ph)LPGLK_	NaN	21.2599	21.681	22.3092	22.295	21.4385	2	0.404144	7.13e-14	93.093	1.27189	989.986	1.103
Q96C92	Serologically defined colon cancer antigen 3	SDCCAG3	S	240	_VS(ph)PAS(ph)PAGSPSADFAVHGESLGDR_	NaN	22.9006	21.1765	22.6597	20.5993	21.6945	3	0.611326	6.24e-07	47.392	0	824.347	-0.78267
Q7RTP6	Protein-methionine sulfoxide oxidase MICAL3	MICAL3	S	1156	_GPS(ph)QATS(ph)PIR_	NaN	22.7393	21.9359	21.1476	21.5487	21.7743	2	0.71425	0.00619299	30.308	3.94946	587.239	0.068556
Q96ST2	Protein IWS1 homolog	IWS1	S	511	_EAEDS(ph)DS(ph)DDNIKR_	NaN	19.9391	20.9328	23.4131	24.0024	20.8795	2	1	0.000245657	44.816	44.8161	827.287	0.36142
Q96ST2	Protein IWS1 homolog	IWS1	S	513	_EAEDS(ph)DS(ph)DDNIKR_	NaN	19.9391	20.9328	23.4131	24.0024	20.8795	2	1	0.000245657	44.816	44.8161	827.287	0.36142
Q96JH7	Deubiquitinating protein VCIP135	VCPIP1	S	757	_DGPSS(ph)APATPTK_	NaN	21.4209	21.3791	21.8906	22.396	22.1842	2	0.871847	0.000374942	57.136	8.43172	604.763	0.97126
Q7Z6B7	SLIT-ROBO Rho GTPase-activating protein 1	SRGAP1;SRGAP1	S	932	_KIDS(ph)PPIRR_	22.201	22.3145	23.1454	NaN	20.2283	21.382	3	1	0.00193653	48.004	39.2657	387.876	0.035472
Q13042	Cell division cycle protein 16 homolog	CDC16;CDC16;CDC16	S	560	_NIIS(ph)PPWDFR_	21.0097	22.5785	23.3488	NaN	20.8544	21.5018	2	1	7e-06	65.395	45.257	662.808	0.15845
P30414	NK-tumor recognition protein;Putative peptidyl-prolyl cis-trans isomerase	NKTR	S	379	_AYRPPS(ph)GEK_	NaN	21.7115	22.1089	21.8916	21.849	21.7828	2	0.999765	0.0072433	38.634	36.2885	542.745	0.97082
Q9NYZ3	G2 and S phase-expressed protein 1	GTSE1	S	243	_KEIPAS(ph)PSR_	NaN	22.0516	21.8927	21.8101	21.6744	21.9739	2	0.761038	0.00344223	35.594	5.03077	532.76	1.1034
Q9H1B7	Interferon regulatory factor 2-binding protein-like	IRF2BPL	S	657	_RNS(ph)S(ph)SPVS(ph)PASVPGQR_	NaN	22.3255	22.9467	21.8946	21.0809	21.1799	2	0.901069	2.58e-05	60.747	7.03027	933.371	-0.051091
Q9H1B7	Interferon regulatory factor 2-binding protein-like	IRF2BPL	S	659	_RNS(ph)SS(ph)PVSPASVPGQR_	NaN	22.3255	22.9467	21.8946	21.0809	21.1799	2	0.866138	2.58e-05	60.747	7.40533	893.388	-0.37913
Q5T200	Zinc finger CCCH domain-containing protein 13	ZC3H13	S	207	_SKLS(ph)PS(ph)PSLR_	NaN	27.0835	27.2174	27.3266	NaN	27.8303	2	0.999762	0.000102749	68.044	38.0635	616.278	-0.46215
Q5T200	Zinc finger CCCH domain-containing protein 13	ZC3H13	S	209	_SKLS(ph)PS(ph)PSLR_	NaN	27.0835	27.2174	27.3266	NaN	27.8303	2	0.977029	0.000102749	68.044	16.2902	616.278	-0.35353
O75445	Usherin	USH2A	S	3487	_GLS(ph)KAVR_	NaN	21.2139	22.0026	21.4823	23.5799	21.2384	2	1	0.058841	32.892	32.8924	405.715	0.12242
Q7Z434	Mitochondrial antiviral-signaling protein	MAVS	S	222	_GPVS(ph)PSVSFQPLAR_	NaN	21.8588	21.9331	22.6324	20.7674	22.3532	2	0.99061	0.00223191	40.962	20.5941	761.377	0.051457
Q13286	Battenin	CLN3;CLN3;CLN3;CLN3;CLN3;CLN3;CLN3;CLN3;CLN3;CLN3	S	12	_RFS(ph)DSEGEETVPEPR_	22.3547	23.3378	23.5539	19.9644	NaN	20.3442	3	0.954036	3.19e-06	70.335	13.1718	605.591	0.12231
Q9NQZ2	Something about silencing protein 10	UTP3	S	365	_TSAAACAVTDLS(ph)DDS(ph)DFDEK_	NaN	22.5461	22.8992	20.1932	22.1624	21.7887	2	0.993882	6e-16	90.468	22.1074	1139.41	-0.14133
Q9NQZ2	Something about silencing protein 10	UTP3	S	368	_TSAAACAVTDLS(ph)DDS(ph)DFDEK_	NaN	22.5461	22.8992	20.1932	22.1624	21.7887	2	0.99991	6e-16	90.468	40.4127	1139.41	-0.14133
Q92530	Proteasome inhibitor PI31 subunit	PSMF1;PSMF1;PSMF1;PSMF1;PSMF1	S	152	_ANVS(ph)SPHREFPPATAR_	NaN	22.6718	22.1074	22.141	21.9873	20.6862	3	0.499988	8.93e-05	61.648	0	606.288	1.5379
Q92530	Proteasome inhibitor PI31 subunit	PSMF1;PSMF1;PSMF1;PSMF1;PSMF1	S	153	_ANVS(ph)SPHREFPPATAR_	NaN	22.6718	22.1074	22.141	21.9873	20.6862	3	0.499988	8.93e-05	61.648	0	606.288	1.5379
P05388	60S acidic ribosomal protein P0;60S acidic ribosomal protein P0-like	RPLP0;RPLP0;RPLP0;RPLP0;RPLP0P6	S	304	_VEAKEES(ph)EES(ph)DEDMGFGLFD_	NaN	21.2626	20.8056	22.8292	22.8068	22.0117	3	1	2.05e-92	168.57	97.441	808.29	-0.32713
Q9Y5J1	U3 small nucleolar RNA-associated protein 18 homolog	UTP18	T	204	_KT(ph)S(ph)SDDESEEDEDDLLQR_	NaN	22.3537	22.8342	21.2927	22.7131	20.6091	2	0.549475	1.63e-06	65.716	0.86229	1135.91	0.53036
E9PGC8	Microtubule-associated protein 1A;MAP1 light chain LC2	MAP1A;MAP1A	S	1838	_MLEEKS(ph)PEKVK_	NaN	23.3594	24.0451	20.1831	20.8638	21.3571	3	1	0.00146085	45.79	45.7899	466.563	-0.71209
Q9NPE2	Neugrin	NGRN	S	41	_EPDPDS(ph)DWEPEER_	21.2413	21.9108	NaN	22.265	22.2965	22.1006	2	1	0.00367442	35.757	35.7567	840.807	0.95444
F5GX68	Cytosine-specific methyltransferase;DNA (cytosine-5)-methyltransferase 1	DNMT1;DNMT1	S	143	_SKS(ph)DGEAKPEPSPSPR_	NaN	20.3149	20.4474	22.8336	22.7672	23.6073	3	0.992415	1.85e-07	74.519	21.1678	583.6	0.099791
Q9H019	Protein FAM54B	FAM54B;FAM54B;FAM54B	S	237	_AS(ph)SFADMMGILK_	22.4628	22.5145	22.4246	NaN	20.9731	21.7671	2	0.532345	0.00143245	46.964	0.562674	675.795	-0.15065
Q3KQU3	MAP7 domain-containing protein 1	MAP7D1;MAP7D1	S	460	_LSASTASELS(ph)PK_	NaN	21.4803	21.5951	22.2589	21.8858	22.9445	2	0.881101	0.000225911	58.98	8.81468	635.8	0.27823
Q96N64	PWWP domain-containing protein 2A	PWWP2A;PWWP2A	S	81	_S(ph)PEAVGPELEAEEK_	NaN	22.0247	22.0774	21.8314	22.4479	21.7848	2	1	0.0063318	33.308	33.3079	782.843	0.54377
B4DLE8		CRYBG3	S	395	_KVPCS(ph)PDFQR_	NaN	21.8488	22.6481	21.7957	21.6676	22.3224	2	1	0.001147	40.475	34.6845	657.289	0.1184
P06748	Nucleophosmin	NPM1	S	243	_GPSS(ph)VEDIK_	NaN	22.4101	22.72	21.849	21.4715	21.8654	2	0.953708	0.0016809	47.894	13.1391	506.223	-0.35176
Q9P2Q2	FERM domain-containing protein 4A	FRMD4A;FRMD4A	S	694	_SVDIS(ph)PTR_	20.9505	20.9922	NaN	23.5231	22.1118	22.8236	2	0.868712	0.00621858	49.189	8.26257	477.718	-0.48301
P48681	Nestin	NES	S	358	_RLGSLLPVLS(ph)PTSLPS(ph)PLPATLETPVPAFLK_	NaN	24.4129	24.2373	20.0124	19.7239	22.0261	3	0.997906	2.33e-32	94.45	27.2657	1124.61	0.19436
Q5SW79	Centrosomal protein of 170 kDa	CEP170;CEP170;CEP170	S	1160	_LGS(ph)LSAR_	NaN	22.7738	22.526	21.3456	23.1207	20.7313	2	0.999688	0.000668911	72.607	35.058	392.192	0.12561
O00499	Myc box-dependent-interacting protein 1	BIN1	S	296	_GNKS(ph)PS(ph)PPDGSPAATPEIR_	NaN	22.1681	20.168	22.0926	22.8139	23.2636	3	0.666396	0.0038431	31.473	0.0118068	679.961	-0.93056
O00499	Myc box-dependent-interacting protein 1	BIN1	S	298	_GNKS(ph)PS(ph)PPDGSPAATPEIR_	NaN	22.1681	20.168	22.0926	22.8139	23.2636	3	0.666245	0.0038431	31.473	0.0118068	679.961	-0.93056
P31323	cAMP-dependent protein kinase type II-beta regulatory subunit	PRKAR2B	S	114	_RAS(ph)VCAEAYNPDEEEDDAESR_	NaN	22.9557	22.817	21.1422	21.8996	21.7439	3	0.999529	4.04e-16	87.489	33.2662	831.655	0.27011
G3XAD8	Stress-induced-phosphoprotein 1	STIP1;STIP1;STIP1;STIP1	S	528	_HDS(ph)PEDVKR_	NaN	21.8102	22.0901	21.6706	22.2466	22.7839	3	1	0.000242143	62.823	62.8229	388.168	0.4322
P35658	Nuclear pore complex protein Nup214	NUP214;NUP214	T	1021	_T(ph)PSIQPSLLPHAAPFAK_	NaN	23.1948	22.9753	21.4614	21.8067	21.2073	3	0.523162	0.000921796	51.695	0.548491	618.989	0.32474
Q15554	Telomeric repeat-binding factor 2	TERF2;TERF2	S	323	_DLVLPTQALPAS(ph)PALK_	NaN	22.0617	22.1698	21.9189	22.1288	22.3992	2	0.999889	1.27e-11	73.809	39.5536	857.463	-0.19512
P02545	Prelamin-A/C;Lamin-A/C	LMNA;LMNA	S	636	_SVGGSGGGS(ph)FGDNLVTR_	21.956	22.0273	22.4796	21.8516	NaN	22.3718	2	0.982536	0.000796839	41.521	19.4036	823.862	0.60408
Q9UFC0	Leucine-rich repeat and WD repeat-containing protein 1	LRWD1	S	243	_RPDDVPLSLS(ph)PSKR_	NaN	22.2697	22.0853	21.5841	22.0297	22.7589	3	0.815674	0.00736629	33.308	6.72546	549.614	0.27543
O94806	Serine/threonine-protein kinase D3;Serine/threonine-protein kinase D1	PRKD3;PRKD1;PRKD1	S	391	_TIS(ph)PSTS(ph)NNIPLMR_	22.9267	20.67	23.2319	22.5443	21.3555	NaN	2	0.983217	1.98e-15	97.579	17.7742	845.867	-0.37722
Q14C86	GTPase-activating protein and VPS9 domain-containing protein 1	GAPVD1;GAPVD1;GAPVD1;GAPVD1;GAPVD1	S	757	_EVS(ph)S(ph)RPSTPGLSVVSGISATSEDIPNKIEDLR_	26.3973	NaN	NaN	27.0461	28.1349	29.2894	3	0.658875	7.47e-43	107.71	3.85866	1167.56	-0.21752
E9PCT1	Serine/arginine repetitive matrix protein 1	SRRM1;SRRM1;SRRM1	S	426	_KS(ph)RVSVS(ph)PGR_	NaN	21.6577	21.3554	21.9578	23.67	22.2559	3	0.592794	0.00515026	32.734	0.906735	411.523	-0.040647
Q96D71	RalBP1-associated Eps domain-containing protein 1	REPS1;REPS1;REPS1	S	562	_SSS(ph)LDMNR_	21.5149	21.6079	22.5535	22.1969	23.0311	NaN	2	0.999961	0.000214621	79.974	46.7451	495.192	-0.81855
Q96EB6	NAD-dependent protein deacetylase sirtuin-1;SirtT1 75 kDa fragment	SIRT1	S	14	_(ac)ADEAALALQPGGS(ph)PSAAGADR_	21.916	21.6225	NaN	22.0145	23.2175	22.1526	2	0.838464	2.02e-07	57.578	7.15214	1023.96	0.39134
Q9BXP5	Serrate RNA effector molecule homolog	SRRT;SRRT	S	67	_ERFS(ph)PPRHELS(ph)PPQKR_	NaN	23.7646	23.5766	20.2777	19.4914	23.8423	4	1	1.35e-05	83.862	38.5828	531	-1.1739
Q12933	TNF receptor-associated factor 2	TRAF2;TRAF2;TRAF2;TRAF2;TRAF2	S	5	_(ac)AAAS(ph)VTPPGS(ph)LELLQPGFSK_	21.9252	21.145	23.5479	NaN	23.4986	20.873	3	0.953439	6.71e-05	42.321	12.0514	724.672	-0.015426
Q9UJX2	Cell division cycle protein 23 homolog	CDC23	S	593	_RVS(ph)PLNLS(ph)SVTP_	22.303	22.6828	NaN	20.9692	24.2273	20.8295	2	0.877422	6.61e-10	89.982	8.65292	715.328	-0.6707
Q4LE39	AT-rich interactive domain-containing protein 4B	ARID4B;ARID4B;ARID4B	S	790	_DIEVLS(ph)EDT(ph)DYEEDEVTK_	NaN	22.3607	21.8595	21.5143	23.0316	22.291	2	0.952185	0.000196992	46.578	12.9018	1144.93	-0.42588
Q4LE39	AT-rich interactive domain-containing protein 4B	ARID4B;ARID4B;ARID4B	T	793	_DIEVLS(ph)EDT(ph)DYEEDEVTK_	NaN	22.3607	21.8595	21.5143	23.0316	22.291	2	0.951018	0.000196992	46.578	12.9018	1144.93	-0.42588
I1E4Y6	PERQ amino acid-rich with GYF domain-containing protein 2	GIGYF2;GIGYF2;GIGYF2;GIGYF2;GIGYF2	S	258	_WRPHS(ph)PDGPR_	NaN	20.4964	23.1189	21.6472	22.3247	23.4871	3	1	0.00180458	43.761	43.7611	428.859	-0.21454
P38159	RNA-binding motif protein, X chromosome;RNA-binding motif protein, X chromosome, N-terminally processed	RBMX;RBMX;RBMX	S	352	_GLPPS(ph)MER_	22.5025	NaN	22.587	21.5812	22.2717	22.2297	2	1	7.11e-39	72.006	33.2288	483.709	-0.73076
M0R0P8	Unconventional myosin-IXb	MYO9B	S	1290	_VQEKPDS(ph)PGGSTQIQR_	NaN	23.4655	23.6608	21.4047	21.201	21.4761	2	0.825667	0.0184407	30.21	9.76455	903.923	-0.12327
O95747	Serine/threonine-protein kinase OSR1	OXSR1;OXSR1	S	359	_AAISQLRS(ph)PR_	NaN	22.9978	23.1078	21.7985	20.2892	23.0868	2	0.977629	0.000385627	61.435	16.4049	589.806	0.0051975
Q9Y2X7	ARF GTPase-activating protein GIT1	GIT1	S	388	_SQSDLDDQHDYDSVAS(ph)DEDTDQEPLR_	22.1308	22.351	23.0993	21.6239	22.0779	NaN	3	0.955517	2.58e-12	65.69	17.0745	1020.73	-0.29693
Q96JM3	Chromosome alignment-maintaining phosphoprotein 1	CHAMP1	S	443	_KPS(ph)GSPDLWKLS(ph)PDQR_	NaN	22.5849	22.175	22.4253	21.6131	22.5644	3	0.500396	0.000181948	56.72	0	657.631	-0.10505
Q96JM3	Chromosome alignment-maintaining phosphoprotein 1	CHAMP1	S	445	_KPSGS(ph)PDLWKLS(ph)PDQR_	NaN	22.5849	22.175	22.4253	21.6131	22.5644	3	0.539092	0.000181948	56.72	0.66075	657.631	-0.11188
Q9UKV3	Apoptotic chromatin condensation inducer in the nucleus	ACIN1;ACIN1	S	655	_KS(ph)LS(ph)PGVSR_	NaN	22.534	22.662	21.5663	22.1515	22.4795	2	0.999656	0.00163001	41.644	34.6048	545.738	0.62777
Q9UKV3	Apoptotic chromatin condensation inducer in the nucleus	ACIN1;ACIN1	S	657	_KS(ph)LS(ph)PGVSR_	NaN	22.534	22.662	21.5663	22.1515	22.4795	2	0.994519	0.00163001	41.644	22.5858	545.738	0.62777
Q5T200	Zinc finger CCCH domain-containing protein 13	ZC3H13;ZC3H13	S	1208	_LRS(ph)PSNDSAHR_	NaN	22.9753	23.2782	22.2714	20.0491	22.8612	3	0.993771	2.93e-09	86.467	22.0285	440.533	-0.3409
Q8WWQ0	PH-interacting protein	PHIP	S	1281	_VLS(ph)DS(ph)EDEEKDADVPGTSTR_	NaN	22.2843	23.5529	20.4376	23.0457	22.1516	3	0.994602	0.00349142	30.428	30.4198	770.64	-1.2627
Q8WWQ0	PH-interacting protein	PHIP	S	1283	_VLS(ph)DS(ph)EDEEKDADVPGTSTR_	NaN	22.2843	23.5529	20.4376	23.0457	22.1516	3	0.993669	0.00349142	30.428	29.1299	770.64	-1.2627
Q9NWH9	SAFB-like transcription modulator	SLTM;SLTM	S	550	_IS(ph)S(ph)KSPGHMVILDQTK_	NaN	22.1045	22.0548	22.5482	22.3988	22.3801	3	0.666578	0.00704788	35.757	0	634.293	-0.29946
Q9NWH9	SAFB-like transcription modulator	SLTM;SLTM	S	551	_IS(ph)S(ph)KSPGHMVILDQTK_	NaN	22.1045	22.0548	22.5482	22.3988	22.3801	3	0.666578	0.00704788	35.757	0	634.293	-0.29946
Q9NWH9	SAFB-like transcription modulator	SLTM;SLTM	S	553	_IS(ph)S(ph)KSPGHMVILDQTK_	NaN	22.1045	22.0548	22.5482	22.3988	22.3801	3	0.666578	0.00704788	35.757	0	634.293	-0.29946
O43150	Arf-GAP with SH3 domain, ANK repeat and PH domain-containing protein 2	ASAP2	S	701	_LLHEDLDES(ph)DDDMDEK_	NaN	21.9136	20.6944	23.0035	22.5126	23.4495	2	1	0.00222332	39.863	39.8632	999.88	-0.12578
Q9P2R6	Arginine-glutamic acid dipeptide repeats protein	RERE;RERE;RERE	S	641	_VKEEAS(ph)SPLK_	NaN	22.353	22.1069	22.0724	22.2847	22.7609	2	0.5	0.00881742	34.532	0	584.286	0.092521
Q9P2R6	Arginine-glutamic acid dipeptide repeats protein	RERE;RERE;RERE	S	642	_VKEEAS(ph)SPLK_	NaN	22.353	22.1069	22.0724	22.2847	22.7609	2	0.5	0.00881742	34.532	0	584.286	0.092521
Q53F19	Uncharacterized protein C17orf85	C17orf85	S	415	_MIST(ph)PS(ph)PKK_	NaN	21.3643	21.5114	22.7415	23.3324	22.7499	2	0.994025	0.000219272	62.14	20.6672	574.745	-1.1455
K7ZRV2	Tetratricopeptide repeat protein 28	TTC28	S	2224	_S(ph)QPSPVTVKPKPPAR_	NaN	21.2825	21.9629	22.9153	22.7764	22.7661	3	0.999626	3.1e-07	75.463	34.371	556.966	-0.45338
Q04721	Neurogenic locus notch homolog protein 2;Notch 2 extracellular truncation;Notch 2 intracellular domain	NOTCH2	S	1778	_AEDEALLS(ph)EEDDPIDR_	22.3368	22.6808	22.7209	NaN	22.3299	21.6417	2	1	0.0015901	43.12	30.0943	948.891	-0.84633
Q9UDY2	Tight junction protein ZO-2	TJP2;TJP2	S	170	_SRS(ph)WEDS(ph)PER_	NaN	22.1181	22.341	20.9987	23.0331	23.2193	2	0.991721	0.000316484	61.641	20.7841	704.75	0.2756
Q9UDY2	Tight junction protein ZO-2	TJP2;TJP2	S	174	_SRS(ph)WEDS(ph)PER_	NaN	22.1181	22.341	20.9987	23.0331	23.2193	2	0.999988	0.000316484	61.641	49.3556	704.75	0.2756
Q13523	Serine/threonine-protein kinase PRP4 homolog	PRPF4B;PRPF4B;PRPF4B	S	427	_ERS(ph)KDAS(ph)PINR_	NaN	22.0673	22.2484	22.0783	22.6769	22.641	3	1	0.00273748	37.092	37.0917	478.204	0.54557
F6QR24	Nuclear pore complex protein Nup153	NUP153;NUP153	S	192	_AS(ph)DKDITVSK_	NaN	22.1455	22.2346	22.2355	22.3736	22.7649	2	0.999521	0.00169599	51.092	33.6185	572.268	0.96064
F5GX05	Band 4.1-like protein 3	EPB41L3;EPB41L3;EPB41L3;EPB41L3	S	793	_TETISFGSVS(ph)PGGVK_	NaN	22.156	22.2802	22.5217	22.4976	22.384	2	0.84505	0.00148667	46.621	7.38387	773.363	-0.089164
M0R1G4			S	49	_QAGLALS(ph)PQR_	NaN	21.7913	21.9385	22.8412	22.3902	22.9041	2	1	0.00153247	40.552	40.552	560.779	-0.40429
Q08170;Q13247	Serine/arginine-rich splicing factor 4;Serine/arginine-rich splicing factor 6;Serine/arginine-rich splicing factor 5	SRSF4;SRSF6;SRSF5;SRSF4;SRSF5;SRSF5	S	118	_LIVENLS(ph)SR_	22.7095	22.7428	22.7556	NaN	21.7409	21.9885	2	0.5	0.00315339	37.968	0	555.781	-0.59773
Q08170;Q13247	Serine/arginine-rich splicing factor 4;Serine/arginine-rich splicing factor 6;Serine/arginine-rich splicing factor 5	SRSF4;SRSF6;SRSF5;SRSF4;SRSF5;SRSF5	S	119	_LIVENLS(ph)SR_	22.7095	22.7428	22.7556	NaN	21.7409	21.9885	2	0.5	0.00315339	37.968	0	555.781	-0.59773
Q5VT52	Regulation of nuclear pre-mRNA domain-containing protein 2	RPRD2;RPRD2	S	374	_DVEDMELS(ph)DVEDDGSK_	NaN	23.0039	22.2483	21.7998	22.5772	22.3387	2	0.999969	1.38e-07	75.55	45.122	931.848	-0.075266
Q9BV36	Melanophilin	MLPH;MLPH	T	228	_DSPQSLT(ph)DESCSEK_	23.6267	22.874	23.2013	NaN	21.1001	21.191	2	0.983585	0.00235914	55.864	22.5564	831.814	0.41385
H0YLP2	DNA-binding protein RFX7	RFX7;RFX7;RFX7;RFX7	S	1081	_NLS(ph)GSTLYPVSNIPR_	22.4489	22.4496	22.3901	22.2098	22.5076	NaN	2	0.965025	0.00100009	48.907	15.0202	849.417	1.6158
Q5T200	Zinc finger CCCH domain-containing protein 13	ZC3H13	S	877	_SLS(ph)PSHLTEDR_	23.6252	23.37	23.5591	21.0316	20.4917	NaN	2	0.993762	1.1e-06	77.527	22.9399	661.293	0.14542
P37802	Transgelin-2	TAGLN2	S	163	_NFS(ph)DNQLQEGK_	22.9389	23.1204	22.9727	21.2365	NaN	21.8361	2	1	1.06e-09	87.498	59.2273	680.282	-0.21129
Q13191	E3 ubiquitin-protein ligase CBL-B	CBLB;CBLB;CBLB	S	521	_GIVRS(ph)PCGS(ph)PTGS(ph)PK_	NaN	22.787	22.9798	22.2481	21.7953	22.3029	2	0.999765	0.00451599	46.178	35.3405	870.335	-0.16552
Q13191	E3 ubiquitin-protein ligase CBL-B	CBLB;CBLB;CBLB	S	525	_GIVRS(ph)PCGS(ph)PTGS(ph)PK_	NaN	22.787	22.9798	22.2481	21.7953	22.3029	2	0.997972	0.00451599	46.178	25.9792	870.335	-0.16552
Q13191	E3 ubiquitin-protein ligase CBL-B	CBLB;CBLB;CBLB	S	529	_GIVRS(ph)PCGS(ph)PTGS(ph)PK_	NaN	22.787	22.9798	22.2481	21.7953	22.3029	2	0.805767	0.00451599	46.178	6.16666	870.335	-0.16552
Q9UQ35	Serine/arginine repetitive matrix protein 2	SRRM2	S	1876	_S(ph)RS(ph)RT(ph)PLISR_	NaN	22.8224	22.5369	21.8926	21.8204	23.1471	3	0.997709	0.0123709	30.133	26.3704	471.533	-0.47914
Q9UQ35	Serine/arginine repetitive matrix protein 2	SRRM2	S	1878	_S(ph)RT(ph)PLISR_	NaN	22.8224	22.5369	21.8926	21.8204	23.1471	2	0.999998	0.00429992	61.48	56.5899	545.246	-0.67608
Q9UQ35	Serine/arginine repetitive matrix protein 2	SRRM2	T	1880	_S(ph)RT(ph)PLISR_	NaN	22.8224	22.5369	21.8926	21.8204	23.1471	2	0.99998	0.00429992	61.48	46.9764	545.246	-0.67608
Q9BXW6	Oxysterol-binding protein-related protein 1	OSBPL1A	S	499	_S(ph)FEEEGEHLGSR_	NaN	22.6223	21.8706	22.062	22.4637	23.2036	2	1	6.37e-08	82.102	75.2109	728.791	0.089295
Q9H2P0	Activity-dependent neuroprotector homeobox protein	ADNP;ADNP	S	98	_NVHS(ph)EDFENR_	NaN	22.6541	22.5709	22.1897	22.3642	22.45	2	1	0.00119207	44.616	44.6158	663.759	-0.47151
Q9H7N4	Splicing factor, arginine/serine-rich 19	SCAF1	S	734	_EVLYDS(ph)EGLS(ph)GEER_	NaN	22.4901	22.7347	22.179	22.5596	22.3322	2	0.999501	2.13e-05	66.893	33.0202	871.832	-0.45182
Q9H7N4	Splicing factor, arginine/serine-rich 19	SCAF1	S	738	_EVLYDS(ph)EGLS(ph)GEER_	NaN	22.4901	22.7347	22.179	22.5596	22.3322	2	0.999983	2.13e-05	66.893	47.6064	871.832	-0.45182
P46937	Yorkie homolog	YAP1;YAP1;YAP1	S	109	_QAS(ph)TDAGTAGALTPQHVR_	NaN	22.4257	20.7078	23.3863	23.4522	22.3377	2	0.859114	2.08e-09	81.031	7.85276	930.934	1.482
J3QSS4	Formin-binding protein 1-like	FNBP1L	S	295	_TIS(ph)DGTISASK_	NaN	21.8405	23.3105	22.1248	21.8328	23.2191	2	0.948243	0.00243693	39.163	14.8879	580.266	0.099298
Q9BXI6	TBC1 domain family member 10A	TBC1D10A;TBC1D10A	S	383	_GELQCRS(ph)PPR_	22.7147	22.7214	23.1127	21.9632	21.8792	NaN	3	1	0.0011251	51.841	42.0835	427.192	-1.198
E9PG89	Chromodomain-helicase-DNA-binding protein 3	CHD3;CHD3	S	1664	_MET(ph)EADAPSPAPS(ph)LGER_	NaN	22.4426	21.592	22.9961	22.6087	22.7575	2	0.993352	0.00426765	31.775	21.086	959.37	-1.1272
F6QR24	Nuclear pore complex protein Nup153	NUP153;NUP153	S	330	_RIPS(ph)IVS(ph)SPLNSPLDR_	NaN	20.6243	21.4641	23.1969	23.0937	24.0343	3	0.999885	1.33e-11	84.493	36.6856	637.643	-0.0047868
Q8TEA8	D-tyrosyl-tRNA(Tyr) deacylase 1	DTD1	S	205	_SASS(ph)GAEGDVSS(ph)EREP_	NaN	23.5152	23.6343	22.3597	22.4943	20.4252	2	0.774032	0.00405467	40.81	5.38866	862.806	0.84306
I3L080	Hepatoma-derived growth factor-related protein 2	HDGFRP2	S	657	_EGPDLDRPGS(ph)DRQER_	NaN	23.061	23.0394	22.8385	22.7533	20.7552	3	1	0.0044544	38.417	38.4173	602.93	-1.0824
Q96HR8	H/ACA ribonucleoprotein complex non-core subunit NAF1	NAF1	S	315	_NDQEPPPEALDFS(ph)DDEKEK_	NaN	22.1665	20.9497	23.2143	23.8002	22.3219	3	1	0.00500577	30.882	30.882	761.649	0.068246
Q9Y5J1	U3 small nucleolar RNA-associated protein 18 homolog	UTP18	S	210	_KTSS(ph)DDES(ph)EEDEDDLLQR_	NaN	23.3586	22.8342	21.569	22.2195	22.4748	2	0.999444	1.92e-19	103.95	29.827	1135.91	0.055656
P08670	Vimentin	VIM;VIM	S	73	_LRS(ph)S(ph)VPGVR_	NaN	22.3266	23.1123	21.8399	21.8519	23.3318	2	1	4.22e-08	101.93	44.6158	565.76	0.080057
Q9BYW2	Histone-lysine N-methyltransferase SETD2	SETD2;SETD2;SETD2;SETD2;SETD2	S	624	_LNDS(ph)PTLK_	NaN	22.1465	22.0497	22.3437	22.2812	23.6654	2	0.870177	0.0153208	50.108	8.26257	484.228	0.68582
P14618	Pyruvate kinase isozymes M1/M2;Pyruvate kinase;Pyruvate kinase	PKM2;PKM2;PKM2;PKM2;PKM2;PKM2;PKM2;PKM2;PKM2	S	37	_LDIDS(ph)PPITAR_	22.8716	22.8091	22.9609	21.9343	21.9587	NaN	2	0.998973	0.000809019	48.704	29.8815	639.31	-1.5711
P28482	Mitogen-activated protein kinase 1	MAPK1;MAPK1	Y	187	_VADPDHDHTGFLT(ph)EY(ph)VATR_	NaN	21.1759	21.8465	21.9716	23.8247	23.7175	3	0.999926	7.31e-127	191.5	41.284	768.651	0.29122
O75030	Microphthalmia-associated transcription factor	MITF;MITF	S	414	_AHGLSLIPSTGLCS(ph)PDLVNR_	21.7022	22.3975	21.5067	NaN	23.1936	23.7717	3	0.98768	1.32e-15	87.772	22.0563	729.692	-0.26216
Q9H0W8	Protein SMG9	SMG9	S	2	_(ac)S(ph)ESGHS(ph)QPGLYGIER_	NaN	22.5778	22.3803	22.2223	22.2675	23.1538	2	0.515802	0.00412857	34.689	0	909.858	-0.5394
Q9H0W8	Protein SMG9	SMG9	S	4	_(ac)S(ph)ESGHS(ph)QPGLYGIER_	NaN	22.5778	22.3803	22.2223	22.2675	23.1538	2	0.515802	0.00412857	34.689	0	909.858	-0.5394
Q9H0W8	Protein SMG9	SMG9	S	7	_(ac)S(ph)ESGHS(ph)QPGLYGIER_	NaN	22.5778	22.3803	22.2223	22.2675	23.1538	2	0.959344	0.00412857	34.689	11.551	909.858	-0.5394
Q03431	Parathyroid hormone/parathyroid hormone-related peptide receptor	PTH1R;PTH1R;PTH1R	S	519	_VGLGLPLS(ph)PR_	NaN	22.3497	22.654	22.358	22.0822	23.2376	2	1	0.00311783	35.224	35.224	544.797	-0.13739
Q02040	A-kinase anchor protein 17A	AKAP17A	S	537	_VVPEDGS(ph)PEKR_	NaN	22.8162	22.0266	21.6875	23.7561	22.4074	3	1	0.000844125	48.112	46.4809	431.534	-0.95539
H3BMQ0	Tuberin	TSC2;TSC2;TSC2;TSC2	S	1355	_ADVGRLS(ph)PEVK_	22.6737	22.7886	22.4577	NaN	21.7621	23.0276	2	1	0.00170059	50.155	45.3301	625.811	-1.0986
Q6ZRP7	Sulfhydryl oxidase 2	QSOX2	S	578	_DNLLDTYSADQGDS(ph)SEGGTLAR_	NaN	22.9443	23.2291	20.9846	22.9032	22.6541	2	0.72973	0.0004901	34.125	5.97963	1182.99	0.44793
Q86X27	Ras-specific guanine nucleotide-releasing factor RalGPS2	RALGPS2;RALGPS2	T	326	_SVAAEGALLPQT(ph)PPS(ph)PR_	NaN	22.2399	20.7485	22.2996	24.1755	23.2673	2	0.999942	5.42e-13	92.01	42.373	925.926	0.84617
P48681	Nestin	NES	S	1617	_EGDRESWS(ph)S(ph)GED_	NaN	23.6609	23.7642	21.8414	21.7192	21.7971	2	0.99885	6.79e-09	83.729	29.3871	757.229	-0.05928
Q9NYZ3	G2 and S phase-expressed protein 1	GTSE1	S	575	_LVDVS(ph)PDR_	NaN	21.8864	22.2332	22.6029	23.7379	22.3233	2	1	8.49e-22	110.37	43.2819	490.726	0.44052
E9PCT1	Serine/arginine repetitive matrix protein 1	SRRM1;SRRM1;SRRM1	S	648	_RVS(ph)HS(ph)PPPK_	NaN	21.3084	22.2721	23.066	23.6154	22.545	2	1	0.00171523	40.725	35.2038	582.752	-0.056685
E9PCT1	Serine/arginine repetitive matrix protein 1	SRRM1;SRRM1;SRRM1	S	650	_RVS(ph)HS(ph)PPPK_	NaN	21.3084	22.2721	23.066	23.6154	22.545	2	1	0.00171523	40.725	35.2038	582.752	-0.056685
Q9P2R6	Arginine-glutamic acid dipeptide repeats protein	RERE;RERE;RERE	S	600	_T(ph)SPINEDIR_	NaN	23.949	22.6549	22.6034	19.8957	23.7706	2	0.5	0.00327598	61.161	0	562.753	0.55274
Q9P2R6	Arginine-glutamic acid dipeptide repeats protein	RERE;RERE;RERE	T	599	_T(ph)SPINEDIR_	NaN	23.949	22.6549	22.6034	19.8957	23.7706	2	0.5	0.00327598	61.161	0	562.753	0.55274
F8VY86	Tumor suppressor p53-binding protein 1	TP53BP1;TP53BP1;TP53BP1;TP53BP1	S	505	_NS(ph)PEDLGLSLTGDSCK_	22.829	23.0094	NaN	22.6421	22.8058	21.6008	2	0.99996	5.7e-05	59.261	44.5664	886.874	-0.26649
H7C2D8;Q9BV36	Melanophilin	MLPH;MLPH;MLPH;MLPH;MLPH;MLPH;MLPH	S	463	_TTDEELS(ph)ELEDR_	22.5796	NaN	22.8823	22.3062	22.9668	22.1768	2	0.999874	0.000150447	61.732	41.9915	758.806	0.034871
Q9BX63	Fanconi anemia group J protein	BRIP1	S	1237	_NFKPS(ph)PSK_	NaN	22.182	21.4452	22.577	23.4	23.3174	2	0.838019	0.0141517	42.802	7.13789	492.731	-0.65114
O00567	Nucleolar protein 56	NOP56	S	570	_EEPVS(ph)S(ph)GPEEAVGK_	23.6134	23.563	23.8741	21.0667	NaN	20.857	2	1	3.12e-05	65.943	37.624	787.805	-0.14441
F5GX74	Activating transcription factor 7-interacting protein 1	ATF7IP;ATF7IP;ATF7IP	S	567	_SKS(ph)EDMDNVQSK_	NaN	22.4075	22.3145	22.1408	23.0957	23.0159	2	0.86276	0.0201316	31.914	8.44547	724.292	0.55013
Q15435	Protein phosphatase 1 regulatory subunit 7	PPP1R7;PPP1R7;PPP1R7;PPP1R7;PPP1R7	S	24	_RVES(ph)EES(ph)GDEEGKK_	NaN	22.0962	23.3226	21.5262	22.8941	23.1863	3	1	2.11e-30	119.8	99.4126	580.224	0.21281
Q9UQ35	Serine/arginine repetitive matrix protein 2	SRRM2	S	1436	_DGLPRT(ph)PS(ph)RR_	NaN	21.8748	22.2312	22.6004	23.1245	23.2126	3	1	0.00190912	41.092	41.0916	438.862	0.13486
Q9UQ35	Serine/arginine repetitive matrix protein 2	SRRM2	T	1434	_DGLPRT(ph)PS(ph)RR_	NaN	21.8748	22.2312	22.6004	23.1245	23.2126	3	1	2.96e-05	74.46	41.0916	438.862	0.13486
O60832	H/ACA ribonucleoprotein complex subunit 4	DKC1	S	485	_AGLES(ph)GAEPGDGDS(ph)DTTK_	NaN	23.4005	23.4875	21.8421	22.0349	22.4004	2	0.999959	5.91e-05	50.055	44.6046	933.838	-0.24555
A1L390	Pleckstrin homology domain-containing family G member 3	PLEKHG3;PLEKHG3	S	1034	_PS(ph)ARSPLS(ph)PTETFSWPDVR_	NaN	22.5632	22.0458	21.5034	23.7141	23.3593	3	0.571231	0.000267867	44.264	0.327862	764.003	-0.67358
Q8NEY1	Neuron navigator 1	NAV1;NAV1	S	760	_SIGS(ph)PESTPK_	NaN	21.6955	22.5895	22.9574	22.9097	23.0595	2	0.925217	0.00487919	33.195	12.6145	541.742	0.12121
P46087	Putative ribosomal RNA methyltransferase NOP2	NOP2;NOP2;NOP2;NOP2;NOP2	S	67	_TNKS(ph)PEAKPLPGK_	NaN	22.5737	22.5553	22.5949	22.4863	23.0529	3	0.995211	7.72e-05	62.861	23.1763	482.917	-0.11371
E9PHK9	Treacle protein	TCOF1;TCOF1;TCOF1;TCOF1	T	914	_KGAAPT(ph)PPGK_	22.1137	NaN	22.2147	22.2576	22.6913	24.0581	2	1	0.0033778	53.967	32.6239	502.252	-0.50921
O75494	Serine/arginine-rich splicing factor 10	SRSF10	S	253	_SRS(ph)WT(ph)SPK_	NaN	22.6501	22.42	22.3956	22.7562	23.15	2	0.850646	0.036691	33.89	7.84767	554.715	0.088536
Q9NPG3	Ubinuclein-1	UBN1	S	493	_DRICS(ph)DEEEDEEKGGR_	NaN	21.9439	22.2529	22.8411	22.8731	23.5011	3	1	0.00673473	32.815	32.8155	668.593	-1.1366
Q8NDI1	EH domain-binding protein 1	EHBP1;EHBP1	S	747	_SLECRS(ph)DPES(ph)PIKK_	22.7091	23.4643	23.6705	22.2352	21.3488	NaN	3	0.999537	0.0293414	44.587	33.3378	602.59	0.048585
Q8NDI1	EH domain-binding protein 1	EHBP1;EHBP1	S	751	_SLECRS(ph)DPES(ph)PIKK_	22.7091	23.4643	23.6705	22.2352	21.3488	NaN	3	0.999941	0.00234453	44.587	42.2648	602.59	0.048585
Q8N7R7	Cyclin-Y-like protein 1	CCNYL1	S	344	_SFS(ph)ADNFIGIQR_	22.6047	23.1106	22.9152	21.8333	22.9656	NaN	2	0.998452	2.43e-21	114.56	28.096	717.824	0.2862
Q7Z6E9	E3 ubiquitin-protein ligase RBBP6	RBBP6	S	1328	_WDKDDFES(ph)EEEDVK_	NaN	22.8574	23.1462	22.5958	22.4804	22.3524	2	1	0.00551418	40.52	40.5195	925.854	-0.59518
Q9UIG0	Tyrosine-protein kinase BAZ1B	BAZ1B	S	947	_DHTVS(ph)GDEDYCPR_	NaN	23.1531	23.478	21.5034	22.4266	22.8737	2	0.997687	1.68e-06	71.692	26.3617	815.796	-0.1934
Q15061	WD repeat-containing protein 43	WDR43	S	77	_LQAKES(ph)PQRK_	NaN	22.6969	22.5343	22.4029	22.853	23.06	3	1	2.52e-06	76.655	49.4231	422.218	-0.11232
Q9BQG0	Myb-binding protein 1A	MYBBP1A	S	1163	_EIPSATQS(ph)PISK_	23.2667	23.4045	23.409	NaN	23.1884	20.2999	2	0.980029	3.82e-29	121.99	17.0315	669.321	0.57144
Q5JWU6	Tumor protein D54	TPD52L2;TPD52L2	S	12	_(ac)MDSAGQDINLNS(ph)PNK_	NaN	21.7104	22.0574	22.788	23.2257	23.8099	2	0.999886	2.55e-07	53.278	39.4459	863.361	-0.61762
Q5VY93	Rho guanine nucleotide exchange factor 2	ARHGEF2;ARHGEF2	S	152	_SVS(ph)TTNIAGHFNDESPLGLR_	23.8079	22.0561	20.4476	NaN	23.4169	23.8725	3	0.881566	5.05e-38	119.06	9.30865	732.342	-0.18975
Q15742	NGFI-A-binding protein 2	NAB2	S	162	_SFS(ph)PKS(ph)PLELGEK_	22.2188	23.268	23.1173	22.3086	22.6964	NaN	2	0.999995	2.57e-12	68.811	52.809	789.846	0.61124
Q96E09	Protein FAM122A	FAM122A	S	62	_RNS(ph)TTFPSR_	NaN	22.1429	22.411	22.9822	22.9634	23.1288	2	0.983319	1.2e-05	72.958	18.2582	573.259	0.29821
H0YAM2		NIPBL	S	178	_NNTAAETEDDES(ph)DGEDRGGGTSGVR_	NaN	22.3574	22.7969	22.6771	22.71	23.1013	3	0.787069	1.1e-05	42.659	6.17608	873.674	0.2287
Q9H6F5	Coiled-coil domain-containing protein 86	CCDC86;CCDC86	S	18	_LGGLRPES(ph)PESLTSVSR_	NaN	22.3957	22.6409	22.6982	23.2433	22.6889	3	0.999806	3e-08	78.413	37.4625	622.31	-0.79153
Q9HAU0	Pleckstrin homology domain-containing family A member 5	PLEKHA5;PLEKHA5;PLEKHA5;PLEKHA5;PLEKHA5;PLEKHA5	S	930	_GLNVIGAS(ph)DQSPLQS(ph)PSNLR_	NaN	22.2924	22.2322	23.1591	23.0875	22.9229	2	0.502049	9.88e-09	60.104	0	1107	1.5096
Q9HAU0	Pleckstrin homology domain-containing family A member 5	PLEKHA5;PLEKHA5;PLEKHA5;PLEKHA5;PLEKHA5;PLEKHA5	S	933	_GLNVIGAS(ph)DQSPLQS(ph)PSNLR_	NaN	22.2924	22.2322	23.1591	23.0875	22.9229	2	0.502049	9.88e-09	60.104	0	1107	1.5096
Q9HAU0	Pleckstrin homology domain-containing family A member 5	PLEKHA5;PLEKHA5;PLEKHA5;PLEKHA5;PLEKHA5;PLEKHA5	S	937	_GLNVIGAS(ph)DQSPLQS(ph)PSNLR_	NaN	22.2924	22.2322	23.1591	23.0875	22.9229	2	0.833999	9.88e-09	60.104	7.01496	1107	2.4149
O94804	Serine/threonine-protein kinase 10	STK10	T	952	_LSEEAECPNPST(ph)PSK_	NaN	23.4408	24.8022	22.085	21.3297	22.0833	2	0.720615	3.89e-22	106.87	4.83832	863.356	-0.4342
Q0JRZ9	FCH domain only protein 2	FCHO2	S	394	_HS(ph)PVQMNR_	NaN	22.5527	22.5812	22.5	23.3943	22.7783	2	1	4.1e-95	82.62	34.5322	524.723	0.53839
Q5JTD0	Tight junction-associated protein 1	TJAP1	S	300	_GS(ph)PEEELPLPAFEK_	22.5149	NaN	22.2568	22.9845	22.8837	23.1733	2	1	8.4e-11	90.754	66.3353	811.871	0.22903
P38159	RNA-binding motif protein, X chromosome;RNA-binding motif protein, X chromosome, N-terminally processed	RBMX;RBMX;RBMX	S	88	_VEQATKPS(ph)FESGR_	23.1015	22.952	23.126	NaN	22.0543	22.5915	3	0.92824	0.00302446	44.807	12.2841	505.899	0.13354
Q9H1A4	Anaphase-promoting complex subunit 1	ANAPC1;ANAPC1	S	688	_NFDFEGSLS(ph)PVIAPK_	22.9838	22.7701	22.9831	22.2118	NaN	22.9136	2	0.97958	2.13e-11	89.982	16.8098	850.9	0.63165
Q9GZR7	ATP-dependent RNA helicase DDX24	DDX24;DDX24	S	94	_AQAVSEEEEEEEGKSS(ph)S(ph)PK_	NaN	22.5245	22.8096	22.6549	22.9667	22.9726	3	0.815529	4.61e-09	73.805	7.89702	737.286	1.2728
Q9UBB9	Tuftelin-interacting protein 11	TFIP11;TFIP11;TFIP11;TFIP11	S	59	_EEATYGVWAERDS(ph)DDERPSFGGK_	NaN	22.2732	22.6173	22.5499	23.9183	22.5875	3	0.746485	9.67e-07	39.466	5.63153	894.377	0.31516
Q9H0D6	5'-3' exoribonuclease 2	XRN2;XRN2	S	499	_KAEDS(ph)DS(ph)EPEPEDNVR_	NaN	22.7294	22.8568	22.7477	22.6501	22.9689	3	1	0	280.69	101.6	659.577	-0.38288
P42566	Epidermal growth factor receptor substrate 15	EPS15;EPS15;EPS15	S	796	_SINKLDS(ph)PDPFK_	NaN	22.5602	22.5121	22.8093	22.7087	23.403	2	0.999465	0.00246731	48.899	32.7163	720.842	-0.40393
Q9Y2U5	Mitogen-activated protein kinase kinase kinase 2	MAP3K2	S	163	_DRS(ph)SPPPGYIPDELHQVAR_	23.0532	21.1183	NaN	23.8768	22.1731	23.8708	3	0.499999	3.26e-20	89.365	0	738.683	0.38517
Q9Y2U5	Mitogen-activated protein kinase kinase kinase 2	MAP3K2	S	164	_DRS(ph)SPPPGYIPDELHQVAR_	23.0532	21.1183	NaN	23.8768	22.1731	23.8708	3	0.499999	3.26e-20	89.365	0	738.683	0.38517
F6QR24	Nuclear pore complex protein Nup153	NUP153;NUP153	S	333	_RIPS(ph)IVS(ph)SPLNSPLDR_	NaN	20.6243	21.4641	23.4789	23.6443	24.8821	2	0.554074	1.33e-11	84.493	0	955.96	0.34032
Q9Y618	Nuclear receptor corepressor 2	NCOR2;NCOR2;NCOR2;NCOR2;NCOR2;NCOR2	S	1487	_SLIGS(ph)PGR_	NaN	21.8034	21.8064	23.3826	23.1857	23.922	2	0.999997	0.00177747	60.434	54.9519	433.71	-0.10003
P56693	Transcription factor SOX-10	SOX10;SOX10	S	24	_CLS(ph)PGSAPSLGPDGGGGGSGLRAS(ph)PGPGELGK_	22.5229	23.0286	22.9579	NaN	22.7024	22.8943	3	0.999996	6.15e-103	159.09	53.7806	1003.78	0.14611
Q9BTC0	Death-inducer obliterator 1	DIDO1	S	805	_QEAIPDLEDS(ph)PPVS(ph)DSEEQQESAR_	23.3931	22.4355	22.3194	23.1473	22.8345	NaN	3	0.995276	7e-08	48.422	23.0141	939.378	0.40962
Q9BTC0	Death-inducer obliterator 1	DIDO1	S	809	_QEAIPDLEDS(ph)PPVS(ph)DSEEQQESAR_	23.3931	22.4355	22.3194	23.1473	22.8345	NaN	3	0.805847	7e-08	48.422	6.38282	939.378	0.40962
Q14160	Protein scribble homolog	SCRIB;SCRIB	S	1579	_SLEPS(ph)PS(ph)PGPQEEDGEVALVLLGR_	NaN	22.6408	23.7821	22.3307	22.7278	22.6774	3	0.854941	7.21e-06	39.288	6.89642	879.401	1.3613
Q14160	Protein scribble homolog	SCRIB;SCRIB	S	1581	_SLEPS(ph)PS(ph)PGPQEEDGEVALVLLGR_	NaN	22.6408	23.7821	22.3307	22.7278	22.6774	3	0.854941	7.21e-06	39.288	6.89642	879.401	1.3613
O75446	Histone deacetylase complex subunit SAP30	SAP30	T	145	_KGSDDDGGDSPVQDIDT(ph)PEVDLYQLQVNTLR_	23.098	23.3285	23.0968	23.4737	21.162	NaN	3	0.647969	0.00536383	35.106	5.72865	1157.19	0.80961
Q13427	Peptidyl-prolyl cis-trans isomerase G	PPIG;PPIG;PPIG	S	290	_KS(ph)PPKADEKER_	NaN	23.2224	23.1953	22.3942	22.6095	22.7473	3	1	0.00123563	47.037	33.6851	455.557	1.0216
Q96JC9	ELL-associated factor 1	EAF1;EAF1	S	158	_T(ph)S(ph)PLKDNPSPEPQLDDIKR_	NaN	22.8755	22.4463	22.4969	23.9094	22.4439	3	0.666667	0.000116751	45.704	0	770.685	-1.3207
Q96JC9	ELL-associated factor 1	EAF1;EAF1	S	165	_T(ph)S(ph)PLKDNPSPEPQLDDIKR_	NaN	22.8755	22.4463	22.4969	23.9094	22.4439	3	0.666667	0.000116751	45.704	0	770.685	-1.3207
Q96JC9	ELL-associated factor 1	EAF1;EAF1	T	157	_T(ph)S(ph)PLKDNPSPEPQLDDIKR_	NaN	22.8755	22.4463	22.4969	23.9094	22.4439	3	0.666667	0.000116751	45.704	0	770.685	-1.3207
P02545	Prelamin-A/C;Lamin-A/C	LMNA;LMNA	S	12	_S(ph)GAQASSTPLSPTR_	22.2686	NaN	22.571	23.1327	23.0891	23.1148	2	0.999999	6.06e-08	81.317	62.0252	720.33	-0.82484
F5GX05	Band 4.1-like protein 3	EPB41L3;EPB41L3	S	97	_LS(ph)RSPLK_	NaN	22.2987	22.2542	23.089	23.0036	23.5323	2	0.5	0.0532797	33.961	0	440.736	0.072205
F5GX05	Band 4.1-like protein 3	EPB41L3;EPB41L3	S	99	_LS(ph)RSPLK_	NaN	22.2987	22.2542	23.089	23.0036	23.5323	2	0.5	0.0532797	33.961	0	440.736	0.072205
Q27J81	Inverted formin-2	INF2	S	1147	_DPTSLLGVLQAEADS(ph)T(ph)SEGLEDAVHSR_	23.0431	22.7541	23.0702	21.6549	23.672	NaN	3	0.663496	3.78e-08	51.236	0	986.432	0.074739
Q27J81	Inverted formin-2	INF2	S	1149	_DPTSLLGVLQAEADS(ph)T(ph)SEGLEDAVHSR_	23.0431	22.7541	23.0702	21.6549	23.672	NaN	3	0.665619	4.32e-08	50.945	0	986.432	0.074739
Q27J81	Inverted formin-2	INF2	T	1148	_DPTSLLGVLQAEADS(ph)T(ph)SEGLEDAVHSR_	23.0431	22.7541	23.0702	21.6549	23.672	NaN	3	0.663451	3.78e-08	51.236	0	986.432	0.074739
Q9Y250	Leucine zipper putative tumor suppressor 1	LZTS1	S	233	_ALSFS(ph)DGGSK_	NaN	22.45	22.7336	22.8396	22.9633	23.2423	2	0.929933	0.00109372	45.79	12.0078	524.721	-1.6088
Q9UJX2	Cell division cycle protein 23 homolog	CDC23	S	588	_RVS(ph)PLNLS(ph)SVTP_	22.303	22.6828	NaN	20.9692	24.2273	24.0776	2	0.999999	6.61e-10	89.982	62.1318	715.328	-0.62412
B5MC40	Transcriptional repressor p66-alpha	GATAD2A;GATAD2A;GATAD2A;GATAD2A;GATAD2A;GATAD2A	S	113	_RPPS(ph)PDVIVLS(ph)DNEQPS(ph)SPR_	NaN	22.7853	23.5815	21.9384	22.823	23.1554	3	0.84818	4.69e-09	66.012	7.42049	810.676	-1.5995
P17096	High mobility group protein HMG-I/HMG-Y	HMGA1	S	99	_KLEKEEEEGIS(ph)QES(ph)S(ph)EEEQ_	NaN	23.0628	22.8166	22.3209	23.3936	22.7393	3	1	1.3e-19	102.95	71.4284	826.302	-0.27607
Q9NX40	OCIA domain-containing protein 1	OCIAD1;OCIAD1;OCIAD1;OCIAD1;OCIAD1;OCIAD1;OCIAD1;OCIAD1;OCIAD1	S	123	_RSS(ph)PPGHYYQK_	NaN	22.7172	22.6417	22.7684	22.7693	23.4451	3	0.801976	8.1e-05	61.212	6.08569	467.21	0.48142
Q00613	Heat shock factor protein 1	HSF1;HSF1	T	323	_VEEAS(ph)PGRPS(ph)SVDTLLSPTALIDSILR_	NaN	22.3806	23.6726	21.7402	22.442	24.1207	3	0.498682	1.49e-11	62.677	0	995.152	-0.54135
Q5SNT2	Transmembrane protein 201	TMEM201;TMEM201;TMEM201	S	441	_RTS(ph)PSSLPGR_	23.416	23.9933	24.5046	18.5097	NaN	23.9714	2	0.964496	6.96e-05	65.563	15.3551	569.274	0.20497
Q15651	High mobility group nucleosome-binding domain-containing protein 3;Non-histone chromosomal protein HMG-17	HMGN3;HMGN2	S	31	_S(ph)ARLS(ph)AKPAPPKPEPK_	NaN	22.1101	22.2058	23.171	23.0346	23.8822	3	1	6.43e-12	90.884	78.3239	611.972	-0.27724
Q86X27	Ras-specific guanine nucleotide-releasing factor RalGPS2	RALGPS2	T	361	_SAT(ph)FPNAGPR_	NaN	22.4114	22.2077	23.2129	22.7567	23.816	2	0.980426	7.98e-06	79.82	16.9973	549.242	-0.66683
Q92576	PHD finger protein 3	PHF3;PHF3;PHF3;PHF3;PHF3	S	122	_DKVEENS(ph)VRSPR_	NaN	22.4451	22.8748	22.8429	23.1219	23.1417	3	0.985592	0.000787037	53.403	18.351	499.235	-0.12478
P67809	Nuclease-sensitive element-binding protein 1	YBX1;YBX1;YBX1	S	174	_NEGS(ph)ESAPEGQAQQR_	NaN	23.0836	22.4289	22.1476	22.8713	23.8964	2	0.860853	6.36e-05	62.203	7.91457	834.336	0.3176
Q14573	Inositol 1,4,5-trisphosphate receptor type 3	ITPR3	S	2670	_LGFVDVQNCIS(ph)R_	23.3162	22.9597	23.345	22.4333	NaN	22.3908	2	1	0.000475963	55.885	38.028	744.339	2.2775
B5MC40	Transcriptional repressor p66-alpha	GATAD2A;GATAD2A;GATAD2A;GATAD2A;GATAD2A;GATAD2A	S	100	_RPPS(ph)PDVIVLS(ph)DNEQPS(ph)SPR_	NaN	22.7853	23.5815	21.9384	22.823	23.3514	3	1	4.69e-09	66.012	62.0259	810.676	-1.4224
B5MC40	Transcriptional repressor p66-alpha	GATAD2A;GATAD2A;GATAD2A;GATAD2A;GATAD2A;GATAD2A	S	107	_RPPS(ph)PDVIVLS(ph)DNEQPS(ph)SPR_	NaN	22.7853	23.5815	21.9384	22.823	23.3514	3	0.99878	4.69e-09	66.012	26.3303	810.676	-1.4224
Q9BXS9	Solute carrier family 26 member 6	SLC26A6;SLC26A6;SLC26A6;SLC26A6	S	755	_PVPDS(ph)PVS(ph)VTRL_	NaN	23.575	23.8772	20.6175	23.4267	22.9869	2	0.982933	1.59e-14	99.344	17.6037	713.823	-0.046484
Q9Y5S9	RNA-binding protein 8A	RBM8A	S	42	_GFGS(ph)EEGSR_	NaN	22.3922	22.7868	23.5574	23.5746	22.2068	2	0.998338	0.00053587	58.676	27.7871	503.187	-0.01832
P15880	40S ribosomal protein S2	RPS2;RPS2;RPS2	S	281	_THTRVS(ph)VQR_	NaN	22.5496	22.9404	22.5095	23.0209	23.5822	3	0.996812	3.06e-06	89.403	24.9648	388.528	-0.15432
Q13177	Serine/threonine-protein kinase PAK 2;PAK-2p27;PAK-2p34	PAK2	S	141	_YLS(ph)FTPPEKDGFPSGTPALNAK_	NaN	24.091	22.0802	20.5988	22.8116	25.0534	3	0.924154	5.78e-15	79.426	10.9813	806.386	-1.1138
Q8N163	DBIRD complex subunit KIAA1967	KIAA1967;KIAA1967;KIAA1967	S	675	_S(ph)VAS(ph)NQSEMEFSSLQDMPK_	22.2995	22.8997	22.7387	23.2686	23.4311	NaN	2	0.724261	3e-08	70.335	1.18721	1137.94	-1.0122
Q9NTI5	Sister chromatid cohesion protein PDS5 homolog B	PDS5B	T	1370	_AES(ph)PESSAIESTQST(ph)PQK_	NaN	21.1625	23.6819	22.4022	24.6723	22.7372	2	0.79261	3.06e-18	95.153	7.41732	1018.91	0.4045
Q15942	Zyxin	ZYX;ZYX;ZYX;ZYX;ZYX	S	344	_S(ph)PGAPGPLTLK_	NaN	22.9085	23.194	22.8218	22.9158	22.8236	2	0.999968	0.000770684	49.31	45.0056	559.286	0.095884
O00418	Eukaryotic elongation factor 2 kinase	EEF2K;EEF2K	S	18	_LEGVDGGQS(ph)PR_	NaN	22.8176	22.9852	22.9211	22.8662	23.0889	2	1	4.36e-05	67.136	65.0922	597.761	0.7653
Q5C9Z4	Nucleolar MIF4G domain-containing protein 1	NOM1	S	139	_ARPAPSRDPS(ph)PPR_	22.1592	23.0713	NaN	22.9518	22.8481	23.665	3	0.974648	0.000450215	53.403	15.8484	495.244	0.60425
F8W853		DYNC2LI1	S	10	_ENLLQAT(ph)KSHVDK_	NaN	20.7254	25.0009	24.0213	23.7588	21.2408	3	0.5	0.0576615	36.638	0	521.591	-0.85086
P21127	Cyclin-dependent kinase 11B	CDK11B	S	589	_EYGS(ph)PLK_	NaN	23.2532	22.513	22.8124	22.8405	23.346	2	0.999046	1.23e-06	63.337	30.1985	437.191	0.39057
Q9UQ88	Cyclin-dependent kinase 11A	CDK11A;CDC2L2;CDC2L2	S	577	_EYGS(ph)PLK_	NaN	23.2532	22.513	22.8124	22.8405	23.346	2	0.999046	1.04e-06	64.507	30.1985	437.191	0.39057
Q16584	Mitogen-activated protein kinase kinase kinase 11	MAP3K11;MAP3K11	S	524	_NVFEVGPGDS(ph)PTFPR_	22.4551	23.0273	NaN	23.7344	22.7275	22.822	2	0.882906	3.98e-59	98.035	8.7738	849.88	0.91619
P46821	Microtubule-associated protein 1B;MAP1 light chain LC1	MAP1B;MAP1B;MAP1B	S	541	_ADS(ph)RESLKPAAK_	22.9663	24.6369	25.1028	20.6662	21.3955	NaN	3	0.5	5.01e-05	59.709	0	451.557	0.14449
P46821	Microtubule-associated protein 1B;MAP1 light chain LC1	MAP1B;MAP1B;MAP1B	S	544	_ADS(ph)RESLKPAAK_	22.9663	24.6369	25.1028	20.6662	21.3955	NaN	3	0.5	5.01e-05	59.709	0	451.557	0.14449
Q96CX2	BTB/POZ domain-containing protein KCTD12	KCTD12	S	187	_SPS(ph)GGAAGPLLTPSQSLDGSR_	NaN	23.0479	22.7584	22.8788	23.477	22.6193	2	0.521249	5.07e-07	56.72	0.369806	1017.98	2.2959
Q9UHB7	AF4/FMR2 family member 4	AFF4	S	703	_ELLS(ph)PLS(ph)EPDDRYPLIVK_	22.3533	22.8396	22.5561	23.7812	23.2728	NaN	3	0.999839	0.000782688	43.523	37.9432	748.692	0.44412
Q9UHB7	AF4/FMR2 family member 4	AFF4	S	706	_ELLS(ph)PLS(ph)EPDDRYPLIVK_	22.3533	22.8396	22.5561	23.7812	23.2728	NaN	3	0.999839	0.000782688	43.523	37.9432	748.692	0.44412
H7C371;Q9BV36	Melanophilin	MLPH;MLPH;MLPH	S	337	_ASS(ph)ESQIFELNK_	24.0718	24.3124	24.4529	NaN	21.5704	20.3956	2	0.89991	0.000118835	63.709	10.4823	716.821	0.37181
Q9BQG0	Myb-binding protein 1A	MYBBP1A	S	1163	_EIPSATQS(ph)PISK_	NaN	22.8904	23.3443	22.8778	22.5521	23.1515	2	0.980029	3.82e-29	121.99	17.0315	669.321	0.57144
O95696	Bromodomain-containing protein 1	BRD1;BRD1	S	1052	_VHGEPT(ph)SDLS(ph)DID_	NaN	23.0425	23.29	22.4423	22.9665	23.0867	2	0.507893	0.00213084	41.412	0	772.781	0.61592
O95696	Bromodomain-containing protein 1	BRD1;BRD1	T	1051	_VHGEPT(ph)SDLS(ph)DID_	NaN	23.0425	23.29	22.4423	22.9665	23.0867	2	0.507893	0.00213084	41.412	0	772.781	0.61592
Q9BWH6	RNA polymerase II-associated protein 1	RPAP1;RPAP1;RPAP1;RPAP1	S	72	_DVVMLDNLPDLPPALVPS(ph)PPKR_	NaN	23.8963	23.1009	23.4401	21.7997	22.6085	3	1	1.71e-06	47.38	34.4183	821.762	0.17562
Q8N122	Regulatory-associated protein of mTOR	RPTOR;RPTOR	S	863	_VLDTSSLTQS(ph)APAS(ph)PTNK_	23.161	23.2451	23.3324	22.6228	22.5073	NaN	2	0.962179	9.4e-47	137.38	14.0615	988.934	0.075741
Q96ST2	Protein IWS1 homolog	IWS1;IWS1	S	438	_TIAS(ph)DS(ph)EEEAGKELSDK_	NaN	22.9775	23.2142	22.9042	22.876	22.9016	2	0.98258	0.000239512	50.827	17.5194	984.89	-1.1935
Q96ST2	Protein IWS1 homolog	IWS1;IWS1	S	440	_TIAS(ph)DS(ph)EEEAGKELSDK_	NaN	22.9775	23.2142	22.9042	22.876	22.9016	2	0.996679	0.000239512	50.827	25.0029	984.89	-1.1935
P02545	Prelamin-A/C;Lamin-A/C	LMNA;LMNA	S	628	_S(ph)VGGSGGGSFGDNLVTR_	NaN	22.2993	22.6456	23.298	23.3494	23.2943	2	0.994035	3.38e-07	70.453	22.2243	823.862	-0.47519
E9PCT1		SRRM1;SRRM1	S	550	_WQS(ph)PVTK_	23.8938	24.3035	18.7327	24.1633	23.8161	NaN	2	0.99242	0.00818099	52.549	21.1705	463.213	0.33986
E9PCT1	Serine/arginine repetitive matrix protein 1	SRRM1;SRRM1;SRRM1	S	725	_RQS(ph)PS(ph)PSTRPIR_	NaN	21.8038	21.5331	23.7956	23.4917	24.3196	3	0.99998	6.69e-54	80.534	50.4415	514.571	0.29984
C9K0J5	Ras-associated and pleckstrin homology domains-containing protein 1	RAPH1;RAPH1;RAPH1	S	623	_SQS(ph)IVSSVFSEAWK_	23.2657	23.1912	23.1867	22.8021	NaN	22.5166	2	0.993503	2.79e-10	84.035	21.9212	817.877	-0.15967
O75400	Pre-mRNA-processing factor 40 homolog A	PRPF40A	S	888	_SDSPES(ph)DAEREK_	NaN	22.9207	22.9433	22.9972	22.9929	23.1831	2	0.999936	0.000174726	66.533	41.9741	715.278	-1.1592
P35251	Replication factor C subunit 1	RFC1;RFC1;RFC1	S	69	_IIYDS(ph)DS(ph)ESEETLQVK_	NaN	22.918	20.8561	23.7475	24.0178	23.5314	2	0.999489	4.44e-34	126.69	35.4802	1008.41	0.88608
P35251	Replication factor C subunit 1	RFC1;RFC1;RFC1	S	71	_IIYDS(ph)DS(ph)ESEETLQVK_	NaN	22.918	20.8561	23.7475	24.0178	23.5314	2	0.98815	4.44e-34	126.69	19.2346	1008.41	0.88608
Q9BZQ8	Protein Niban	FAM129A	S	641	_GESLS(ph)LPGPS(ph)PPPDGTEQVIISR_	NaN	21.7377	22.9386	22.0353	24.6934	23.6662	3	0.637296	1.96e-19	78.45	2.25696	831.715	-0.057216
Q9BZQ8	Protein Niban	FAM129A	S	646	_GESLS(ph)LPGPS(ph)PPPDGTEQVIISR_	NaN	21.7377	22.9386	22.0353	24.6934	23.6662	3	0.991597	1.96e-19	78.45	18.1726	831.715	-0.0098205
Q9UNS1	Protein timeless homolog	TIMELESS;TIMELESS	S	1173	_QLLDS(ph)DEEQEEDEGR_	NaN	22.4062	22.6983	23.0958	23.2919	23.654	2	1	3.77e-11	87.16	30.0943	936.363	-1.1476
Q9NZN5	Rho guanine nucleotide exchange factor 12	ARHGEF12;ARHGEF12	S	997	_LEDY(ph)QRRLDT(ph)S(ph)S(ph)LK_	NaN	22.3828	22.9737	23.5387	23.7989	22.4563	3	1	0.0101415	33.405	33.4045	681.926	1.2695
Q9NZN5	Rho guanine nucleotide exchange factor 12	ARHGEF12;ARHGEF12	S	998	_LEDY(ph)QRRLDT(ph)S(ph)S(ph)LK_	NaN	22.3828	22.9737	23.5387	23.7989	22.4563	3	1	0.0101415	33.405	33.4045	681.926	1.2695
Q9NZN5	Rho guanine nucleotide exchange factor 12	ARHGEF12;ARHGEF12	T	996	_LEDY(ph)QRRLDT(ph)S(ph)S(ph)LK_	NaN	22.3828	22.9737	23.5387	23.7989	22.4563	3	1	0.0101415	33.405	33.4045	681.926	1.2695
Q9NZN5	Rho guanine nucleotide exchange factor 12	ARHGEF12;ARHGEF12	Y	990	_LEDY(ph)QRRLDT(ph)S(ph)S(ph)LK_	NaN	22.3828	22.9737	23.5387	23.7989	22.4563	3	1	0.0101415	33.405	33.4045	681.926	1.2695
E9PHK9	Treacle protein	TCOF1;TCOF1;TCOF1	S	1387	_KLS(ph)GDQPAART(ph)PR_	NaN	19.5562	23.1647	23.8336	23.9236	24.6789	3	1	1.8e-26	117.23	38.9154	519.571	-0.039093
E9PHK9	Treacle protein	TCOF1;TCOF1;TCOF1	T	1395	_KLS(ph)GDQPAART(ph)PR_	NaN	19.5562	23.1647	23.8336	23.9236	24.6789	3	1	0.00037049	55.437	38.9154	519.571	-0.039093
P05387	60S acidic ribosomal protein P2	RPLP2	S	17	_YVASYLLAALGGNSS(ph)PSAK_	NaN	23.6543	21.4106	22.4226	23.7244	23.9779	2	0.767178	8.94e-27	110.67	7.73206	974.974	0.73006
Q92733	Proline-rich protein PRCC	PRCC;PRCC	S	8	_(ac)SLVAYAS(ph)S(ph)DES(ph)EPDEAEPEPEEEEAVAPTSGPALGGLFASLPAPK_	NaN	23.7411	22.2235	23.3865	23.4897	22.3532	4	0.812181	2.8e-13	50.393	10.7769	1206.51	-0.2805
Q92733	Proline-rich protein PRCC	PRCC;PRCC	S	9	_(ac)SLVAYAS(ph)S(ph)DES(ph)EPDEAEPEPEEEEAVAPTSGPALGGLFASLPAPK_	NaN	23.7411	22.2235	23.3865	23.4897	22.3532	4	0.812181	2.8e-13	50.393	10.7769	1206.51	-0.2805
Q92733	Proline-rich protein PRCC	PRCC;PRCC	S	12	_(ac)SLVAYAS(ph)S(ph)DES(ph)EPDEAEPEPEEEEAVAPTSGPALGGLFASLPAPK_	NaN	23.7411	22.2235	23.3865	23.4897	22.3532	4	0.812288	2.8e-13	50.393	10.7769	1206.51	-0.2805
P62995	Transformer-2 protein homolog beta	TRA2B	S	2	_(ac)S(ph)DSGEQNYGER_	NaN	21.0806	23.5106	23.3097	24.2153	23.0825	2	0.987972	1.37e-21	94.688	19.1455	682.244	0.4428
Q15742	NGFI-A-binding protein 2	NAB2	S	159	_SFS(ph)PKS(ph)PLELGEK_	22.2188	23.268	23.1173	23.9195	22.6964	NaN	2	0.975187	2.57e-12	68.811	15.9441	789.846	0.61124
Q13207	T-box transcription factor TBX2	TBX2	S	379	_AGAPLGRS(ph)PAPDS(ph)ASPTR_	NaN	23.8205	20.9137	22.5915	23.6849	24.234	3	0.999334	0.00124557	39.466	31.0705	623.275	-0.20319
Q96T23	Remodeling and spacing factor 1	RSF1	S	1345	_IES(ph)DEEEDFENVGK_	NaN	22.7691	22.9415	23.2607	23.2836	23.0104	2	1	0.000727312	48.112	43.8128	860.335	1.0157
Q8IUD2	ELKS/Rab6-interacting/CAST family member 1	ERC1;ERC1	S	21	_VEPSSQS(ph)PGRS(ph)PR_	NaN	20.7186	22.0288	25.1926	25.8335	21.5491	2	0.999054	0.000114946	63.918	33.2253	772.319	-0.20576
Q659C4	La-related protein 1B	LARP1B;LARP1B;LARP1B;LARP1B;LARP1B	S	340	_IGS(ph)PLS(ph)PK_	NaN	23.3041	23.2856	22.4416	23.6826	22.688	2	1	0.0098835	61.11	34.3856	479.706	-0.80664
Q659C4	La-related protein 1B	LARP1B;LARP1B;LARP1B;LARP1B;LARP1B	S	343	_IGS(ph)PLS(ph)PK_	NaN	23.3041	23.2856	22.4416	23.6826	22.688	2	1	0.0098835	61.11	34.3856	479.706	-0.80664
O95453	Poly(A)-specific ribonuclease PARN	PARN;PARN	S	619	_ELS(ph)PAGS(ph)ISK_	NaN	23.2667	23.0541	23.0605	22.9126	23.1207	2	1	5.3e-07	80.632	62.2187	574.735	-0.0071341
O95453	Poly(A)-specific ribonuclease PARN	PARN;PARN	S	623	_ELS(ph)PAGS(ph)ISK_	NaN	23.2667	23.0541	23.0605	22.9126	23.1207	2	0.839684	5.3e-07	80.632	7.1912	574.735	-1.0561
Q7Z6Z7	E3 ubiquitin-protein ligase HUWE1	HUWE1;HUWE1	S	2362	_DGGS(ph)GNS(ph)TIIVSR_	NaN	22.557	22.8802	23.1112	23.2651	23.6473	2	1	1.92e-10	91.475	65.757	711.787	-0.031396
Q7Z6Z7	E3 ubiquitin-protein ligase HUWE1	HUWE1;HUWE1	S	2365	_DGGS(ph)GNS(ph)TIIVSR_	NaN	22.557	22.8802	23.1112	23.2651	23.6473	2	0.889717	1.92e-10	91.475	9.06966	711.787	-0.055828
Q8IVL1	Neuron navigator 2	NAV2	S	311	_SQS(ph)FNNYDK_	NaN	22.5217	22.25	23.5589	23.2963	23.849	2	0.994015	0.00125692	51.841	22.2972	591.727	0.41558
P18206	Vinculin	VCL	S	290	_DPSAS(ph)PGDAGEQAIR_	23.2156	20.1188	NaN	24.0388	23.8938	24.213	2	0.996326	1.25e-16	100.77	24.3323	775.828	-0.16944
Q4KMP7	TBC1 domain family member 10B	TBC1D10B	S	22	_RHGAPAAPS(ph)PPPR_	NaN	24.3052	23.4777	22.0196	21.8837	23.8264	3	1	0.00204927	40.552	30.5749	464.229	-0.31483
P28482	Mitogen-activated protein kinase 1	MAPK1;MAPK1	T	185	_VADPDHDHTGFLT(ph)EY(ph)VATR_	NaN	21.1759	22.7467	23.8879	23.9049	23.8091	3	0.999983	7.31e-127	191.5	47.8444	768.651	0.29122
P36915	Guanine nucleotide-binding protein-like 1	GNL1;GNL1	T	50	_EEQTDT(ph)S(ph)DGESVTHHIR_	NaN	22.7314	22.8122	22.9756	22.2028	24.8356	3	0.969047	1.35e-07	77.39	16.1146	700.935	-0.94339
Q9Y2B5	Uncharacterized protein C16orf7	C16orf7;C16orf7	S	180	_T(ph)S(ph)LTLSLQR_	NaN	21.994	23.82	22.5419	23.2777	23.9456	2	0.660383	0.00464177	35.944	0	589.765	1.1943
Q9Y2B5	Uncharacterized protein C16orf7	C16orf7;C16orf7	T	179	_T(ph)S(ph)LTLSLQR_	NaN	21.994	23.82	22.5419	23.2777	23.9456	2	0.660383	0.00464177	35.944	0	589.765	1.1943
Q9Y2B5	Uncharacterized protein C16orf7	C16orf7;C16orf7	T	182	_T(ph)S(ph)LTLSLQR_	NaN	21.994	23.82	22.5419	23.2777	23.9456	2	0.660383	0.00464177	35.944	0	589.765	1.1943
P48681	Nestin	NES	T	338	_LELQFPRT(ph)PEGR_	23.9105	23.8208	24.3049	21.876	NaN	21.7285	2	1	8.03e-20	113.35	50.8431	761.874	0.4691
Q96KR1	Zinc finger RNA-binding protein	ZFR	S	1054	_RRDS(ph)DGVDGFEAEGK_	NaN	23.1161	23.0013	22.9791	22.8281	23.7344	3	1	1.55e-30	120.11	50.938	573.244	-0.10158
F5GWM7	CLIP-associating protein 1	CLASP1;CLASP1;CLASP1;CLASP1;CLASP1;CLASP1;CLASP1;CLASP1	S	415	_RQS(ph)SGSATNVASTPDNR_	NaN	23.8212	24.0728	22.4299	22.6591	22.6912	3	0.73729	1.2e-25	108.37	5.94103	609.938	0.19263
Q00613	Heat shock factor protein 1	HSF1;HSF1	S	319	_VEEAS(ph)PGRPS(ph)SVDTLLSPTALIDSILR_	NaN	22.3806	23.6726	22.5623	22.442	24.64	3	0.498682	1.49e-11	62.677	0	995.152	-0.54135
Q00613	Heat shock factor protein 1	HSF1;HSF1	S	320	_VEEAS(ph)PGRPS(ph)SVDTLLSPTALIDSILR_	NaN	22.3806	23.6726	22.5623	22.442	24.64	3	0.498682	1.49e-11	62.677	0	995.152	-0.54135
G8JLJ4	Phostensin	PPP1R18;PPP1R18;PPP1R18	S	125	_RPS(ph)PGEMR_	NaN	23.0667	22.8179	23.4259	23.2474	23.1535	2	1	0.000666358	67.334	41.2833	505.218	-0.10875
O15439	Multidrug resistance-associated protein 4	ABCC4;ABCC4	T	646	_DNEESEQPPVPGT(ph)PTLR_	23.6964	23.4392	23.8911	22.5179	NaN	22.1951	2	0.838174	0.000644883	54.225	7.14544	973.431	0.61844
F8VQP3	CCR4-NOT transcription complex subunit 4	CNOT4;CNOT4	S	324	_S(ph)PFEGAVTESQSLFSDNFR_	NaN	23.3581	22.4482	23.5152	23.14	23.2843	2	0.999991	1.08e-09	78.324	51.1379	1099.48	2.277
Q8TB72	Pumilio homolog 2	PUM2;PUM2;PUM2	S	182	_QAS(ph)PTEVVER_	NaN	22.498	23.8486	23.4262	22.5827	23.3973	2	1	5.49e-15	112.5	68.0726	598.271	-1.055
P0C1Z6	TCF3 fusion partner	TFPT;TFPT	S	252	_LLPYPTLAS(ph)PAS(ph)D_	23.0773	23.5176	23.0552	23.1711	NaN	22.9399	2	0.999995	5.05e-09	68.173	53.9071	752.822	1.0512
Q9BZD4	Kinetochore protein Nuf2	NUF2;NUF2	S	247	_IVDS(ph)PEKLK_	NaN	22.5404	23.0396	22.9391	23.7869	23.4643	2	1	0.000271169	68.355	63.0912	554.786	0.40875
F8VY86	Tumor suppressor p53-binding protein 1	TP53BP1;TP53BP1;TP53BP1;TP53BP1	S	1683	_LITSEEERS(ph)PAKR_	NaN	22.793	22.9647	23.1563	23.0421	23.8328	3	0.830833	0.000310527	55.885	7.0627	532.598	0.21437
Q8NDI1	EH domain-binding protein 1	EHBP1	S	432	_DLSTS(ph)PKPS(ph)PIPS(ph)PVLGR_	23.0699	24.4055	22.0911	NaN	22.828	23.42	2	0.92264	0.00169799	39.783	10.9083	1044.46	1.7157
Q9UQ35	Serine/arginine repetitive matrix protein 2	SRRM2	S	1857	_SRTS(ph)PAPWK_	NaN	22.7817	23.8525	21.3919	23.4784	24.3137	2	0.847132	6.88e-21	76.522	8.08203	555.261	-0.023015
P17029	Zinc finger protein with KRAB and SCAN domains 1	ZKSCAN1;ZKSCAN1	S	13	_EATGLS(ph)PQAAQEK_	23.666	23.0774	NaN	22.9908	22.8425	23.3063	2	0.999318	5.46e-15	101.39	31.6568	705.319	0.58603
Q86Y82	Syntaxin-12	STX12;STX12	S	142	_AGSRLS(ph)AEER_	NaN	24.3282	24.6536	22.0485	22.3038	22.5716	2	0.998129	1.6e-06	80.522	27.2702	578.261	-0.37125
Q04671	P protein	OCA2	S	598	_QIS(ph)QEDKNWETNIQELQK_	NaN	22.6809	22.1922	23.9573	23.6465	23.4565	3	0.98624	0.00112794	41.86	18.5536	771.025	-0.6391
Q9UKV3	Apoptotic chromatin condensation inducer in the nucleus	ACIN1;ACIN1	S	386	_SKS(ph)PS(ph)PPRLTEDR_	NaN	23.6983	23.7319	22.3512	22.8199	23.3562	3	0.987894	0.000989472	46.159	19.6846	543.906	-0.95101
Q9UKV3	Apoptotic chromatin condensation inducer in the nucleus	ACIN1;ACIN1	S	388	_SKS(ph)PS(ph)PPRLTEDR_	NaN	23.6983	23.7319	22.3512	22.8199	23.3562	3	0.844139	0.000989472	46.159	7.33511	543.906	-0.95101
B4DY08		HNRNPC	S	240	_MES(ph)EGGADDSAEEGDLLDDDDNEDR_	23.3242	23.7858	23.0145	NaN	23.0417	22.8355	2	0.5	1.84e-17	71.54	0	1389.99	-0.40675
P07910	Heterogeneous nuclear ribonucleoproteins C1/C2	HNRNPC;HNRNPC;HNRNPC;HNRNPC;HNRNPC;HNRNPC	S	253	_MES(ph)EGGADDSAEEGDLLDDDDNEDR_	23.3242	23.7858	23.0145	NaN	23.0417	22.8355	2	0.5	1.84e-17	71.54	0	1389.99	-0.40675
P08651	Nuclear factor 1 C-type	NFIC	S	339	_SPFNSPS(ph)PQDS(ph)PR_	23.4641	23.2217	23.0898	NaN	22.922	23.3388	2	0.994734	9.29e-10	84.842	22.8264	788.297	0.63276
Q8TC07	TBC1 domain family member 15	TBC1D15;TBC1D15	S	675	_NDS(ph)PTQIPVSSDVCR_	NaN	22.6621	22.5443	23.7462	23.4317	23.6552	2	0.938511	0.00327721	40.349	11.8772	877.874	-0.80472
Q96ST2	Protein IWS1 homolog	IWS1;IWS1	S	400	_KAAVLS(ph)DS(ph)EDEEK_	NaN	23.9291	22.925	23.5328	22.0134	23.6659	2	1	1.97e-24	113.36	39.237	790.81	0.48348
P85037	Forkhead box protein K1	FOXK1	S	416	_S(ph)APAS(ph)PTHPGLMSPR_	NaN	23.7273	23.8035	22.9638	23.2831	22.3023	2	1	1.95e-81	169.39	79.3743	833.346	-1.7165
P85037	Forkhead box protein K1	FOXK1	S	420	_S(ph)APAS(ph)PTHPGLMSPR_	NaN	23.7273	23.8035	22.9638	23.2831	22.3023	2	0.999996	1.95e-81	169.39	54.5057	833.346	-1.3622
P85037	Forkhead box protein K1	FOXK1	S	428	_S(ph)APAS(ph)PTHPGLMS(ph)PR_	NaN	23.7273	23.8035	22.9638	23.2831	22.3023	2	0.987753	0.00176989	46.578	18.3753	873.33	-0.61174
Q86WB0	Nuclear-interacting partner of ALK	ZC3HC1;ZC3HC1	S	335	_SQDATFS(ph)PGSEQAEK_	NaN	22.5489	22.5839	23.6867	23.4801	23.841	2	0.962227	2.87e-10	64.152	14.7669	831.338	-0.66911
Q9H307	Pinin	PNN	S	375	_ES(ph)EKQQDSQPEEVMDVLEMVENVK_	NaN	24.2024	22.5023	23.085	23.0606	23.2928	3	0.784077	8.97e-06	44.258	5.60059	967.424	-1.0374
Q9Y608	Leucine-rich repeat flightless-interacting protein 2	LRRFIP2;LRRFIP2;LRRFIP2	S	320	_NSASATTPLS(ph)GNSSR_	NaN	22.7361	22.4996	23.5588	23.6901	23.6724	2	0.716059	1.72e-05	68.567	7.14544	765.333	-0.22065
Q9Y608	Leucine-rich repeat flightless-interacting protein 2	LRRFIP2;LRRFIP2;LRRFIP2	S	323	_NSASATTPLS(ph)GNS(ph)SR_	NaN	22.7361	22.4996	23.5588	23.6901	23.6724	2	0.662287	1.72e-05	68.567	0	805.316	-0.21459
Q9Y608	Leucine-rich repeat flightless-interacting protein 2	LRRFIP2;LRRFIP2;LRRFIP2	S	324	_NSASATTPLS(ph)GNS(ph)SR_	NaN	22.7361	22.4996	23.5588	23.6901	23.6724	2	0.662287	1.72e-05	68.567	0	805.316	-0.21459
B4DR80		STK24	S	4	_(ac)AHS(ph)PVQSGLPGMQNLK_	NaN	22.9674	22.4336	23.4916	23.7708	23.5312	2	0.999924	2.68e-05	59.512	41.2165	893.421	0.70289
Q9UQ35	Serine/arginine repetitive matrix protein 2	SRRM2	S	2100	_NHS(ph)GS(ph)RT(ph)PPVALNSSR_	NaN	23.2772	23.1287	23.0359	22.641	24.1476	3	0.998622	0.00197917	46.178	34.5481	640.59	-2.3128
Q9UQ35	Serine/arginine repetitive matrix protein 2	SRRM2	S	2102	_NHS(ph)GS(ph)RT(ph)PPVALNSSR_	NaN	23.2772	23.1287	23.0359	22.641	24.1476	3	0.997763	0.00197917	46.178	31.9405	640.59	-2.3128
Q9UQ35	Serine/arginine repetitive matrix protein 2	SRRM2	T	2104	_T(ph)PPVALNSSR_	NaN	23.2772	23.1287	23.0359	22.641	24.1476	2	0.99998	0.00197917	50.562	49.9027	561.271	0.049293
Q8TAD8	Smad nuclear-interacting protein 1	SNIP1	S	52	_RPDHSGGS(ph)PS(ph)PPTSEPAR_	NaN	23.7625	23.6186	23.3621	22.4522	23.0422	3	0.828342	0.00100483	34.721	6.88296	664.605	0.22437
Q13796	Protein Shroom2	SHROOM2	S	1039	_AQS(ph)PGS(ph)PLHAR_	NaN	21.6699	22.0395	24.3131	23.9462	24.2752	3	1	1.14e-09	85.734	36.5966	427.511	0.037365
O75475	PC4 and SFRS1-interacting protein	PSIP1	S	106	_QSNASS(ph)DVEVEEK_	23.1972	24.3732	22.8486	22.5357	23.3072	NaN	2	0.8402	7.66e-07	65.943	7.90842	751.306	-1.6932
Q96CX2	BTB/POZ domain-containing protein KCTD12	KCTD12	S	176	_EGSLGDELLPLGYSEPEQQEGASAGAPS(ph)PTLELASR_	NaN	22.8736	22.8471	23.0371	23.5371	24.002	3	0.72521	0.00046008	34.258	5.06555	1245.91	1.6286
H7C2D8;Q9BV36	Melanophilin	MLPH;MLPH;MLPH;MLPH;MLPH;MLPH	S	444	_QEKS(ph)PQDPGDPVQYNR_	NaN	24.2049	23.5579	22.7821	22.7656	23.0063	3	0.999967	0.00623741	45.33	44.81	646.618	-0.85602
Q92504	Zinc transporter SLC39A7	SLC39A7;SLC39A7;SLC39A7;SLC39A7	S	275	_EKQS(ph)S(ph)EEEEKETR_	NaN	21.853	22.771	24.0064	25.1827	22.512	3	1	3.14e-21	108.56	69.7336	590.227	-0.15623
Q92504	Zinc transporter SLC39A7	SLC39A7;SLC39A7;SLC39A7;SLC39A7	S	276	_EKQS(ph)S(ph)EEEEKETR_	NaN	21.853	22.771	24.0064	25.1827	22.512	3	0.999999	3.14e-21	108.56	62.3985	590.227	-0.15623
O00159	Unconventional myosin-Ic	MYO1C;MYO1C	S	408	_DVES(ph)PSWR_	23.4816	23.5465	23.5984	22.9048	22.8131	NaN	2	0.998303	0.000214621	79.974	27.6955	528.213	-0.15821
Q9BXS9	Solute carrier family 26 member 6	SLC26A6;SLC26A6;SLC26A6;SLC26A6	S	752	_PVPDS(ph)PVS(ph)VTRL_	NaN	24.4572	23.8772	20.6175	23.4267	23.9869	2	0.999998	1.59e-14	99.344	57.9663	713.823	0.31218
Q99569	Plakophilin-4	PKP4	S	273	_AAS(ph)PYS(ph)QRPASPTAIR_	NaN	23.9316	23.7651	22.4035	23.4662	22.858	3	0.993995	0.00134931	47.808	22.8511	611.608	-0.723
Q5QPK2	Dolichol-phosphate mannosyltransferase	DPM1;DPM1;DPM1;DPM1	S	7	_(ac)ASLEVS(ph)RSPRR_	23.1676	23.2532	23.9567	22.813	NaN	23.2427	3	0.499999	1.02e-05	69.716	0	460.565	-0.52496
B5MBX0	Sororin	CDCA5;CDCA5	S	21	_APS(ph)PTKPLR_	NaN	23.2615	23.5192	23.3701	23.1596	23.1396	2	0.998684	0.000297045	68.069	28.803	523.773	0.18901
Q9Y2X7	ARF GTPase-activating protein GIT1	GIT1	S	388	_SQSDLDDQHDYDSVAS(ph)DEDTDQEPLR_	23.65	NaN	23.561	22.9659	23.2121	23.086	3	0.955517	2.58e-12	65.69	17.0745	1020.73	-0.29693
Q96S55	ATPase WRNIP1	WRNIP1	S	75	_RLS(ph)ESSALK_	NaN	23.4864	23.7244	21.0039	24.1234	24.1846	2	0.962215	1.7e-06	85.973	15.2447	535.766	1.4203
Q96JM3	Chromosome alignment-maintaining phosphoprotein 1	CHAMP1	S	445	_KPSGS(ph)PDLWKLS(ph)PDQR_	NaN	22.9056	22.7658	23.5384	23.8847	23.4824	3	0.539092	0.000181948	56.72	0.66075	657.631	-0.11188
Q96JM3	Chromosome alignment-maintaining phosphoprotein 1	CHAMP1	S	452	_KPS(ph)GSPDLWKLS(ph)PDQR_	NaN	22.9056	22.7658	23.5384	23.8847	23.4824	3	0.999996	0.000181948	56.72	50.5574	657.631	-0.23885
P46821	Microtubule-associated protein 1B;MAP1 light chain LC1	MAP1B	S	2209	_HMDPPPAPVQDRS(ph)PS(ph)PR_	NaN	24.5672	25.1229	21.7756	22.4858	22.6357	3	1	3.85e-25	106.73	46.1784	681.955	-0.54652
P46821	Microtubule-associated protein 1B;MAP1 light chain LC1	MAP1B	S	2211	_HMDPPPAPVQDRS(ph)PS(ph)PR_	NaN	24.5672	25.1229	21.7756	22.4858	22.6357	3	1	3.85e-25	106.73	46.1784	681.955	-0.54652
P06748	Nucleophosmin	NPM1	S	4	_(ac)MEDS(ph)MDMDMS(ph)PLRPQNYLFGCELK_	NaN	23.5456	23.3852	22.7471	23.5256	23.4039	3	1	4.44e-117	184.06	85.4943	1037.07	-0.41116
P06748	Nucleophosmin	NPM1	S	10	_(ac)MEDSMDMDMS(ph)PLRPQNYLFGCELK_	NaN	23.5456	23.3852	22.7471	23.5256	23.4039	3	1	1.47e-54	134.04	79.3585	1010.41	-0.7513
Q99698	Lysosomal-trafficking regulator	LYST	S	2213	_QLGAEPRS(ph)EDDS(ph)PGDESCPR_	NaN	23.177	23.3733	23.0883	23.3076	23.6726	3	0.999998	5.06e-15	82.342	56.1544	787.961	-1.1658
Q9NYV4	Cyclin-dependent kinase 12	CDK12	S	681	_HLLTDLPLPPELPGGDLS(ph)PPDS(ph)PEPK_	24.0404	23.8969	24.1668	NaN	21.5151	23.0052	3	1	3.25e-120	129.68	88.8798	964.455	0.32207
P55081	Microfibrillar-associated protein 1	MFAP1	S	132	_MEREDS(ph)S(ph)EEEEEEIDDEEIER_	NaN	23.103	23.7509	22.7717	23.3351	23.6896	3	1	7.75e-09	62.285	49.5276	929.663	-0.047284
P55081	Microfibrillar-associated protein 1	MFAP1	S	133	_MEREDS(ph)S(ph)EEEEEEIDDEEIER_	NaN	23.103	23.7509	22.7717	23.3351	23.6896	3	1	7.75e-09	62.285	49.5276	929.663	-0.047284
Q9UJX2	Cell division cycle protein 23 homolog	CDC23	S	578	_NQGETPTTEVPAPFFLPASLS(ph)ANNT(ph)PTR_	NaN	23.6052	22.7197	23.8955	23.3291	23.1438	3	0.7699	2.2e-05	41.764	5.5202	1039.8	-0.54251
Q96EV2	RNA-binding protein 33	RBM33;RBM33	S	765	_VKPAS(ph)PVAQPK_	NaN	23.3986	23.5077	23.2643	23.0387	23.4925	2	1	0.00200733	48.112	48.1115	601.321	0.47828
Q7Z7L8	Uncharacterized protein C11orf96	C11orf96	T	368	_FKT(ph)QPVTFDEIQEVEEEGVSPMEEEK_	23.1578	23.0199	23.2372	23.4266	NaN	23.9084	3	0.959284	3.78e-11	67.69	13.7222	1045.46	-0.59348
P54274	Telomeric repeat-binding factor 1	TERF1;TERF1	S	7	_(ac)AEDVSS(ph)AAPS(ph)PR_	23.0526	23.0648	23.215	NaN	23.8984	23.5982	2	0.966843	3.75e-06	70.783	14.6463	694.76	-0.10648
Q5T200	Zinc finger CCCH domain-containing protein 13	ZC3H13	S	318	_STS(ph)PAGQHHS(ph)PISSR_	NaN	23.6656	23.2159	22.7829	23.4039	23.8006	3	0.909258	0.000385884	55.127	12.8178	570.233	0.15702
Q5T200	Zinc finger CCCH domain-containing protein 13	ZC3H13	S	325	_STS(ph)PAGQHHS(ph)PISSR_	NaN	23.6656	23.2159	22.7829	23.4039	23.8006	3	0.932012	0.000385884	55.127	14.3708	570.233	0.15702
Q5VUA4	Zinc finger protein 318	ZNF318	S	173	_LGS(ph)PVDNLEDMDRDDLTDDSVFTR_	NaN	23.5383	23.4253	23.2764	22.9968	23.6442	3	0.99998	1.18e-07	52.909	50.0289	935.736	-0.31405
Q8TAD8	Smad nuclear-interacting protein 1	SNIP1	S	49	_RPDHS(ph)GGSPS(ph)PPTSEPAR_	NaN	24.2453	23.6186	23.552	22.4522	23.0422	3	0.771731	0.000242935	43.241	4.05262	664.605	-0.68907
Q8TAD8	Smad nuclear-interacting protein 1	SNIP1	S	54	_RPDHSGGS(ph)PS(ph)PPTSEPAR_	NaN	24.2453	23.6186	23.552	22.4522	23.0422	3	0.824168	0.000242935	43.241	6.88296	664.605	0.22437
Q9BY89	Uncharacterized protein KIAA1671	KIAA1671	T	1059	_KIT(ph)PPS(ph)SPHSLTSTLVSLGHEEALEMAGSK_	22.7688	NaN	22.9778	24.4066	23.4008	23.3818	4	0.987485	3.31e-19	44.369	20.1766	816.887	0.54149
Q9Y4P1	Cysteine protease ATG4B	ATG4B;ATG4B;ATG4B	S	383	_FFDS(ph)EDEDFEILSL_	22.9712	23.1468	NaN	23.4042	23.2367	24.231	2	1	2.53e-52	140.1	128.785	893.361	0.57269
O15164	Transcription intermediary factor 1-alpha	TRIM24;TRIM24	S	1042	_LKS(ph)IEER_	NaN	22.4182	22.51	23.9195	23.8712	24.2815	2	1	0.0109613	75.294	42.7176	477.736	0.012169
P36915	Guanine nucleotide-binding protein-like 1	GNL1;GNL1	S	51	_EEQTDT(ph)S(ph)DGESVTHHIR_	NaN	22.7314	22.8122	22.9756	23.6685	24.8356	3	0.950079	6.94e-26	106.73	14.5685	700.935	-0.94339
Q9BRT9	DNA replication complex GINS protein SLD5	GINS4;GINS4;GINS4	S	12	_(ac)TEEVDFLGQDS(ph)DGGS(ph)EEVVLTPAELIER_	NaN	23.2624	21.7768	24.2567	24.2642	23.4891	3	0.999143	3.43e-17	76.198	30.857	1079.47	0.51708
Q9BRT9	DNA replication complex GINS protein SLD5	GINS4;GINS4;GINS4	S	16	_(ac)TEEVDFLGQDS(ph)DGGS(ph)EEVVLTPAELIER_	NaN	23.2624	21.7768	24.2567	24.2642	23.4891	3	0.999135	3.43e-17	76.198	30.857	1079.47	0.51708
P49585	Choline-phosphate cytidylyltransferase A	PCYT1A;PCYT1A;PCYT1A	S	315	_MLQAIS(ph)PKQS(ph)PSSS(ph)PTR_	NaN	22.6885	22.6786	23.8099	23.7293	24.1639	2	0.99987	9.25e-08	72.227	40.9566	1027.92	-0.18393
P49585	Choline-phosphate cytidylyltransferase A	PCYT1A;PCYT1A;PCYT1A	S	319	_MLQAIS(ph)PKQS(ph)PSSS(ph)PTR_	NaN	22.6885	22.6786	23.8099	23.7293	24.1639	2	0.984328	9.25e-08	72.227	18.9612	1027.92	-0.18393
Q641Q2;Q9Y4E1	WASH complex subunit FAM21A;WASH complex subunit FAM21C	FAM21A;FAM21A;FAM21A;FAM21A;FAM21C	T	331	_RT(ph)PSDDEEDNLFAPPK_	NaN	23.4026	23.3641	22.78	23.7871	23.8499	3	0.550876	0.00274517	51.819	0.886874	637.61	-0.62602
Q14157	Ubiquitin-associated protein 2-like	UBAP2L;UBAP2L	S	416	_NPSDSAVHS(ph)PFTK_	NaN	22.521	23.3805	23.8884	23.5523	23.9197	2	0.97328	4.14e-05	65.949	17.1804	733.819	-0.16927
Q9UQ88	Cyclin-dependent kinase 11A	CDK11A;CDC2L2;CDC2L2	S	577	_EYGS(ph)PLK_	NaN	23.5816	23.6772	23.549	22.8642	23.5956	2	0.999046	1.04e-06	64.507	30.1985	437.191	0.39057
Q9UQ88	Cyclin-dependent kinase 11A	CDK11A;CDC2L2;CDC2L2	T	583	_EYGS(ph)PLKAYT(ph)PVVVTQWYR_	NaN	23.5816	23.6772	23.549	22.8642	23.5956	3	0.939641	1.04e-06	64.507	12.2782	806.371	-0.41626
Q8NEY1	Neuron navigator 1	NAV1;NAV1	S	672	_S(ph)LPRPAK_	22.9186	23.0306	NaN	23.6227	23.7182	23.9914	2	1	0.00391557	75.043	75.0433	424.723	0.13019
E7EX40	Rab11 family-interacting protein 2	RAB11FIP1;RAB11FIP2;RAB11FIP2	S	8	_NNMTAS(ph)MFDLSMK_	22.5884	23.014	NaN	23.7183	24.23	23.7538	2	0.99809	3.83e-24	116.43	27.7008	785.311	-0.23535
J3KNP0	Rab11 family-interacting protein 1	RAB11FIP1	S	156	_NNMTAS(ph)MFDLSMK_	22.5884	23.014	NaN	23.7183	24.23	23.7538	2	0.99809	3.83e-24	116.43	27.7008	785.311	-0.23535
P11171	Protein 4.1	EPB41;EPB41	S	188	_IEVKEES(ph)PQSK_	NaN	22.7102	22.7588	23.7701	23.8259	24.2408	3	0.95182	0.000345285	59.185	12.9569	451.881	0.049091
Q96II8	Leucine-rich repeat and calponin homology domain-containing protein 3	LRCH3;LRCH3;LRCH3	S	324	_WS(ph)GNEPTDEFSDLPLR_	NaN	23.0823	22.2461	23.5252	24.4145	24.0671	2	0.99978	5.65e-10	80.534	36.5788	971.915	-0.49861
Q9BQG0	Myb-binding protein 1A	MYBBP1A	S	1159	_EIPS(ph)ATQS(ph)PISK_	NaN	23.4045	23.409	23.4609	23.1884	23.883	2	0.995304	2.18e-09	84.653	23.2523	709.304	-0.047906
Q01167	Forkhead box protein K2	FOXK2	T	13	_(ac)AAAAAALSGAGT(ph)PPAGGGAGGGGAGGGGS(ph)PPGGWAVAR_	22.9414	22.0547	21.9428	25.4084	25.0312	NaN	3	0.822313	6.92e-20	81.433	5.59651	1049.47	1.2532
J3KNQ4	Alpha-parvin	PARVA;PARVA	S	59	_(ac)ATSPQKS(ph)PSVPKS(ph)PTPKS(ph)PPSR_	NaN	22.936	23.6268	22.5861	23.1535	25.1154	3	0.903632	1.01e-55	143.95	12.0299	848.383	0.97202
P55010	Eukaryotic translation initiation factor 5	EIF5	S	389	_EAEEES(ph)S(ph)GGEEEDEDENIEVVYSK_	NaN	21.5983	23.4885	23.7697	24.7845	23.7838	2	0.997384	0.000638579	30.882	30.0225	1431.52	-0.29794
P55010	Eukaryotic translation initiation factor 5	EIF5	S	390	_EAEEES(ph)S(ph)GGEEEDEDENIEVVYSK_	NaN	21.5983	23.4885	23.7697	24.7845	23.7838	2	0.997384	0.000638579	30.882	30.0225	1431.52	-0.29794
M0R1G4			S	205	_SLEPDEGAASWASS(ph)PVCS(ph)PVQGK_	NaN	22.5255	22.6537	23.9172	24.4791	23.8559	2	0.995264	9.75e-06	41.734	21.4732	1260.01	0.81979
Q13112	Chromatin assembly factor 1 subunit B	CHAF1B	S	429	_TQDPS(ph)S(ph)PGTTPPQAR_	23.7915	20.664	NaN	24.2645	24.1466	24.5776	2	0.876638	3.04e-07	75.239	8.93612	850.34	0.049645
Q9NUL3	Double-stranded RNA-binding protein Staufen homolog 2	STAU2;STAU2;STAU2;STAU2;STAU2;STAU2;STAU2	S	492	_GSSPT(ph)PPCS(ph)PVQPSK_	NaN	22.5412	22.8457	23.6077	24.0204	24.4333	2	0.999054	8.76e-05	60.034	30.9085	843.336	-1.3758
J3KNX9	Unconventional myosin-XVIIIa	MYO18A	S	2041	_YSHSYLS(ph)DS(ph)DTEAK_	NaN	23.1311	23.7745	22.9377	23.1303	24.4817	2	0.937762	0.000188213	56.817	11.8184	881.816	0.76542
J3KNX9	Unconventional myosin-XVIIIa	MYO18A	S	2043	_YSHSYLS(ph)DS(ph)DTEAK_	NaN	23.1311	23.7745	22.9377	23.1303	24.4817	2	0.93775	0.000188213	56.817	11.8184	881.816	0.76542
Q99698	Lysosomal-trafficking regulator	LYST	S	2103	_S(ph)RSLPAFPTSSLLTQSQK_	24.1446	24.0362	24.2279	24.5081	NaN	20.5906	3	0.586596	2.22e-18	101.71	1.51966	676.677	0.17508
Q9NRY5	Protein FAM114A2	FAM114A2;FAM114A2;FAM114A2;FAM114A2;FAM114A2;FAM114A2;FAM114A2;FAM114A2	S	2	_(ac)S(ph)DKDDIETPLLTEAAPILEDGNCEPAK_	NaN	23.5814	23.6123	23.1959	23.5484	23.6102	3	0.986884	1.29e-08	57.427	18.8568	1021.8	-1.9721
Q13185	Chromobox protein homolog 3	CBX3	S	93	_RKS(ph)LS(ph)DSESDDSK_	NaN	23.8178	23.3066	22.9332	24.0229	23.4988	3	0.999992	1.64e-29	120.63	51.1252	538.541	-0.15197
Q13185	Chromobox protein homolog 3	CBX3	S	95	_RKS(ph)LS(ph)DSESDDSK_	NaN	23.8178	23.3066	22.9332	24.0229	23.4988	3	0.999296	1.02e-14	98.062	31.5748	538.541	-0.15197
Q9H1B7	Interferon regulatory factor 2-binding protein-like	IRF2BPL	S	547	_KAS(ph)PEPPDSAEGALK_	23.9374	23.8222	24.1075	23.088	22.6485	NaN	2	0.999993	3.96e-11	84.493	51.3514	788.866	1.4692
Q13112	Chromatin assembly factor 1 subunit B	CHAF1B	T	433	_TQDPSS(ph)PGTT(ph)PPQAR_	23.7915	24.0502	20.8671	NaN	24.3199	24.5776	2	0.959291	3.04e-07	75.239	14.06	850.34	-0.30201
P27987	Inositol-trisphosphate 3-kinase B	ITPKB	S	269	_CGS(ph)PTAMEIDKR_	23.1578	23.4422	22.9611	NaN	23.5684	24.495	2	0.999545	6.74e-32	77.42	33.4209	722.802	1.2673
Q9Y4H2	Insulin receptor substrate 2	IRS2	S	365	_TAS(ph)EGDGGAAAGAAAAGAR_	NaN	23.6838	23.4414	23.5638	23.35	23.5951	2	0.915131	1.62e-27	115.39	10.3274	806.342	1.1462
P18858	DNA ligase 1;DNA ligase;DNA ligase	LIG1;LIG1;LIG1	S	141	_TIQEVLEEQS(ph)EDEDR_	21.825	NaN	24.0597	23.6881	24.2055	23.8737	2	0.999669	0.00359481	39.237	34.7985	950.396	-0.50744
E7EVA0	Microtubule-associated protein;Microtubule-associated protein 4	MAP4;MAP4	S	524	_DMS(ph)PLS(ph)ETEMALGK_	23.5443	24.8706	23.9941	22.0702	23.175	NaN	2	0.999997	3.53e-88	93.754	54.4836	834.819	0.27514
E7EX40;J3KNP0	Rab11 family-interacting protein 1	RAB11FIP1;RAB11FIP1	S	338	_GEIKDS(ph)SPS(ph)SSPS(ph)PK_	NaN	23.6987	24.3265	19.5533	25.5355	24.5456	2	0.538495	2.15e-07	80.303	0.668067	871.82	-0.10389
Q13263	Transcription intermediary factor 1-beta	TRIM28	S	471	_S(ph)RSGEGEVSGLMR_	NaN	22.6492	23.6263	22.4643	24.0156	24.9078	2	0.74776	2.12e-05	69.979	4.73384	722.816	0.27018
C9JA08	60S ribosomal export protein NMD3	NMD3;NMD3	T	470	_DSAIPVES(ph)DT(ph)DDEGAPR_	24.0815	24.5231	24.1554	22.3496	NaN	22.5541	2	0.999975	1.34e-44	132.14	45.98	967.359	0.47642
G5EA03	LIM and calponin homology domains-containing protein 1	LIMCH1;LIMCH1;LIMCH1;LIMCH1;LIMCH1	S	1103	_S(ph)PEPEATLTFPFLDK_	NaN	23.2945	24.5374	24.0551	22.9957	22.8063	2	0.999975	2.86e-06	62.765	47.13	886.413	1.8547
H3BT57		PML;PML;PML	S	470	_AVS(ph)PPHLDGPPS(ph)PR_	NaN	23.0218	23.2888	23.7816	23.534	24.0736	2	1	4.56e-07	73.783	64.203	793.842	0.98982
H3BT57		PML;PML;PML	S	479	_AVS(ph)PPHLDGPPS(ph)PR_	NaN	23.0218	23.2888	23.7816	23.534	24.0736	2	1	4.56e-07	73.783	64.203	793.842	0.98982
P36507	Dual specificity mitogen-activated protein kinase kinase 2	MAP2K2;MAP2K2	S	293	_ELEAIFGRPVVDGEEGEPHS(ph)ISPR_	NaN	24.4593	24.9585	22.8851	22.0406	23.3717	3	0.76611	1.7e-157	204.92	5.15278	900.76	0.1688
E9PCT1	Serine/arginine repetitive matrix protein 1	SRRM1;SRRM1;SRRM1	S	708	_APQTSS(ph)S(ph)PPPVR_	23.9174	NaN	24.4307	24.7684	19.9886	24.6208	2	0.829457	4e-10	92.265	6.56233	692.289	-0.287
G3V5T9	Cyclin-dependent kinase 2;Cyclin-dependent kinase 3;Cyclin-dependent kinase 1	CDK2;CDK2;CDK2;CDK3;CDK1;CDK1;CDK2	Y	15	_IGEGT(ph)Y(ph)GVVYK_	NaN	22.6813	22.9734	23.7882	23.9979	24.3052	2	0.99994	8.55e-07	79.089	42.2533	673.277	0.21359
P56524	Histone deacetylase 4	HDAC4;HDAC4;HDAC4	S	565	_QEPIES(ph)DEEEAEPPREVEPGQR_	23.787	NaN	23.6061	23.2864	23.5795	23.4935	3	1	1.55e-19	87.659	34.7154	877.38	0.031788
O75533	Splicing factor 3B subunit 1	SF3B1	T	227	_KLSSWDQAET(ph)PGHT(ph)PSLR_	NaN	23.2989	23.4311	23.458	23.8706	23.6981	3	0.827443	0.0016654	33.835	7.02243	723.984	-0.035096
Q9UQ35	Serine/arginine repetitive matrix protein 2	SRRM2	S	1842	_GRS(ph)RT(ph)PPTSR_	NaN	22.658	23.4202	23.9501	24.8622	22.8856	3	0.998918	0.00196714	40.552	33.5129	425.518	-0.17531
Q9UQ35	Serine/arginine repetitive matrix protein 2	SRRM2	T	1844	_GRS(ph)RT(ph)PPTSR_	NaN	22.658	23.4202	23.9501	24.8622	22.8856	3	0.998977	0.00196714	40.552	33.8233	425.518	-0.17531
Q6ZP70			S	159	_RGS(ph)S(ph)LLR_	NaN	23.2202	23.4312	23.4087	23.5955	24.1293	2	1	0.00532226	50.04	50.0403	474.707	0.64301
Q6ZP70			S	160	_RGS(ph)S(ph)LLR_	NaN	23.2202	23.4312	23.4087	23.5955	24.1293	2	1	0.00532226	50.04	50.0403	474.707	0.64301
E9PCT1	Serine/arginine repetitive matrix protein 1	SRRM1;SRRM1;SRRM1	S	750	_KAAS(ph)PS(ph)PQSVR_	NaN	22.7185	23.3005	24.2135	25.0139	22.5946	2	0.999989	8.81e-10	85.469	49.579	644.278	-0.38557
E9PCT1	Serine/arginine repetitive matrix protein 1	SRRM1;SRRM1;SRRM1	S	752	_KAAS(ph)PS(ph)PQSVR_	NaN	22.7185	23.3005	24.2135	25.0139	22.5946	2	0.997374	8.81e-10	85.469	25.7961	644.278	-0.24261
M0QZR4	Rho guanine nucleotide exchange factor 1	ARHGEF1	S	919	_DGDGVPGGGPLS(ph)PAR_	24.7281	24.5735	24.6	21.9089	22.0305	NaN	2	1	8.04e-12	73.918	61.8704	716.317	0.20049
O94806	Serine/threonine-protein kinase D3	PRKD3	S	364	_GLDDTEEPS(ph)PPEDK_	24.0048	23.8875	24.0011	23.0026	23.0019	NaN	2	0.999844	5.87e-08	81.346	38.0764	804.819	0.10867
C9JIR3;Q3KQU3	MAP7 domain-containing protein 1	MAP7D1;MAP7D1;MAP7D1	S	113	_RSS(ph)QPS(ph)PTAVPASDSPPTK_	NaN	24.545	24.5762	22.8078	22.9922	22.9868	2	0.814786	1.9e-06	58.015	6.45832	1035.45	2.3181
Q9C0C2	182 kDa tankyrase-1-binding protein	TNKS1BP1	S	762	_DLQSEFGITGDPQPSSFSPSSWCQGASQDYGLGGAS(ph)PR_	23.8063	23.7642	23.7394	NaN	22.8363	23.8023	3	0.999928	6.57e-09	58.612	44.0584	1351.91	0.54108
Q9NV56	MRG-binding protein	MRGBP	S	191	_VLTANS(ph)NPSS(ph)PSAAK_	23.0001	23.3115	23.2963	NaN	24.1697	24.1767	2	0.907558	0.00738562	32.156	12.0013	802.342	-0.042252
O95714	E3 ubiquitin-protein ligase HERC2	HERC2	S	2928	_IRAEEEDLAAVPFLAS(ph)DNEEEEDEKGNSGSLIR_	NaN	22.4775	22.506	24.3502	24.4106	24.3026	4	0.986343	8.23e-11	60.632	21.597	928.927	0.53991
Q9UQ35	Serine/arginine repetitive matrix protein 2	SRRM2	S	1878	_S(ph)RT(ph)PLISR_	NaN	23.5989	23.6379	23.2345	23.2771	24.3019	2	0.999998	0.00429992	61.48	56.5899	545.246	-0.67608
Q9UQ35	Serine/arginine repetitive matrix protein 2	SRRM2	T	1880	_S(ph)RT(ph)PLISR_	NaN	23.5989	23.6379	23.2345	23.2771	24.3019	2	0.99998	0.00429992	61.48	46.9764	545.246	-0.67608
Q9HC52	Chromobox protein homolog 8	CBX8	S	311	_HGS(ph)GPPSSGGGLYR_	NaN	22.666	23.7858	23.2926	23.7546	24.5592	2	0.999979	6.98e-05	59.728	49.815	704.804	-0.38893
E9PGC8	Microtubule-associated protein 1A;MAP1 light chain LC2	MAP1A;MAP1A	S	2257	_ELSS(ph)PIS(ph)PK_	25.5164	25.8906	25.7473	20.3735	NaN	20.5444	2	0.949466	0.000351466	60.345	12.7386	559.233	0.1321
E9PGC8	Microtubule-associated protein 1A;MAP1 light chain LC2	MAP1A;MAP1A	S	2260	_ELSS(ph)PIS(ph)PK_	25.5164	25.8906	25.7473	20.3735	NaN	20.5444	2	0.999935	0.000351466	60.345	41.6146	559.233	0.1321
Q8IXR5	Protein FAM178B	FAM178B;FAM178B;FAM178B	S	232	_RPCS(ph)PASAPAPTS(ph)PK_	NaN	22.3962	22.7752	24.3471	24.6676	23.9179	2	0.756423	0.000591371	49.528	4.99677	842.352	-0.69006
O14545	TRAF-type zinc finger domain-containing protein 1	TRAFD1	S	415	_LDSQPQETS(ph)PELPR_	23.8067	23.5277	23.5863	NaN	23.4257	23.8507	2	0.870992	2.65e-15	96.666	8.29435	838.88	0.72991
Q96TC7	Regulator of microtubule dynamics protein 3	FAM82A2;FAM82A2;FAM82A2	S	212	_KDS(ph)LDLEEEAASGASSALEAGGSSGLEDVLPLLQQADELHR_	26.0364	NaN	23.8055	24.4928	21.191	22.6834	4	0.999852	2.54e-46	108.45	43.0773	1072.76	0.58601
Q96N67	Dedicator of cytokinesis protein 7	DOCK7;DOCK7	S	1432	_SPS(ph)GSAFGSQENLR_	23.7915	NaN	24.0897	24.1922	21.3292	24.8379	2	0.99122	8.48e-16	102.36	23.0134	758.825	0.45179
Q09666	Neuroblast differentiation-associated protein AHNAK	AHNAK	S	5762	_ASLGS(ph)LEGEAEAEAS(ph)SPK_	NaN	24.8409	22.6279	23.745	23.9345	23.127	2	0.775962	1.09e-164	166.49	5.44943	946.882	-0.1686
G8JL86	Cordon-bleu protein-like 1	COBLL1;COBLL1	S	322	_DQTAS(ph)APAT(ph)PLVNK_	NaN	22.6689	22.8286	24.0193	24.4933	24.3017	2	0.999619	6.53e-16	103.17	34.1884	786.839	0.0016818
G8JL86	Cordon-bleu protein-like 1	COBLL1;COBLL1	T	326	_DQTAS(ph)APAT(ph)PLVNK_	NaN	22.6689	22.8286	24.0193	24.4933	24.3017	2	1	6.53e-16	103.17	71.9394	786.839	0.0016818
J3KPW1	Sin3 histone deacetylase corepressor complex component SDS3	SUDS3	S	32	_(ac)SAAGLLAPAPAQAGAPPAPEYYPEEDEELES(ph)AEDDERS(ph)CR_	23.6234	24.2553	25.1183	NaN	23.0286	22.3159	4	0.999771	4.04e-13	59.954	39.6847	1115.97	0.18966
E7EVA0	Microtubule-associated protein;Microtubule-associated protein 4	MAP4;MAP4	S	375	_ETERAS(ph)PIK_	NaN	22.6768	23.2121	24.8143	23.9763	23.7106	2	0.965314	8.21e-06	82.171	14.4452	555.763	0.66016
O95400	CD2 antigen cytoplasmic tail-binding protein 2	CD2BP2	S	194	_KGPGQPS(ph)SPQRLDR_	NaN	24.1784	21.7205	22.9915	24.7734	24.7324	3	0.605954	8.15e-07	71.354	1.86894	534.93	0.48683
P05386	60S acidic ribosomal protein P1	RPLP1	S	101	_KEES(ph)EES(ph)DDDMGFGLFD_	25.5394	24.1189	NaN	23.5344	21.4596	23.801	2	1	2.99e-123	192.63	46.5776	1055.35	0.073238
P05387	60S acidic ribosomal protein P2	RPLP2;RPLP2	S	102	_KEES(ph)EES(ph)DDDMGFGLFD_	25.5394	24.1189	NaN	23.5344	21.4596	23.801	2	1	2.99e-123	192.63	46.5776	1055.35	0.073238
Q9BXS5	AP-1 complex subunit mu-1	AP1M1;AP1M1;AP1M1	T	152	_LETGAPRPPAT(ph)VT(ph)NAVSWR_	23.508	23.628	NaN	23.6999	23.7795	23.8406	3	0.998683	3.36e-09	77.693	30.3083	728.34	0.93147
Q9BXS5	AP-1 complex subunit mu-1	AP1M1;AP1M1;AP1M1	T	154	_LETGAPRPPAT(ph)VT(ph)NAVSWR_	23.508	23.628	NaN	23.6999	23.7795	23.8406	3	0.998278	3.36e-09	77.693	28.3288	728.34	0.93147
Q6PKG0	La-related protein 1	LARP1;LARP1;LARP1	S	774	_SLPTTVPES(ph)PNYR_	NaN	23.9501	23.9651	23.3418	23.6378	23.5894	2	0.999975	3.83e-24	116.43	46.1499	770.856	-0.011038
Q09666	Neuroblast differentiation-associated protein AHNAK	AHNAK	S	5762	_ASLGS(ph)LEGEAEAEAS(ph)SPK_	24.3631	23.9809	24.1029	23.0165	NaN	23.0339	2	0.775962	1.09e-164	166.49	5.44943	946.882	-0.1686
P16383	GC-rich sequence DNA-binding factor 2	GCFC2;C2orf3	S	174	_RES(ph)EDDPES(ph)EPDDHEK_	NaN	24.6081	23.2261	23.2605	23.4457	23.9614	3	1	0.000152633	55.588	55.5879	691.903	0.10623
P16383	GC-rich sequence DNA-binding factor 2	GCFC2;C2orf3	S	180	_RES(ph)EDDPES(ph)EPDDHEK_	NaN	24.6081	23.2261	23.2605	23.4457	23.9614	3	1	0.000152633	55.588	55.5879	691.903	0.10623
A1L390	Pleckstrin homology domain-containing family G member 3	PLEKHG3;PLEKHG3	S	592	_ALS(ph)S(ph)EEEEEM(ox)GGAAQEPESLLPPSVLDQASVIAER_	NaN	24.0167	24.0307	23.4271	23.3232	23.7457	3	0.666162	6.7e-05	37.763	0	1282.23	0.7153
P11388	DNA topoisomerase 2-alpha	TOP2A	S	1247	_IKNENTEGS(ph)PQEDGVELEGLK_	NaN	23.8382	23.4382	23.5014	24.2265	23.5868	3	0.840527	4.32e-06	49.528	7.21863	789.363	-0.73584
Q12996	Cleavage stimulation factor subunit 3	CSTF3;CSTF3	S	691	_RPNEDS(ph)DEDEEKGAVVPPVHDIYR_	NaN	23.3692	23.0054	24.4568	24.7637	23.0377	4	0.999942	1.32e-07	42.659	42.3303	712.321	-0.12486
Q99442	Translocation protein SEC62	SEC62	T	158	_DGEKEESKKEETPGT(ph)PK_	NaN	23.8016	23.9761	24.1217	21.7759	24.9607	3	0.999701	1.9e-44	130.87	35.2443	656.965	-1.3425
Q13501	Sequestosome-1	SQSTM1;SQSTM1;SQSTM1;SQSTM1;SQSTM1	S	24	_RFS(ph)FCCSPEPEAEAEAAAGPGPCER_	23.7145	NaN	24.3639	23.6435	23.4468	23.4754	3	0.766339	3.76e-06	42.181	5.15835	954.715	-0.056614
Q3KQU3	MAP7 domain-containing protein 1	MAP7D1	S	399	_RKPNAGGS(ph)PAPVR_	NaN	24.1111	23.5448	23.0639	23.7518	24.1827	3	1	2.01e-05	68.944	68.9439	462.905	-0.094139
O95071	E3 ubiquitin-protein ligase UBR5	UBR5;UBR5	S	1549	_RIS(ph)QSQPVR_	23.0519	23.5298	NaN	23.7259	23.8414	24.5091	2	0.995625	5.42e-05	69.451	23.5714	575.79	0.1367
Q92887	Canalicular multispecific organic anion transporter 1	ABCC2	S	878	_HTGPEEEATVHDGS(ph)EEEDDDYGLISSVEEIPEDAASITMR_	NaN	24.5714	23.6516	23.1898	23.7345	23.5123	4	0.612062	1.54e-13	64.384	6.34003	1110.72	0.73755
O75717	WD repeat and HMG-box DNA-binding protein 1	WDHD1;WDHD1	S	333	_VEKDYNDLFDGDDMS(ph)NAGDFLNDNAVEIPSFSK_	NaN	22.7141	22.621	24.1085	24.0294	25.2113	3	0.790194	3.13e-10	33.544	5.77692	1254.53	-1.4486
P42167;P42166	Lamina-associated polypeptide 2, isoforms beta/gamma;Thymopoietin;Thymopentin;Lamina-associated polypeptide 2, isoform alpha;Thymopoietin;Thymopentin	TMPO;TMPO;TMPO;TMPO	T	74	_GPPDFS(ph)S(ph)DEEREPT(ph)PVLGSGAAAAGR_	NaN	23.4665	23.7635	23.8466	23.6792	23.9466	3	0.998484	3.67e-23	88.191	28.1868	937.375	-0.23103
Q9H307	Pinin	PNN;PNN;PNN	S	66	_GFS(ph)DSGGGPPAK_	NaN	22.6763	22.8089	24.1693	24.2705	24.7797	2	0.99385	5.08e-05	67.964	22.0844	578.737	-0.12246
Q8WXI9	Transcriptional repressor p66-beta	GATAD2B	S	134	_GRLT(ph)PS(ph)PDIIVLSDNEAS(ph)SPR_	NaN	22.0453	23.9437	23.6986	24.3543	24.6643	3	0.6104	5.86e-16	91.66	4.03788	822.023	-0.23755
P52756	RNA-binding protein 5	RBM5;RBM5;RBM5;RBM5;RBM5	S	59	_DYDS(ph)PERER_	NaN	23.5874	23.5642	23.4777	23.769	24.3574	2	0.998934	0.0046818	45.915	29.7176	623.74	0.045608
Q5VZL5	Zinc finger MYM-type protein 4	ZMYM4;ZMYM4	S	1542	_AKSEDS(ph)DVELS(ph)D_	NaN	23.4228	23.6139	23.7714	24.0213	23.9445	2	0.895543	4.77e-06	76.158	9.33151	727.752	0.14679
Q5VZL5	Zinc finger MYM-type protein 4	ZMYM4;ZMYM4	S	1547	_AKSEDS(ph)DVELS(ph)D_	NaN	23.4228	23.6139	23.7714	24.0213	23.9445	2	1	4.77e-06	76.158	65.7818	727.752	0.14679
P48681	Nestin	NES	S	455	_QEAS(ph)TGQSPEDHASLAPPLS(ph)PDHSSLEAK_	NaN	23.7215	25.3287	23.0776	23.4312	23.248	3	0.617092	1.51e-16	72.495	5.2963	1049.45	-0.417
Q4KMP7	TBC1 domain family member 10B	TBC1D10B	S	658	_QQPPLGPSSS(ph)LLS(ph)LPGLK_	NaN	21.2599	22.3519	24.8919	25.2779	25.0396	2	0.725816	7.13e-14	93.093	5.9093	989.986	0.76913
O96013	Serine/threonine-protein kinase PAK 4	PAK4	S	99	_SNS(ph)LRRDS(ph)PPPPAR_	NaN	22.8662	23.2822	24.996	22.6286	25.0747	3	0.8744	0.00044619	52.784	8.40202	570.589	-0.76719
P08670	Vimentin	VIM;VIM	S	419	_ISLPLPNFS(ph)SLNLR_	24.2648	24.2919	22.7938	23.7345	23.8253	NaN	2	0.868444	2.25e-15	97.904	8.19638	825.934	-0.12728
Q13541	Eukaryotic translation initiation factor 4E-binding protein 1	EIF4EBP1	T	68	_NS(ph)PVT(ph)KTPPRDLPTIPGVTSPSSDEPPMEASQSHLR_	NaN	22.5068	23.2006	23.5964	23.4516	26.2057	4	0.638466	1.46e-43	106.88	0.714896	997.216	0.11977
Q9NV56	MRG-binding protein	MRGBP	S	195	_VLTANS(ph)NPSS(ph)PSAAK_	NaN	23.3115	23.2963	24.0729	24.1697	24.1767	2	0.603466	0.00738562	32.156	2.38938	802.342	-0.042252
O75151	Lysine-specific demethylase PHF2	PHF2;PHF2	S	882	_DSDYVYPSLES(ph)DEDNPIFK_	23.2262	23.5803	23.5703	23.7633	24.9377	NaN	2	0.986587	1.54e-72	98.132	18.9207	1156.98	-1.8595
Q96RU3	Formin-binding protein 1	FNBP1;FNBP1;FNBP1	S	296	_TVS(ph)DNS(ph)LSNSR_	NaN	23.9984	23.8097	23.6168	23.7506	23.9815	2	0.999713	8.67e-15	101.39	35.4427	670.25	0.35943
E7EVA0	Microtubule-associated protein;Microtubule-associated protein 4;Microtubule-associated protein;Microtubule-associated protein;Microtubule-associated protein;Microtubule-associated protein;Microtubule-associated protein	MAP4;MAP4;MAP4;MAP4;MAP4;MAP4;MAP4;MAP4	S	1841	_ELPPS(ph)PEKK_	NaN	24.2015	22.8243	23.8682	24.2995	24.0306	2	1	4.58e-05	52.391	45.661	552.77	1.7095
P46087	Putative ribosomal RNA methyltransferase NOP2	NOP2	S	732	_GTDTQTPAVLS(ph)PSK_	24.0148	23.5764	23.8055	23.6942	NaN	24.1441	2	0.91781	1.49e-30	122.29	10.6302	741.348	1.1209
Q09666	Neuroblast differentiation-associated protein AHNAK	AHNAK	S	210	_LPS(ph)GSGAAS(ph)PTGSAVDIR_	24.9965	24.9853	25.2241	23.1601	NaN	20.8948	2	0.999869	4.89e-126	190.37	38.8508	901.89	0.25303
P16403	Histone H1.2	HIST1H1C	T	4	_(ac)SET(ph)APAAPAAAPPAEK_	24.3946	24.0229	25.7105	24.3042	20.8313	NaN	2	0.537896	1.15e-11	85.087	0.659582	800.866	0.49051
Q9NTI5	Sister chromatid cohesion protein PDS5 homolog B	PDS5B;PDS5B	S	1257	_GHTAS(ph)ESDEQQWPEEK_	23.2122	24.4071	23.6472	NaN	23.0832	24.914	2	0.985698	1.08e-55	143.71	19.4528	969.381	-0.18783
Q8WYP5	Protein ELYS	AHCTF1	S	1222	_STPLASPS(ph)PSPGRS(ph)PQR_	NaN	23.7238	23.4814	23.9972	24.0608	24.0113	3	0.834834	0.000207698	52.061	6.97565	627.947	-0.94267
P49006	MARCKS-related protein	MARCKSL1	S	104	_LSGLS(ph)FKR_	NaN	23.5399	23.7229	23.8814	23.9692	24.1859	2	0.999598	0.00254105	50.108	33.9611	494.255	1.9011
O60832	H/ACA ribonucleoprotein complex subunit 4	DKC1	S	451	_KRES(ph)ES(ph)ESDETPPAAPQLIK_	NaN	23.7944	23.6008	24.4668	23.1553	24.32	3	0.91584	1.1e-08	60.521	8.40238	791.352	-0.38887
Q01167	Forkhead box protein K2	FOXK2	S	30	_(ac)AAAAAALSGAGT(ph)PPAGGGAGGGGAGGGGS(ph)PPGGWAVAR_	22.9414	22.0547	23.9047	25.4084	25.0312	NaN	3	0.999908	2.78e-23	81.433	37.9949	1049.47	0.13822
P49792	E3 SUMO-protein ligase RanBP2;Putative peptidyl-prolyl cis-trans isomerase;RanBP2-like and GRIP domain-containing protein 4;RanBP2-like and GRIP domain-containing protein 3;RANBP2-like and GRIP domain-containing protein 2;RANBP2-like and GRIP domain-containing protein 1;RANBP2-like and GRIP domain-containing protein 8;RANBP2-like and GRIP domain-containing protein 5/6	RANBP2;RANBP2;RGPD4;RGPD3;RGPD1;RGPD2;RGPD1;RGPD8;RGPD5;RGPD8	S	788	_YSLS(ph)PSK_	NaN	24.6328	23.4596	24.4022	23.081	23.8069	2	0.979263	7.4e-15	63.184	16.7778	431.191	-1.4291
Q9UGR2	Zinc finger CCCH domain-containing protein 7B	ZC3H7B	T	240	_GS(ph)PALLPST(ph)PTMPLFPHVLDLLAPLDSSR_	24.2181	23.8717	NaN	23.3533	24.4772	23.498	3	0.768734	2.84e-43	111.61	5.85673	1068.19	0.57966
Q96TA1	Niban-like protein 1	FAM129B	S	691	_AAPEAS(ph)SPPAS(ph)PLQHLLPGK_	NaN	23.7945	26.3203	22.5501	26.3391	20.4411	2	0.852838	5.58e-62	143.31	7.63068	1064.5	0.44085
Q9Y2U8	Inner nuclear membrane protein Man1	LEMD3	S	261	_ENYSDS(ph)EEEDDDDVASSR_	23.9269	23.5548	24.0906	NaN	23.828	24.0755	2	0.997328	2.86e-18	94.837	26.4675	1071.37	0.37604
P78504	Protein jagged-1	JAG1;JAG1	S	1210	_DLESAQS(ph)LNR_	NaN	23.8761	23.7554	23.873	23.7592	24.2872	2	0.999996	2.4e-15	114.72	54.2312	606.766	-0.3272
Q7Z417	Nuclear fragile X mental retardation-interacting protein 2	NUFIP2	S	212	_GADNDGS(ph)GSESGYTTPK_	24.1452	23.7361	NaN	23.8442	23.7906	24.043	2	0.973167	5.69e-06	63.184	15.7915	861.828	-0.71883
Q9NTI5	Sister chromatid cohesion protein PDS5 homolog B	PDS5B	S	1358	_AES(ph)PESSAIESTQSTPQK_	23.316	NaN	23.2299	24.1942	24.6723	24.2101	2	0.995474	8.7e-19	101.94	23.5258	978.925	0.6435
Q9UQ35	Serine/arginine repetitive matrix protein 2	SRRM2	S	2702	_RRPS(ph)PQPSPR_	NaN	24.1639	24.4478	22.2772	24.6105	24.2566	3	0.999891	0.000463027	56.205	39.6351	419.879	-0.48983
Q8TAP8	Protein phosphatase 1 regulatory subunit 35	PPP1R35	S	47	_APVPEPGLDLS(ph)LSPRPDS(ph)PQPR_	NaN	24.0939	22.4355	23.9907	24.1226	25.1409	3	0.513757	3.64e-05	42.454	0	829.056	-0.046802
P36915	Guanine nucleotide-binding protein-like 1	GNL1;GNL1	S	51	_EEQTDT(ph)S(ph)DGESVTHHIR_	NaN	23.5805	21.8981	24.3865	24.4747	25.5015	3	0.950079	6.94e-26	106.73	14.5685	700.935	-0.94339
Q9NTI5	Sister chromatid cohesion protein PDS5 homolog B	PDS5B	S	1358	_AES(ph)PESSAIESTQSTPQK_	24.0079	24.2235	24.3576	NaN	23.4138	23.9737	2	0.995474	8.7e-19	101.94	23.5258	978.925	0.6435
A1L390	Pleckstrin homology domain-containing family G member 3	PLEKHG3;PLEKHG3	S	1037	_S(ph)PLS(ph)PTETFSWPDVR_	NaN	24.2	23.5656	23.6272	24.6251	23.9781	2	0.999995	9.8e-12	91.637	53.609	939.889	-1.1325
A1L390	Pleckstrin homology domain-containing family G member 3	PLEKHG3;PLEKHG3	S	1040	_S(ph)PLS(ph)PTETFSWPDVR_	NaN	24.2	23.5656	23.6272	24.6251	23.9781	2	0.999095	9.8e-12	91.637	30.5347	939.889	-1.1325
O60832	H/ACA ribonucleoprotein complex subunit 4	DKC1	S	453	_KRESES(ph)ES(ph)DETPPAAPQLIK_	NaN	23.7944	23.6008	24.4668	23.8457	24.32	3	0.723306	1.1e-08	60.521	2.36045	791.352	-0.71042
Q8WWI1	LIM domain only protein 7	LMO7;LMO7;LMO7;LMO7;LMO7	S	1593	_SHS(ph)PSASQSGSQLR_	NaN	23.9511	23.1952	22.9178	24.4779	25.4906	2	0.988111	5.31e-07	73.983	22.2403	754.828	0.34791
P42684	Abelson tyrosine-protein kinase 2	ABL2	S	631	_DKS(ph)PSSLLEDAK_	NaN	23.284	23.3284	24.2986	24.713	24.427	2	0.999594	1.57e-09	91.355	34.8412	685.316	-0.090141
E9PGC8	Microtubule-associated protein 1A;MAP1 light chain LC2	MAP1A;MAP1A	S	2476	_APSLDSSLPQLPS(ph)PSS(ph)PGAPLLSNLPR_	NaN	26.2221	26.2123	23.2737	22.5419	21.9181	3	0.896189	3.12e-50	122.94	7.02909	953.463	0.88375
Q16543	Hsp90 co-chaperone Cdc37	CDC37	S	5	_(ac)MVDYS(ph)VWDHIEVSDDEDETHPNIDTASLFR_	24.5211	23.585	24.9712	NaN	23.6763	23.4599	3	0.667334	2.48e-07	49.001	4.94591	1219.85	0.21262
Q969E4	Transcription elongation factor A protein-like 3;Transcription elongation factor A protein-like 5;Transcription elongation factor A protein-like 6	TCEAL3;TCEAL5;TCEAL6	S	121	_GTDDS(ph)PKDSQEDLQER_	24.0139	24.1366	24.2515	23.8925	23.9214	NaN	2	0.996042	5.03e-11	84.493	24.4588	950.384	-0.044381
Q9BRS2	Serine/threonine-protein kinase RIO1	RIOK1;RIOK1	S	22	_VVPGQFDDADSS(ph)DSENR_	24.2445	24.3331	24.4726	NaN	23.4546	23.7141	2	0.849452	3.65e-87	168.27	8.14168	959.379	-0.95986
O75152	Zinc finger CCCH domain-containing protein 11A	ZC3H11A;ZC3H11A;ZC3H11A	S	171	_VESSENVPSPTHPPVVINAADDDEDDDDQFS(ph)EEGDETK_	24.09	24.2289	24.507	NaN	23.9669	23.4654	3	0.981376	7.27e-12	64.993	17.2223	1403.57	-1.0125
P28715	DNA repair protein complementing XP-G cells	ERCC5	S	382	_NAPAAVDEGS(ph)ISPR_	NaN	24.0937	24.2053	23.915	23.9117	24.1547	2	0.77488	6.23e-22	107.57	5.36821	732.33	-0.27524
O95400	CD2 antigen cytoplasmic tail-binding protein 2	CD2BP2	S	195	_KGPGQPSS(ph)PQRLDR_	NaN	21.3531	24.6191	24.6078	24.7734	24.9857	3	0.969638	2.36e-43	100.41	15.0427	534.93	0.28752
Q13207	T-box transcription factor TBX2	TBX2	S	705	_ALS(ph)PGRES(ph)PK_	NaN	23.8744	25.3636	24.3752	24.4057	22.3557	2	1	2.9e-06	78.486	56.4815	601.254	1.5275
Q13207	T-box transcription factor TBX2	TBX2	S	710	_ALS(ph)PGRES(ph)PK_	NaN	23.8744	25.3636	24.3752	24.4057	22.3557	2	1	2.9e-06	78.486	56.4815	601.254	1.5275
Q86VR2	Protein FAM134C	FAM134C;FAM134C	S	313	_GQTPLT(ph)EGS(ph)EDLDGHS(ph)DPEESFAR_	24.751	25.0505	25.034	21.7554	23.8146	NaN	3	0.969105	5.87e-16	77.733	14.9937	938.679	-0.62929
Q9UKJ3	G patch domain-containing protein 8	GPATCH8	S	740	_GPKPEPPGSGS(ph)PAPPR_	NaN	24.9604	24.1375	23.6475	23.6352	24.0354	3	0.683182	7.75e-06	70.114	3.33726	536.591	-0.74347
Q13442	28 kDa heat- and acid-stable phosphoprotein	PDAP1	S	57	_S(ph)LDSDES(ph)EDEEDDYQQKR_	NaN	25.4715	21.6537	21.3732	24.9022	27.0516	2	0.886719	1.95e-126	192.47	8.93627	1174.41	0.077854
J3KN66	Torsin-1A-interacting protein 1	TOR1AIP1;TOR1AIP1;TOR1AIP1;TOR1AIP1	S	143	_LQQQHSEQPPLQPS(ph)PVMTR_	24.7053	NaN	24.6762	23.8381	23.5934	23.6725	3	0.800282	3.16e-07	65.833	6.0655	761.031	-0.44026
O14828	Secretory carrier-associated membrane protein 3	SCAMP3	S	76	_KLS(ph)PTEPK_	NaN	26.7862	19.7761	26.475	26.1217	21.4665	2	0.958096	0.00276006	48.284	13.5916	490.247	-0.60027
Q66K74	Microtubule-associated protein 1S;MAP1S heavy chain;MAP1S light chain	MAP1S;MAP1S	S	809	_AGGLGAEETPPTSVSESLPTLSDSDPVPLAPGAADS(ph)DEDTEGFGVPR_	NaN	25.2835	25.3568	24.7907	22.6327	22.5974	3	0.995471	2.49e-23	78.035	23.4423	1559.04	0.32905
Q9NTI5	Sister chromatid cohesion protein PDS5 homolog B	PDS5B;PDS5B	S	1166	_METVSNASS(ph)SSNPSS(ph)PGR_	NaN	23.405	23.923	24.1678	24.5822	24.6069	2	0.83761	3.82e-35	119.83	6.97552	977.866	-0.034968
Q9UQ35	Serine/arginine repetitive matrix protein 2	SRRM2	S	1762	_GRS(ph)PS(ph)PKPR_	NaN	24.3885	24.0508	23.4857	24.3331	24.4306	3	1	0.0296083	31.422	31.4218	381.169	-2.4
Q9UQ35	Serine/arginine repetitive matrix protein 2	SRRM2	S	1764	_GRS(ph)PS(ph)PKPR_	NaN	24.3885	24.0508	23.4857	24.3331	24.4306	3	1	0.0296083	31.422	31.4218	381.169	-2.4
Q9UQ35	Serine/arginine repetitive matrix protein 2	SRRM2	S	857	_QGSITS(ph)PQANEQS(ph)VTPQRR_	26.4781	20.5967	NaN	26.5485	20.4369	26.6531	3	0.91303	1.27e-26	106.45	11.3549	748.665	-0.60337
Q96AY2	Crossover junction endonuclease EME1	EME1;EME1;EME1	S	84	_LLS(ph)S(ph)ESEDEEEFIPLAQR_	NaN	23.6839	23.8499	24.2722	24.7414	24.1966	2	0.666667	8.61e-33	87.148	0	1126.47	-0.10156
Q96AY2	Crossover junction endonuclease EME1	EME1;EME1;EME1	S	85	_LLS(ph)S(ph)ESEDEEEFIPLAQR_	NaN	23.6839	23.8499	24.2722	24.7414	24.1966	2	0.666667	8.61e-33	87.148	0	1126.47	-0.10156
Q96AY2	Crossover junction endonuclease EME1	EME1;EME1;EME1	S	87	_LLS(ph)S(ph)ESEDEEEFIPLAQR_	NaN	23.6839	23.8499	24.2722	24.7414	24.1966	2	0.666667	8.61e-33	87.148	0	1126.47	-0.10156
P41743	Protein kinase C iota type	PRKCI	T	564	_QVVPPFKPNISGEFGLDNFDSQFTNEPVQLT(ph)PDDDDIVR_	NaN	24.5165	23.7391	25.4456	22.4645	24.6068	4	0.806185	0.00281491	33.584	9.84291	1118.28	1.4438
M0R0P8	Unconventional myosin-IXb	MYO9B	S	1115	_SPLEHSS(ph)PEKEAPS(ph)PEK_	24.3899	23.8533	24.5391	23.6943	NaN	24.296	3	0.594177	4.28e-13	92.932	1.65585	670.282	-0.46536
Q8WXI9	Transcriptional repressor p66-beta	GATAD2B	S	122	_GRLT(ph)PS(ph)PDIIVLSDNEAS(ph)SPR_	NaN	22.7781	24.5156	24.049	24.5622	24.8846	3	1	5.86e-16	91.66	67.0415	822.023	-0.61269
Q8WXI9	Transcriptional repressor p66-beta	GATAD2B	T	120	_GRLT(ph)PS(ph)PDIIVLSDNEAS(ph)SPR_	NaN	22.7781	24.5156	24.049	24.5622	24.8846	3	1	1.34e-21	101.34	76.5273	822.023	-0.61269
Q9BV36	Melanophilin	MLPH;MLPH;MLPH	S	201	_LLSVHDFDFEGDS(ph)DDSTQPQGHSLHLSSVPEAR_	NaN	24.6161	23.418	23.221	24.734	24.8284	4	0.798543	2.77e-27	91.113	6.88181	926.414	-0.39817
Q9UQ35	Serine/arginine repetitive matrix protein 2	SRRM2	S	2067	_S(ph)LT(ph)RS(ph)PPAIR_	NaN	23.3793	24.872	24.1455	24.2465	24.2182	2	1	8.08e-06	76.01	48.8228	669.274	0.39438
Q9UQ35	Serine/arginine repetitive matrix protein 2	SRRM2	S	2071	_S(ph)LT(ph)RS(ph)PPAIR_	NaN	23.3793	24.872	24.1455	24.2465	24.2182	2	1	8.08e-06	76.01	48.8228	669.274	0.39438
Q9UQ35	Serine/arginine repetitive matrix protein 2	SRRM2	T	2069	_S(ph)LT(ph)RS(ph)PPAIR_	NaN	23.3793	24.872	24.1455	24.2465	24.2182	2	1	8.08e-06	76.01	48.8228	669.274	0.39438
Q96ST2	Protein IWS1 homolog	IWS1;IWS1;IWS1	S	248	_IS(ph)DS(ph)ESEDPPR_	NaN	23.5225	24.229	24.071	24.6858	24.3815	2	0.998402	1.45e-06	74.789	27.8251	696.242	-0.01105
Q96ST2	Protein IWS1 homolog	IWS1;IWS1;IWS1	S	250	_IS(ph)DS(ph)ESEDPPR_	NaN	23.5225	24.229	24.071	24.6858	24.3815	2	0.985694	1.45e-06	74.789	18.3462	696.242	0.011894
Q14160	Protein scribble homolog	SCRIB	S	504	_RSEACPCQPDSGS(ph)PLPAEEEK_	24.3129	24.3593	24.4561	NaN	23.4891	24.2898	3	0.838168	3.07e-09	61.801	7.14275	808.666	-1.0274
E9PAM4;Q9BTU6	Phosphatidylinositol 4-kinase type 2-alpha	PI4K2A;PI4K2A	S	462	_SSS(ph)ESYTQSFQSR_	24.8721	24.7086	24.5027	NaN	23.0983	23.7688	2	0.96679	2.42e-10	91.355	18.0141	787.312	-0.27873
F5H0X3	Protein kinase C-binding protein 1	ZMYND8;ZMYND8;ZMYND8;ZMYND8;ZMYND8;ZMYND8	S	513	_TGQAGS(ph)LS(ph)GSPKPFSPQLSAPITTK_	NaN	24.2188	24.4102	24.0184	24.2905	24.0361	3	0.847459	8.37e-06	43.162	7.22211	873.082	-0.50267
Q969E4	Transcription elongation factor A protein-like 3	TCEAL3	S	30	_NEGNLENEGKPEDEVEPDDEGKS(ph)DEEEKPDVEGK_	NaN	23.5276	24.152	24.3408	24.4378	24.5222	4	1	5.55e-05	41.267	41.2668	967.154	-0.27176
Q5VTL8	Pre-mRNA-splicing factor 38B	PRPF38B	S	527	_RRS(ph)QS(ph)IEQESQEK_	NaN	23.9108	23.8973	23.9045	24.2396	25.0385	3	0.999999	1.09e-06	75.239	61.6117	588.915	-0.38142
Q5VTL8	Pre-mRNA-splicing factor 38B	PRPF38B	S	529	_RRS(ph)QS(ph)IEQESQEK_	NaN	23.9108	23.8973	23.9045	24.2396	25.0385	3	0.999996	1.09e-06	75.239	54.2903	588.915	-0.38142
P42167;P42166	Lamina-associated polypeptide 2, isoforms beta/gamma;Thymopoietin;Thymopentin;Lamina-associated polypeptide 2, isoform alpha;Thymopoietin;Thymopentin	TMPO;TMPO;TMPO;TMPO	S	66	_GPPDFS(ph)S(ph)DEEREPTPVLGSGAAAAGR_	NaN	23.7548	24.0156	23.9522	24.9036	24.3981	3	1	2.06e-212	228.98	85.4312	910.72	0.27348
P42167;P42166	Lamina-associated polypeptide 2, isoforms beta/gamma;Thymopoietin;Thymopentin;Lamina-associated polypeptide 2, isoform alpha;Thymopoietin;Thymopentin	TMPO;TMPO;TMPO;TMPO	S	67	_GPPDFS(ph)S(ph)DEEREPTPVLGSGAAAAGR_	NaN	23.7548	24.0156	23.9522	24.9036	24.3981	3	1	2.06e-212	228.98	79.3204	910.72	0.18684
P42167;P42166	Lamina-associated polypeptide 2, isoforms beta/gamma;Thymopoietin;Thymopentin;Lamina-associated polypeptide 2, isoform alpha;Thymopoietin;Thymopentin	TMPO;TMPO;TMPO;TMPO	T	74	_GPPDFS(ph)S(ph)DEEREPT(ph)PVLGSGAAAAGR_	NaN	23.7548	24.0156	23.9522	24.9036	24.3981	3	0.998484	3.67e-23	88.191	28.1868	937.375	-0.23103
Q14160	Protein scribble homolog	SCRIB;SCRIB	S	835	_MVEPENAVTITPLRPEDDYS(ph)PR_	24.2625	24.5899	24.1856	23.2269	NaN	24.7828	3	0.969599	2.53e-19	83.881	15.1916	870.403	-0.062309
O94811	Tubulin polymerization-promoting protein	TPPP	S	18	_AANRT(ph)PPKS(ph)PGDPSKDR_	NaN	24.4383	23.9114	23.8846	24.4042	24.4168	3	0.999999	2.21e-12	88.071	59.7719	651.957	-0.54995
O94811	Tubulin polymerization-promoting protein	TPPP	T	14	_AANRT(ph)PPKS(ph)PGDPSKDR_	NaN	24.4383	23.9114	23.8846	24.4042	24.4168	3	1	2.21e-12	88.071	83.2524	651.957	-0.54995
G3V1L9;H0YKB1	Tight junction protein ZO-1	TJP1;TJP1;TJP1;TJP1	S	125	_VQIPVSRPDPEPVS(ph)DNEEDS(ph)YDEEIHDPR_	NaN	24.5165	24.3048	24.2525	23.9097	24.0964	3	0.90372	0.00150929	34.687	9.77273	1175.16	-0.2375
Q5QPH3	Acetyl-coenzyme A synthetase, cytoplasmic	ACSS2;ACSS2;ACSS2;ACSS2;ACSS2;ACSS2;ACSS2	S	30	_SWS(ph)PPPEVSR_	24.4355	24.356	24.5138	23.9135	23.8691	NaN	2	0.991572	6.15e-05	67.456	20.8865	611.269	0.064147
Q13523	Serine/threonine-protein kinase PRP4 homolog	PRPF4B;PRPF4B;PRPF4B	S	437	_DAS(ph)PINRWS(ph)PTR_	NaN	24.0199	24.2448	24.1595	24.1736	24.5004	2	0.928032	0.00173331	43.116	11.0463	780.324	0.82283
E9PCT1	Serine/arginine repetitive matrix protein 1	SRRM1;SRRM1;SRRM1;SRRM1	S	260	_VPKPEPIPEPKEPS(ph)PEK_	NaN	24.2071	24.5596	24.0457	24.0625	24.238	3	1	1.48e-140	103.95	53.5846	660.003	-0.68386
Q13523	Serine/threonine-protein kinase PRP4 homolog	PRPF4B;PRPF4B	S	354	_RRS(ph)LS(ph)PKPR_	NaN	24.3127	24.4833	23.7925	23.2061	25.3347	3	1	0.000234469	41.56	41.0916	419.539	0.047488
Q13523	Serine/threonine-protein kinase PRP4 homolog	PRPF4B;PRPF4B	S	356	_RRS(ph)LS(ph)PKPR_	NaN	24.3127	24.4833	23.7925	23.2061	25.3347	3	1	0.000234469	41.56	41.0916	419.539	0.047488
H0Y337		UTRN;UTRN;UTRN	S	213	_LGYLPVQTVLEGDNLET(ph)PSQS(ph)PQLFHDDTHSR_	NaN	21.4099	23.7256	24.9549	25.2878	25.7522	4	0.777062	3.77e-06	47.795	5.27086	939.176	0.29113
J3KPM3	Proline-rich AKT1 substrate 1	AKT1S1	S	232	_SSDEENGPPSS(ph)PDLDR_	23.5157	24.909	23.8465	24.8688	24.0139	NaN	2	0.972075	1.88e-72	120.31	15.417	891.347	-0.47217
P05387	60S acidic ribosomal protein P2	RPLP2	S	17	_YVASYLLAALGGNSS(ph)PSAK_	23.4011	NaN	24.1186	24.3081	25.2513	24.0868	2	0.767178	8.94e-27	110.67	7.73206	974.974	0.73006
P56693	Transcription factor SOX-10	SOX10;SOX10	S	27	_CLSPGS(ph)APSLGPDGGGGGS(ph)GLRASPGPGELGK_	24.0143	24.6435	24.3341	24.4425	NaN	23.7319	3	0.549743	2.93e-22	58.743	0.895743	1003.78	-1.6173
Q9NZN8	CCR4-NOT transcription complex subunit 2	CNOT2;CNOT2;CNOT2;CNOT2;CNOT2;CNOT2;CNOT2	S	165	_TNSMSSSGLGS(ph)PNR_	NaN	23.7433	23.9223	24.3379	24.4835	24.6966	2	0.999995	0	134.37	53.7334	737.803	-2.1276
Q9NYZ3	G2 and S phase-expressed protein 1	GTSE1	S	575	_LVDVS(ph)PDR_	NaN	24.8641	23.1671	24.7874	23.0688	25.3209	2	1	8.49e-22	110.37	43.2819	490.726	0.44052
Q9NYZ3	G2 and S phase-expressed protein 1	GTSE1	S	580	_LVDVS(ph)PDRGS(ph)PPSR_	NaN	24.8641	23.1671	24.7874	23.0688	25.3209	2	0.993311	8.49e-22	110.37	21.717	821.355	-0.35362
P20700	Lamin-B1	LMNB1;LMNB1	S	23	_AGGPT(ph)TPLS(ph)PTR_	NaN	23.8386	23.9481	24.4002	24.3461	24.6776	2	0.935186	3.44e-05	69.188	11.2467	657.778	0.050366
P20700	Lamin-B1	LMNB1;LMNB1	T	20	_AGGPTT(ph)PLS(ph)PTR_	NaN	23.8386	23.9481	24.4002	24.3461	24.6776	2	0.941252	3.44e-05	69.188	12.1635	657.778	-0.025165
Q9H6F5	Coiled-coil domain-containing protein 86	CCDC86;CCDC86	S	69	_AGLGS(ph)PERPPKTS(ph)PGS(ph)PR_	NaN	24.0444	24.5914	23.8076	23.9703	24.7995	3	0.999413	1.58e-18	100.93	31.4923	677.621	-0.14361
P18583	Protein SON	SON;SON;SON	S	2029	_RFS(ph)RS(ph)PIR_	NaN	24.8365	24.0714	24.512	23.3625	24.4362	3	1	0.00488217	45.915	37.4256	393.513	-0.56135
P18583	Protein SON	SON;SON;SON	S	2031	_RFS(ph)RS(ph)PIR_	NaN	24.8365	24.0714	24.512	23.3625	24.4362	3	1	0.00488217	45.915	37.4256	393.513	-0.56135
Q8TAP8	Protein phosphatase 1 regulatory subunit 35	PPP1R35	S	45	_APVPEPGLDLS(ph)LSPRPDS(ph)PQPR_	NaN	24.6618	24.1019	24.1038	23.8874	24.4946	3	0.513757	3.64e-05	42.454	0	829.056	-0.046802
Q8N5F7	NF-kappa-B-activating protein	NKAP	S	157	_NPEPDS(ph)DEHT(ph)PVEDEEPKK_	NaN	21.5421	24.0557	25.2721	25.1801	25.2246	3	1	1.14e-07	68.689	68.689	784.637	2.3067
Q8N5F7	NF-kappa-B-activating protein	NKAP	T	161	_NPEPDS(ph)DEHT(ph)PVEDEEPKK_	NaN	21.5421	24.0557	25.2721	25.1801	25.2246	3	1	1.14e-07	68.689	68.689	784.637	2.3067
P40123	Adenylyl cyclase-associated protein 2;Adenylyl cyclase-associated protein;Adenylyl cyclase-associated protein;Adenylyl cyclase-associated protein	CAP2;CAP2;CAP2;CAP2	S	312	_SHTPSPTS(ph)PK_	NaN	24.6719	24.809	23.4017	24.2821	24.1237	2	0.949738	7.3e-10	92.19	13.3128	559.748	-0.17555
M0R0P8	Unconventional myosin-IXb	MYO9B	S	1267	_VSPPAPGS(ph)APET(ph)PEDK_	NaN	25.1501	25.1593	23.6228	23.813	23.6336	2	0.999997	3.23e-17	99.999	55.1893	869.852	0.28211
M0R0P8	Unconventional myosin-IXb	MYO9B	T	1271	_VSPPAPGS(ph)APET(ph)PEDK_	NaN	25.1501	25.1593	23.6228	23.813	23.6336	2	1	3.23e-17	99.999	72.4615	869.852	0.28211
Q13541	Eukaryotic translation initiation factor 4E-binding protein 1	EIF4EBP1	T	70	_NSPVTKT(ph)PPR_	NaN	22.5068	23.2006	25.9761	23.4516	26.2931	3	0.978876	1.46e-43	106.88	16.6711	392.864	-0.11799
P49916	DNA ligase 3	LIG3	S	210	_LTTTGQVTS(ph)PVK_	NaN	23.3815	23.3653	24.2518	24.8763	25.5584	2	0.824822	9.88e-05	64.04	6.7996	656.331	-0.35835
Q9H1E3	Nuclear ubiquitous casein and cyclin-dependent kinase substrate 1	NUCKS1	S	73	_KDDS(ph)HS(ph)AEDSEDEKEDHK_	NaN	23.8213	24.2757	23.536	24.5932	25.2317	4	0.690154	6.27e-05	50.945	0.889907	565.953	0.094628
Q9UQ35	Serine/arginine repetitive matrix protein 2	SRRM2	S	1326	_ELSNS(ph)PLRENS(ph)FGSPLEFR_	23.6301	24.0524	24.6188	26.7552	22.4158	NaN	3	0.969634	3.43e-59	141.36	13.5035	780.342	-1.6419
Q9H814	Phosphorylated adapter RNA export protein	PHAX	S	18	_(ac)ALEVGDMEDGQLS(ph)DSDS(ph)DMTVAPSDRPLQLPK_	NaN	22.6125	24.8378	24.0874	24.8328	25.1099	3	0.690189	8.47e-07	48.422	0.613205	1206.85	-0.45166
O96013	Serine/threonine-protein kinase PAK 4	PAK4	S	104	_SNS(ph)LRRDS(ph)PPPPAR_	NaN	22.8662	23.2822	24.996	25.3171	25.0747	3	0.994947	0.00044619	52.784	22.3567	570.589	-0.76719
C9J3F9	Suppressor of SWI4 1 homolog	PPAN-P2RY11;PPAN;PPAN;PPAN	T	233	_LQDIS(ph)ELLAT(ph)GAGLSESEAEPDGDHNITELPQAVAGR_	NaN	22.1687	22.8078	22.9113	26.4005	27.287	4	0.694531	3.75e-33	95.56	1.52218	991.703	0.078474
P13807	Glycogen [starch] synthase, muscle	GYS1;GYS1;GYS1	S	653	_HSS(ph)PHQS(ph)EDEEDPR_	NaN	24.9406	24.4331	23.8542	24.1655	24.2557	3	0.847877	0.000393954	52.569	7.4572	603.875	-0.23733
P13807	Glycogen [starch] synthase, muscle	GYS1;GYS1;GYS1	S	657	_HSS(ph)PHQS(ph)EDEEDPR_	NaN	24.9406	24.4331	23.8542	24.1655	24.2557	3	0.999187	0.000393954	52.569	30.1763	603.875	-0.23733
E9PCT1	Serine/arginine repetitive matrix protein 1	SRRM1;SRRM1;SRRM1	S	785	_KPPAPPS(ph)PVQS(ph)QS(ph)PSTNWSPAVPVKK_	23.8166	24.4556	24.1557	NaN	24.5179	24.711	3	0.63921	6.6e-13	66.879	6.43883	984.455	-0.19545
O15541	RING finger protein 113A	RNF113A	Y	80	_AAY(ph)GDLS(ph)SEEEEENEPESLGVVYK_	24.5942	23.5709	24.5343	NaN	24.51	24.45	2	0.929886	1.11e-09	60.278	8.2165	1402.56	-1.1459
Q9H814	Phosphorylated adapter RNA export protein	PHAX	S	14	_(ac)ALEVGDMEDGQLS(ph)DS(ph)DSDMTVAPSDRPLQLPK_	NaN	22.6125	24.8378	24.0874	24.8328	25.3132	3	0.865783	1.04e-10	63.116	6.38282	1206.85	-0.77166
Q9H814	Phosphorylated adapter RNA export protein	PHAX	S	16	_(ac)ALEVGDMEDGQLS(ph)DS(ph)DSDMTVAPSDRPLQLPK_	NaN	22.6125	24.8378	24.0874	24.8328	25.3132	3	0.833253	1.04e-10	63.116	6.18326	1206.85	-0.69828
P27987	Inositol-trisphosphate 3-kinase B	ITPKB	T	33	_SGGGPGPSGSET(ph)PPPPR_	24.5258	23.8422	24.5351	24.1387	NaN	24.6636	2	0.975308	2.33e-34	125.79	16.1062	807.351	0.080809
O60832	H/ACA ribonucleoprotein complex subunit 4	DKC1	S	494	_AGLESGAEPGDGDS(ph)DTTK_	NaN	24.0548	22.2278	23.6184	25.7901	26.1356	2	0.734647	5.35e-73	151.82	7.43284	893.854	0.30773
Q68DA7	Formin-1	FMN1	S	620	_TTAEPQHQS(ph)PPGISSEGFPWDGFNEQTPK_	25.0269	25.21	25.2747	23.1444	NaN	23.1707	3	0.665544	1.5e-16	74.146	6.20752	1083.81	-0.28457
O00566	U3 small nucleolar ribonucleoprotein protein MPP10	MPHOSPH10;MPHOSPH10	S	242	_KDDNDEEEEDIDFFEDIDS(ph)DEDEGGLFGSK_	23.9114	NaN	23.8578	24.4478	24.9547	24.7433	3	0.999997	6.51e-33	101.78	55.4082	1178.45	-2.1416
Q5VUA4	Zinc finger protein 318	ZNF318	S	79	_RVS(ph)PS(ph)PPR_	NaN	23.984	23.6928	24.5754	24.8992	24.7679	2	1	0.00112517	60.255	60.2551	528.225	-0.29686
Q5VUA4	Zinc finger protein 318	ZNF318	S	81	_RVS(ph)PS(ph)PPR_	NaN	23.984	23.6928	24.5754	24.8992	24.7679	2	1	0.00112517	60.255	60.2551	528.225	-0.29686
Q8TDD1	ATP-dependent RNA helicase DDX54	DDX54;DDX54	S	75	_LGPGRPLPTFPTSECTS(ph)DVEPDTR_	24.9409	NaN	25.0422	24.0333	23.9106	23.9995	3	0.743135	6.96e-08	55.587	4.88273	903.746	0.74308
O76021	Ribosomal L1 domain-containing protein 1	RSL1D1;RSL1D1	S	427	_AAESETPGKS(ph)PEKKPK_	NaN	24.3713	24.3568	24.1962	25.0651	23.9524	3	0.999485	2.17e-11	85.808	33.0238	588.624	0.38261
Q8NCF5	NFATC2-interacting protein	NFATC2IP	S	204	_TEFLDLDNSPLSPPS(ph)PR_	NaN	24.2168	22.0064	24.9778	25.514	25.2697	2	0.998891	1.14e-57	141.1	29.7336	982.954	-1.3739
M0R1G4			S	36	_IPT(ph)PGAS(ph)PQLRPR_	NaN	23.5698	23.3153	24.8683	24.951	25.295	2	1	0.000222017	60.564	47.5678	775.368	0.87977
M0R1G4			T	32	_IPT(ph)PGAS(ph)PQLRPR_	NaN	23.5698	23.3153	24.8683	24.951	25.295	2	1	0.000222017	60.564	47.5678	775.368	0.87977
Q92733	Proline-rich protein PRCC	PRCC;PRCC	S	157	_IAAPELHKGDS(ph)DS(ph)EEDEPTK_	NaN	23.6629	24.7467	23.8685	24.3938	25.3302	3	0.999879	9.12e-17	93.446	39.1869	776.649	-0.14167
Q92733	Proline-rich protein PRCC	PRCC;PRCC	S	159	_IAAPELHKGDS(ph)DS(ph)EEDEPTK_	NaN	23.6629	24.7467	23.8685	24.3938	25.3302	3	0.999417	9.12e-17	93.446	32.3377	776.649	-0.14167
P19338	Nucleolin	NCL;NCL	S	563	_LELQGPRGS(ph)PNAR_	24.5185	24.5537	24.7617	23.9368	NaN	24.2722	3	1	1.77e-22	104.41	87.5658	492.244	-0.2784
P49450	Histone H3-like centromeric protein A	CENPA;CENPA	S	17	_RRS(ph)PS(ph)PTPTPGPSR_	NaN	25.0178	22.6217	24.9292	24.7176	24.7681	3	0.999421	6.59e-07	71.742	32.3553	551.582	0.020445
P49450	Histone H3-like centromeric protein A	CENPA;CENPA	S	19	_RRS(ph)PS(ph)PTPTPGPSR_	NaN	25.0178	22.6217	24.9292	24.7176	24.7681	3	0.992778	6.59e-07	71.742	21.384	551.582	0.020445
Q14839	Chromodomain-helicase-DNA-binding protein 4	CHD4;CHD4	S	515	_WGQPPS(ph)PTPVPRPPDADPNTPS(ph)PKPLEGRPER_	NaN	24.5228	24.5864	24.731	24.2661	24.0011	4	0.764167	5.38e-05	42.931	5.38431	908.179	0.23187
O60333	Kinesin-like protein KIF1B	KIF1B	S	1658	_AS(ph)SPCPEFEQFQIVPAVETPYLAR_	24.5708	NaN	24.291	24.4679	24.2588	24.5363	3	0.499999	9.04e-10	59.356	0	939.438	0.60951
O60333	Kinesin-like protein KIF1B	KIF1B	S	1659	_AS(ph)SPCPEFEQFQIVPAVETPYLAR_	24.5708	NaN	24.291	24.4679	24.2588	24.5363	3	0.499999	9.04e-10	59.356	0	939.438	0.60951
Q8TB03	Uncharacterized protein CXorf38	CXorf38;CXorf38	T	314	_LDSQEPGRQT(ph)PDR_	NaN	23.7772	24.1737	24.5466	25.0288	24.6261	3	0.999991	1.37e-08	87.148	50.5517	526.902	0.30359
Q9BU76	Multiple myeloma tumor-associated protein 2	MMTAG2	S	220	_RPAEATS(ph)SPTS(ph)PERPR_	NaN	21.9397	25.9734	21.9308	25.9051	26.4674	3	0.94692	4.03e-05	60.747	12.9446	633.61	1.2159
Q02880	DNA topoisomerase 2-beta	TOP2B;TOP2B	S	1526	_VVEAVNS(ph)DS(ph)DSEFGIPK_	NaN	24.1936	24.4814	23.6416	26.2405	23.7362	2	0.666667	0.000350423	45.395	0	976.9	-1.3206
P29966	Myristoylated alanine-rich C-kinase substrate	MARCKS	S	147	_AEDGATPSPS(ph)NETPK_	26.5594	25.7161	26.2151	21.8802	21.9291	NaN	2	0.930686	1.43e-23	113.47	11.5259	790.827	0.30759
Q9H1E3	Nuclear ubiquitous casein and cyclin-dependent kinase substrate 1	NUCKS1	S	75	_DDSHS(ph)AEDS(ph)EDEKEDHK_	NaN	24.1539	24.3758	23.8052	24.7477	25.2787	3	0.933041	9.6e-19	104.18	11.3858	711.57	-0.42237
Q9H1E3	Nuclear ubiquitous casein and cyclin-dependent kinase substrate 1	NUCKS1	S	79	_DDSHS(ph)AEDS(ph)EDEKEDHK_	NaN	24.1539	24.3758	23.8052	24.7477	25.2787	3	0.999948	9.6e-19	104.18	42.2193	711.57	-0.55172
B3KTC7	Double-strand break repair protein MRE11A	MRE11A;MRE11A;MRE11A	S	652	_NYSEVIEVDES(ph)DVEEDIFPTTSK_	23.7064	24.8626	NaN	24.2742	24.6762	24.8477	2	0.919245	0.000576367	33.074	12.6472	1363.09	-0.37581
Q13541	Eukaryotic translation initiation factor 4E-binding protein 1	EIF4EBP1	T	70	_NSPVTKT(ph)PPR_	NaN	24.6969	23.3019	24.5362	25.3372	24.5728	3	0.978876	1.46e-43	106.88	16.6711	392.864	-0.11799
Q13136	Liprin-alpha-1	PPFIA1;PPFIA1;PPFIA1	S	239	_RSS(ph)DGS(ph)LSHEEDLAK_	NaN	23.0403	24.5479	24.7166	24.7512	25.4245	3	0.881813	7.42e-42	129.32	8.8637	597.571	-0.062731
Q9UDY2	Tight junction protein ZO-2	TJP2	S	244	_GRS(ph)IDQDYER_	NaN	24.0599	24.1921	24.373	24.9973	24.8978	2	0.999999	5.56e-09	88.768	58.3759	659.775	0.22029
Q9UQ35	Serine/arginine repetitive matrix protein 2	SRRM2	T	1531	_TVART(ph)PLGQR_	NaN	24.7397	24.7034	24.5369	23.8331	24.7645	2	0.980294	0.0116337	53.252	16.9676	589.806	0.82115
Q13596	Sorting nexin-1	SNX1;SNX1;SNX1;SNX1;SNX1	S	25	_LPPPFPGLEPES(ph)EGAAGGS(ph)EPEAGDSDTEGEDIFTGAAVVSK_	NaN	24.4839	25.5511	24.8726	23.8768	23.7983	5	0.497723	4.01e-11	31.742	0	855.571	-0.47074
P49321	Nuclear autoantigenic sperm protein	NASP;NASP;NASP;NASP	S	726	_KPEEES(ph)PRKDDAKK_	NaN	24.3619	24.3286	24.1431	24.8395	24.9193	4	1	8.57e-07	77.746	42.9131	434.961	0.63519
O95817	BAG family molecular chaperone regulator 3	BAG3;BAG3	T	285	_SST(ph)PLHS(ph)PSPIR_	NaN	26.2908	26.0447	24.3326	22.7948	23.2278	2	0.967006	3.56e-33	127.83	17.2314	719.81	0.16316
Q8TAP8	Protein phosphatase 1 regulatory subunit 35	PPP1R35	S	52	_APVPEPGLDLS(ph)LSPRPDS(ph)PQPR_	NaN	24.7824	24.3535	24.3126	24.1226	25.2351	3	0.972486	0.00212409	30.914	12.4729	829.056	-0.046802
E9PCT1	Serine/arginine repetitive matrix protein 1	SRRM1;SRRM1;SRRM1	S	638	_RAS(ph)PS(ph)PPPKR_	NaN	24.4164	23.7672	24.9027	25.566	24.1545	3	1	5.06e-05	68.034	39.509	418.191	-0.64312
E9PCT1	Serine/arginine repetitive matrix protein 1	SRRM1;SRRM1;SRRM1	S	640	_RAS(ph)PS(ph)PPPKR_	NaN	24.4164	23.7672	24.9027	25.566	24.1545	3	1	5.06e-05	68.034	39.509	418.191	-0.64312
Q13523	Serine/threonine-protein kinase PRP4 homolog	PRPF4B;PRPF4B;PRPF4B	S	431	_ERS(ph)KDAS(ph)PINR_	NaN	24.3514	24.5674	24.4656	24.6112	24.8516	3	1	0.00173331	43.116	37.0917	478.204	0.54557
Q9NR30	Nucleolar RNA helicase 2	DDX21	S	89	_KKEEPSQNDIS(ph)PK_	NaN	24.5739	24.7594	24.2274	24.4672	25.0597	3	1	1.71e-29	120.32	94.1731	527.25	0.0074056
Q4G0J3	La-related protein 7	LARP7;LARP7	S	337	_DIEIS(ph)T(ph)EEEKDTGDLKDSSLLK_	24.59	25.0336	25.0978	NaN	24.3359	24.0606	3	0.999927	1.21e-26	104.3	41.3916	875.72	0.45645
Q4G0J3	La-related protein 7	LARP7;LARP7	T	338	_DIEIS(ph)T(ph)EEEKDTGDLKDSSLLK_	24.59	25.0336	25.0978	NaN	24.3359	24.0606	3	0.999713	1.21e-26	104.3	35.4311	875.72	0.45645
Q15742	NGFI-A-binding protein 2	NAB2	S	159	_SFS(ph)PKS(ph)PLELGEK_	NaN	23.8043	24.1648	24.9789	25.0073	25.1907	2	0.975187	2.57e-12	68.811	15.9441	789.846	0.61124
Q15742	NGFI-A-binding protein 2	NAB2	S	162	_SFS(ph)PKS(ph)PLELGEK_	NaN	23.8043	24.1648	24.9789	25.0073	25.1907	2	0.999995	2.57e-12	68.811	52.809	789.846	0.61124
Q15742	NGFI-A-binding protein 2	NAB2	S	171	_SFS(ph)PKS(ph)PLELGEKLS(ph)PLPGGPGAGDPR_	NaN	23.8043	24.1648	24.9789	25.0073	25.1907	3	0.999997	2.57e-12	68.811	51.652	977.443	0.23229
Q6PKG0	La-related protein 1	LARP1;LARP1;LARP1	T	785	_T(ph)PRT(ph)PQLK_	NaN	26.5529	23.2429	26.746	23.182	23.4574	2	1	2.91e-12	85.619	35.2038	550.749	0.94237
E7EX40;J3KNP0	Rab11 family-interacting protein 1	RAB11FIP1;RAB11FIP1	S	345	_GEIKDS(ph)SPS(ph)SSPS(ph)PK_	NaN	23.6987	24.3265	25.0317	25.5813	24.5456	2	0.914091	2.15e-07	80.303	11.8134	871.82	-0.10389
Q9GZR7	ATP-dependent RNA helicase DDX24	DDX24;DDX24	S	82	_AQAVS(ph)EEEEEEEGK_	NaN	24.5155	24.5544	24.5098	24.7089	24.8954	2	1	7.76e-22	105.39	72.4463	822.32	0.28344
E9PCH4	Rap guanine nucleotide exchange factor 6	FNIP1;RAPGEF6;RAPGEF6;RAPGEF6;RAPGEF6;RAPGEF6	S	280	_LPEGPVDS(ph)EDDEEEDEEIDRTDPLQGR_	NaN	23.8154	24.4473	25.2329	25.0357	24.6937	3	0.999978	2.67e-17	79.458	46.6603	1055.44	-1.6342
Q8NE71	ATP-binding cassette sub-family F member 1	ABCF1;ABCF1;ABCF1;ABCF1;ABCF1	S	105	_KLS(ph)VPT(ph)S(ph)DEEDEVPAPKPR_	NaN	24.0529	24.7706	24.3741	25.0262	25.0062	3	1	7.75e-19	94.594	78.7517	778.662	0.49681
Q8NE71	ATP-binding cassette sub-family F member 1	ABCF1;ABCF1;ABCF1;ABCF1;ABCF1	S	109	_KLS(ph)VPT(ph)S(ph)DEEDEVPAPKPR_	NaN	24.0529	24.7706	24.3741	25.0262	25.0062	3	1	1.36e-34	117.74	78.7517	778.662	0.49681
Q8NE71	ATP-binding cassette sub-family F member 1	ABCF1;ABCF1;ABCF1;ABCF1;ABCF1	T	108	_KLS(ph)VPT(ph)S(ph)DEEDEVPAPKPR_	NaN	24.0529	24.7706	24.3741	25.0262	25.0062	3	1	1.12e-25	109.05	78.7517	778.662	0.49681
G5E988	AP-3 complex subunit delta-1	AP3D1;AP3D1;AP3D1	S	738	_NTETSKS(ph)PEKDVPMVEK_	24.3998	24.795	24.6547	NaN	24.3865	25.0255	3	0.976295	9.56e-26	112.32	16.365	666.975	0.89504
A0FGR8	Extended synaptotagmin-2	ESYT2;ESYT2;ESYT2	T	753	_EPT(ph)PS(ph)IASDIS(ph)LPIATQELR_	25.2553	21.6495	25.7549	NaN	24.1836	26.4669	3	0.994567	3.52e-21	96.019	22.1035	793.349	-0.027186
Q5BKZ1	DBIRD complex subunit ZNF326	ZNF326	S	270	_ISLSKS(ph)PTK_	24.2261	24.3074	24.393	25.4402	24.9763	NaN	2	0.993381	2.88e-11	111.79	22.4925	520.773	0.43965
O75909	Cyclin-K	CCNK;CCNK	S	340	_AVVVS(ph)PKEENK_	NaN	24.7982	25.0165	24.3817	24.5342	24.621	2	1	0.000206313	63.181	41.9957	640.318	1.6716
O15075;Q5VZY9	Serine/threonine-protein kinase DCLK1	DCLK1;DCAMKL1	T	336	_SPSPSPT(ph)S(ph)PGSLRK_	NaN	24.2049	26.331	25.6917	23.8323	23.3773	3	0.943185	4.2e-69	156.87	15.3726	519.895	0.25562
C9J6P4	Zinc finger CCCH-type antiviral protein 1	ZC3HAV1;ZC3HAV1	S	275	_SCT(ph)PS(ph)PDQISHR_	NaN	24.1081	25.5334	25.3628	24.4011	24.042	2	0.999974	4.12e-14	96.666	46.9538	772.784	-0.038547
C9J6P4	Zinc finger CCCH-type antiviral protein 1	ZC3HAV1;ZC3HAV1	T	273	_SCT(ph)PS(ph)PDQISHR_	NaN	24.1081	25.5334	25.3628	24.4011	24.042	2	0.998587	4.12e-14	96.666	28.4924	772.784	0.13051
O76021	Ribosomal L1 domain-containing protein 1	RSL1D1;RSL1D1	T	358	_AT(ph)NESEDEIPQLVPIGK_	24.8777	24.6839	24.6802	NaN	22.6389	26.6518	3	0.646142	2.98e-12	92.474	2.61498	640.638	0.1737
P52292	Importin subunit alpha-2	KPNA2	S	62	_NVSSFPDDATS(ph)PLQENR_	24.5493	24.6042	24.6477	24.7693	25.0083	NaN	2	0.997318	1.64e-72	161.22	25.7043	978.92	-0.2699
P27987	Inositol-trisphosphate 3-kinase B	ITPKB	S	564	_KACSPS(ph)NIPAVIITDMGTQEDGALEETQGS(ph)PR_	NaN	23.8193	25.2342	25.6843	24.3405	24.6134	3	0.605954	4.58e-33	102.59	1.87298	1178.18	1.4912
P35606	Coatomer subunit beta'	COPB2;COPB2;COPB2	S	859	_STAQQELDGKPAS(ph)PTPVIVASHTANKEEK_	NaN	24.8477	24.8911	24.9153	24.5733	24.5201	4	0.749296	4.44e-06	47.487	5.6588	779.134	-0.091795
P46821	Microtubule-associated protein 1B;MAP1 light chain LC1	MAP1B	S	828	_S(ph)LMS(ph)SPEDLTKDFEELKAEEVDVTK_	NaN	24.0829	25.1913	22.9287	25.4662	26.1274	3	0.665132	4.11e-06	43.162	0	1000.77	0.39038
J3QRS3	Myosin regulatory light chain 12B;Myosin regulatory light polypeptide 9;Myosin regulatory light chain 12A	MYL12B;MYL9;MYL12A	T	24	_AT(ph)S(ph)NVFAM(ox)FDQSQIQEFK_	NaN	23.3135	23.8391	26.7798	23.4449	26.4553	2	1	8.87e-126	186.62	92.0266	1133.96	-1.0201
Q9H1E3	Nuclear ubiquitous casein and cyclin-dependent kinase substrate 1	NUCKS1	S	58	_NSQEDS(ph)EDSEDKDVK_	NaN	22.711	24.3803	26.4549	26.8979	23.4438	2	0.962526	0.00288423	47.568	14.6422	902.841	0.082962
Q13136	Liprin-alpha-1	PPFIA1;PPFIA1;PPFIA1	S	242	_RSS(ph)DGS(ph)LSHEEDLAK_	NaN	24.4211	24.5956	24.8002	24.7512	25.4245	3	0.998207	7.42e-42	129.32	26.9954	597.571	-0.032175
Q9H6F5	Coiled-coil domain-containing protein 86	CCDC86;CCDC86	T	65	_AGLGSPERPPKT(ph)S(ph)PGSPR_	NaN	22.9053	25.2183	25.1311	25.2955	25.5606	3	0.926706	8.62e-26	109.44	9.48683	650.966	0.47607
Q13501	Sequestosome-1	SQSTM1	S	361	_EVDPSTGELQSLQMPES(ph)EGPSS(ph)LDPSQEGPTGLK_	24.3424	24.2312	22.3856	26.5355	26.6191	NaN	3	0.998768	5.38e-33	100.66	28.8377	1229.53	0.0016036
Q99698	Lysosomal-trafficking regulator	LYST	T	3207	_YVDT(ph)Y(ph)KYLEEEYR_	NaN	24.6051	24.8064	24.4551	24.9882	25.3172	3	0.999315	0.000542523	57.328	32.0553	644.256	-1.6586
P49585	Choline-phosphate cytidylyltransferase A	PCYT1A;PCYT1A	S	362	_AAAYDIS(ph)EDEED_	NaN	24.9289	24.7372	24.4249	24.6377	25.4509	2	0.990462	0.00397715	38.3	20.164	704.245	0.55504
E9PCT1	Serine/arginine repetitive matrix protein 1	SRRM1;SRRM1;SRRM1	S	695	_RHS(ph)PS(ph)PRPR_	NaN	24.9304	24.4769	24.177	25.1564	25.463	3	1	0.000211015	58.674	44.6158	417.183	-0.19975
E9PCT1	Serine/arginine repetitive matrix protein 1	SRRM1;SRRM1;SRRM1	S	697	_RHS(ph)PS(ph)PRPR_	NaN	24.9304	24.4769	24.177	25.1564	25.463	3	1	0.000211015	58.674	44.6158	417.183	-0.19975
F8VXH1		RACGAP1	S	30	_VEILSEGNENLS(ph)SWR_	25.693	25.9549	NaN	26.2201	25.9744	20.4005	3	0.445637	0.0104138	30.536	0	604.944	1.517
F8VXH1		RACGAP1	S	31	_VEILSEGNENLS(ph)SWR_	25.693	25.9549	NaN	26.2201	25.9744	20.4005	3	0.445637	0.0104138	30.536	0	604.944	1.517
Q9BRZ2	E3 ubiquitin-protein ligase TRIM56	TRIM56	S	469	_LKS(ph)IS(ph)REPSPALGPNLDGSGLLPR_	NaN	24.2568	25.1701	24.9275	23.6214	26.3792	3	0.912847	3.85e-33	110.17	7.19085	878.773	0.057175
Q96RU3	Formin-binding protein 1	FNBP1;FNBP1;FNBP1	S	296	_TVS(ph)DNS(ph)LSNSR_	NaN	23.7596	24.5303	25.4094	25.5635	25.1686	2	0.999713	8.67e-15	101.39	35.4427	670.25	0.35943
Q96RU3	Formin-binding protein 1	FNBP1;FNBP1;FNBP1	S	299	_TVS(ph)DNS(ph)LSNSR_	NaN	23.7596	24.5303	25.4094	25.5635	25.1686	2	0.997746	8.67e-15	101.39	26.6139	670.25	0.35943
Q96B23	Uncharacterized protein C18orf25	C18orf25	S	66	_RDS(ph)SESQLASTESDKPTTGR_	NaN	24.6186	24.7073	24.7052	24.7553	25.7678	3	0.928005	3.81e-149	135.58	11.1589	744.664	0.36157
Q8NC56	LEM domain-containing protein 2	LEMD2;LEMD2	S	138	_ASVRGS(ph)S(ph)EEDEDARTPDR_	NaN	24.1042	25.0302	25.0049	24.8512	25.5894	3	0.970201	9.97e-26	105.79	15.0089	712.946	0.084308
Q8NC56	LEM domain-containing protein 2	LEMD2;LEMD2	S	139	_ASVRGS(ph)S(ph)EEDEDARTPDR_	NaN	24.1042	25.0302	25.0049	24.8512	25.5894	3	0.997178	9.97e-26	105.79	24.9615	712.946	0.35435
Q96N67	Dedicator of cytokinesis protein 7	DOCK7;DOCK7	S	452	_TTS(ph)GDDACNLTSFRPATLTVTNFFK_	25.0947	24.8567	25.1735	24.7572	NaN	24.758	3	0.791737	1.04e-31	98.121	8.81004	948.769	0.822
H0YBA1;Q15154	Pericentriolar material 1 protein	PCM1;PCM1;PCM1;PCM1;PCM1	S	1485	_IS(ph)EQNDADNAS(ph)VLS(ph)VSSNFEPFATDDLGNTVIHLDQALAR_	NaN	24.5651	25.1306	23.9023	25.9053	25.186	4	0.593198	4.84e-05	33.584	0	1129.24	-0.41459
H0YBA1;Q15154	Pericentriolar material 1 protein	PCM1;PCM1;PCM1;PCM1;PCM1	S	1494	_IS(ph)EQNDADNAS(ph)VLS(ph)VSSNFEPFATDDLGNTVIHLDQALAR_	NaN	24.5651	25.1306	23.9023	25.9053	25.186	4	0.593198	4.84e-05	33.584	0	1129.24	-0.41459
H0YBA1;Q15154	Pericentriolar material 1 protein	PCM1;PCM1;PCM1;PCM1;PCM1	S	1497	_IS(ph)EQNDADNAS(ph)VLS(ph)VSSNFEPFATDDLGNTVIHLDQALAR_	NaN	24.5651	25.1306	23.9023	25.9053	25.186	4	0.593198	4.84e-05	33.584	0	1129.24	-0.41459
H0YBA1;Q15154	Pericentriolar material 1 protein	PCM1;PCM1;PCM1;PCM1;PCM1	S	1499	_IS(ph)EQNDADNAS(ph)VLS(ph)VSSNFEPFATDDLGNTVIHLDQALAR_	NaN	24.5651	25.1306	23.9023	25.9053	25.186	4	0.593198	4.84e-05	33.584	0	1129.24	-0.41459
H0YBA1;Q15154	Pericentriolar material 1 protein	PCM1;PCM1;PCM1;PCM1;PCM1	S	1500	_IS(ph)EQNDADNAS(ph)VLS(ph)VSSNFEPFATDDLGNTVIHLDQALAR_	NaN	24.5651	25.1306	23.9023	25.9053	25.186	4	0.593198	4.84e-05	33.584	0	1129.24	-0.41459
P62753	40S ribosomal protein S6;40S ribosomal protein S6	RPS6;RPS6	S	236	_RLS(ph)S(ph)LRAS(ph)TSK_	NaN	23.787	23.6644	25.6547	25.7822	25.8117	2	0.999912	7.78e-05	65.943	41.5334	723.301	0.5583
J3KNL6	Protein transport protein Sec16A	SEC16A	S	587	_GS(ph)VSQPST(ph)PS(ph)PPKPTGIFQTSANSSFEPVK_	24.3416	24.4796	NaN	25.3191	25.3315	25.2505	3	0.823167	9.38e-33	104	6.69595	1100.48	-0.41077
P10412	Histone H1.4	HIST1H1E	S	2	_(ac)S(ph)ETAPAAPAAPAPAEK_	24.8699	24.757	NaN	25.1046	24.0957	25.9232	2	0.854097	2.13e-29	111.79	7.67442	800.866	0.48849
Q9BXY0	Protein MAK16 homolog	MAK16	S	197	_ALEQQEAES(ph)DS(ph)SDTEEKDDDDDDEEDVGKR_	NaN	24.836	25.1422	24.88	24.6695	25.2467	3	0.615279	9.09e-17	78.921	0	1187.1	0.63623
Q9BXY0	Protein MAK16 homolog	MAK16	S	199	_ALEQQEAES(ph)DS(ph)SDTEEKDDDDDDEEDVGKR_	NaN	24.836	25.1422	24.88	24.6695	25.2467	3	0.615279	9.09e-17	78.921	0	1187.1	0.63623
Q9BXY0	Protein MAK16 homolog	MAK16	S	200	_ALEQQEAES(ph)DS(ph)SDTEEKDDDDDDEEDVGKR_	NaN	24.836	25.1422	24.88	24.6695	25.2467	3	0.615279	9.09e-17	78.921	0	1187.1	0.63623
Q00613	Heat shock factor protein 1	HSF1;HSF1	S	314	_VEEAS(ph)PGRPSSVDTLLSPTALIDSILR_	24.3764	25.6158	23.5819	NaN	25.3559	25.8707	3	0.997603	8.67e-89	159.75	29.3444	968.497	0.38397
Q15154	Pericentriolar material 1 protein	PCM1;PCM1;PCM1;PCM1;PCM1;PCM1	S	69	_VTNDIS(ph)PESS(ph)PGVGR_	25.2068	25.0648	NaN	24.8284	24.9815	24.8119	2	0.953227	2.97e-95	178.03	13.0914	837.842	0.80287
Q9UQ35	Serine/arginine repetitive matrix protein 2	SRRM2	T	1413	_AGMSSNQSIS(ph)SPVLDAVPRT(ph)PSR_	NaN	24.8035	24.8927	25.0403	25.2091	25.0698	3	0.968789	2.53e-33	111.04	14.9263	839.712	1.0217
Q13112	Chromatin assembly factor 1 subunit B	CHAF1B	S	410	_GSS(ph)PGPRPVEGTPASR_	24.7681	24.861	25.1281	25.0105	NaN	25.2885	3	0.973148	3.77e-11	86.8	15.5922	544.589	0.17188
Q8TBF4	Zinc finger CCHC-type and RNA-binding motif-containing protein 1	ZCRB1;ZCRB1	S	155	_KAPEPEEEIEEVEES(ph)EDEGEDPALDSLSQAIAFQQAK_	24.7823	25.278	24.8501	24.9243	25.2451	NaN	3	0.998451	1.13e-24	89.129	28.3516	1389.62	1.4562
Q7Z5K2	Wings apart-like protein homolog	WAPAL	S	77	_VEEESTGDPFGFDS(ph)DDESLPVSSK_	24.5121	NaN	25.3048	24.8896	25.6822	24.7582	2	0.991192	9.32e-16	76.237	21.0287	1327.04	-0.21707
Q8WWM7	Ataxin-2-like protein	ATXN2L;ATXN2L;ATXN2L;ATXN2L	S	339	_QGSGRES(ph)PSLASR_	NaN	25.084	25.3822	25.2182	25.2114	24.4573	3	0.828954	0.000199951	60.631	7.61544	471.216	-0.36206
C9JFV4	Proline-, glutamic acid- and leucine-rich protein 1	PELP1	S	621	_LRS(ph)PRGS(ph)PDGSLQTGKPSAPK_	NaN	24.9355	25.3591	24.7273	24.7005	25.6526	3	1	5.67e-22	100.95	73.5859	766.033	0.24451
C9JFV4	Proline-, glutamic acid- and leucine-rich protein 1	PELP1	S	625	_LRS(ph)PRGS(ph)PDGSLQTGKPSAPK_	NaN	24.9355	25.3591	24.7273	24.7005	25.6526	3	0.999995	5.67e-22	100.95	53.4117	766.033	0.24451
P27987	Inositol-trisphosphate 3-kinase B	ITPKB	S	65	_GASFLFPPAESLS(ph)PEEPRS(ph)PGGWR_	25.1169	25.0713	25.3415	24.8189	NaN	25.0483	3	0.869766	1.07e-54	136.63	8.20031	911.07	-0.54056
Q13547	Histone deacetylase 1	HDAC1;HDAC1	S	421	_IACEEEFS(ph)DS(ph)EEEGEGGRK_	NaN	24.6905	25.4903	24.4693	25.1685	25.6082	3	1	4.28e-10	79.762	79.762	773.278	-1.2344
Q13547	Histone deacetylase 1	HDAC1;HDAC1	S	423	_IACEEEFS(ph)DS(ph)EEEGEGGRK_	NaN	24.6905	25.4903	24.4693	25.1685	25.6082	3	1	4.28e-10	79.762	79.762	773.278	-1.2344
J3KNX9	Unconventional myosin-XVIIIa	MYO18A	S	2020	_SLAPDRS(ph)DDEHDPLDNTSRPR_	NaN	24.7446	25.1139	25.3223	25.2939	24.9677	4	0.999143	7.27e-16	86.551	30.6702	619.024	-0.0049577
E9PCT1	Serine/arginine repetitive matrix protein 1	SRRM1;SRRM1;SRRM1	S	389	_RLS(ph)PS(ph)AS(ph)PPR_	NaN	24.9698	25.8259	24.5761	25.3245	24.7775	2	1	4.25e-12	86.291	36.1928	654.251	-0.60432
E9PCT1	Serine/arginine repetitive matrix protein 1	SRRM1;SRRM1;SRRM1	S	391	_RLS(ph)PS(ph)AS(ph)PPR_	NaN	24.9698	25.8259	24.5761	25.3245	24.7775	2	1	4.25e-12	77.776	36.1928	654.251	-0.60432
E9PCT1	Serine/arginine repetitive matrix protein 1	SRRM1;SRRM1;SRRM1	S	393	_RLS(ph)PS(ph)AS(ph)PPR_	NaN	24.9698	25.8259	24.5761	25.3245	24.7775	2	1	4.25e-12	86.291	36.1928	654.251	-0.60432
P49585	Choline-phosphate cytidylyltransferase A	PCYT1A;PCYT1A;PCYT1A	S	329	_ERS(ph)PS(ph)PSFR_	NaN	24.0946	24.3498	25.4132	25.6369	26.0608	2	1	1.45e-11	113.65	80.8317	611.736	-0.15017
P49585	Choline-phosphate cytidylyltransferase A	PCYT1A;PCYT1A;PCYT1A	S	331	_ERS(ph)PS(ph)PSFR_	NaN	24.0946	24.3498	25.4132	25.6369	26.0608	2	0.999881	1.45e-11	113.65	39.2301	611.736	-0.15017
P11717	Cation-independent mannose-6-phosphate receptor	IGF2R	S	2484	_LVS(ph)FHDDS(ph)DEDLLHI_	26.5594	26.7993	26.7434	22.3059	NaN	23.1495	2	1	4.34e-215	247.38	46.1314	957.882	-0.83398
Q13501	Sequestosome-1	SQSTM1;SQSTM1	S	266	_S(ph)RLTPVS(ph)PESSSTEEK_	25.3537	25.5747	24.5762	24.8791	NaN	25.1767	3	0.826462	4.1e-17	102.07	6.77828	631.934	0.3279
A1L390	Pleckstrin homology domain-containing family G member 3	PLEKHG3;PLEKHG3	S	576	_ALS(ph)S(ph)EEEEEMGGAAQEPESLLPPSVLDQASVIAER_	NaN	24.0167	24.0307	25.7861	25.638	26.1058	3	0.999981	1.79e-24	90.448	47.2982	1276.9	0.50668
A1L390	Pleckstrin homology domain-containing family G member 3	PLEKHG3;PLEKHG3	S	577	_ALS(ph)S(ph)EEEEEMGGAAQEPESLLPPSVLDQASVIAER_	NaN	24.0167	24.0307	25.7861	25.638	26.1058	3	0.999981	1.79e-24	90.448	47.2982	1276.9	0.50668
P78362	SRSF protein kinase 2;SRSF protein kinase 2 N-terminal;SRSF protein kinase 2 C-terminal	SRPK2;SRPK2	S	494	_TVS(ph)ASS(ph)TGDLPK_	NaN	25.0747	25.112	25.0983	25.053	25.3589	2	0.999714	1.06e-29	125.89	35.3009	661.767	1.3536
P78362	SRSF protein kinase 2;SRSF protein kinase 2 N-terminal;SRSF protein kinase 2 C-terminal	SRPK2;SRPK2	S	497	_TVS(ph)ASS(ph)TGDLPK_	NaN	25.0747	25.112	25.0983	25.053	25.3589	2	0.970832	1.06e-29	125.89	17.2399	661.767	0.44814
J3KPW7	Histone deacetylase 2;Histone deacetylase	HDAC2;HDAC2	S	516	_IACDEEFS(ph)DS(ph)EDEGEGGRR_	NaN	25.1489	25.571	24.8302	24.6379	25.5314	3	1	4.77e-74	152.95	103.673	773.27	0.64346
J3KPW7	Histone deacetylase 2;Histone deacetylase	HDAC2;HDAC2	S	518	_IACDEEFS(ph)DS(ph)EDEGEGGRR_	NaN	25.1489	25.571	24.8302	24.6379	25.5314	3	1	4.77e-74	152.95	103.673	773.27	0.64346
Q9BV36	Melanophilin	MLPH;MLPH;MLPH	S	155	_LQGGAGPELIS(ph)EERS(ph)GDS(ph)DQTDEDGEPGSEAQAQAQPFGSK_	NaN	25.0936	26.5605	24.5873	24.5958	24.9855	4	0.680574	3.44e-09	49.479	0	1104.44	-0.026805
Q9BV36	Melanophilin	MLPH;MLPH;MLPH	S	159	_LQGGAGPELIS(ph)EERS(ph)GDS(ph)DQTDEDGEPGSEAQAQAQPFGSK_	NaN	25.0936	26.5605	24.5873	24.5958	24.9855	4	0.680574	3.44e-09	49.479	0	1104.44	-0.026805
Q9BV36	Melanophilin	MLPH;MLPH;MLPH	S	162	_LQGGAGPELIS(ph)EERS(ph)GDS(ph)DQTDEDGEPGSEAQAQAQPFGSK_	NaN	25.0936	26.5605	24.5873	24.5958	24.9855	4	0.680574	3.44e-09	49.479	0	1104.44	-0.026805
Q9BV36	Melanophilin	MLPH;MLPH;MLPH	T	165	_LQGGAGPELIS(ph)EERS(ph)GDS(ph)DQTDEDGEPGSEAQAQAQPFGSK_	NaN	25.0936	26.5605	24.5873	24.5958	24.9855	4	0.680574	3.44e-09	49.479	0	1104.44	-0.026805
Q92922	SWI/SNF complex subunit SMARCC1	SMARCC1	S	310	_NEEPVRS(ph)PERR_	NaN	25.6827	25.2719	24.7278	25.0847	25.2	3	1	2.73e-14	96.734	62.0418	483.56	0.037525
Q6ZR64	Matrix-remodeling-associated protein 7	MXRA7	S	187	_YS(ph)PGKLR_	NaN	24.465	24.4715	25.9538	25.2906	25.7862	2	0.944986	0.000742539	38.55	12.3495	450.721	0.18956
O95817	BAG family molecular chaperone regulator 3	BAG3	S	385	_VPPAPVPCPPPS(ph)PGPSAVPS(ph)SPK_	26.3589	NaN	25.7841	23.8512	25.1321	24.8788	2	0.64642	1.24e-54	137.03	2.62741	1190.05	0.32838
Q09666	Neuroblast differentiation-associated protein AHNAK	AHNAK	S	212	_LPSGS(ph)GAAS(ph)PTGSAVDIR_	21.2602	20.8723	21.208	20.3037	21.371	20.9993	2	0.533048	2.47e-18	94.542	0.575267	901.89	0.53104
Q14157	Ubiquitin-associated protein 2-like	UBAP2L;UBAP2L	S	609	_RYPSSISSS(ph)PQK_	24.9014	NaN	25.28	25.1678	25.1031	25.6088	2	0.997936	4.03e-15	108.58	27.6946	708.83	0.086848
Q9Y2W1	Thyroid hormone receptor-associated protein 3	THRAP3	S	672	_NKKS(ph)PEIHR_	NaN	24.9764	25.1391	24.5305	25.8122	25.6516	3	1	1.95e-27	124.12	30.8894	396.868	0.68932
Q9BRR8	G patch domain-containing protein 1	GPATCH1	S	6	_(ac)AARDS(ph)DS(ph)EEDLVSYGTGLEPLEEGERPK_	NaN	24.8951	25.2611	25.0527	25.4317	25.5719	3	0.999995	2.25e-43	105.24	54.2193	1084.46	-0.30762
Q9BRR8	G patch domain-containing protein 1	GPATCH1	S	8	_(ac)AARDS(ph)DS(ph)EEDLVSYGTGLEPLEEGERPK_	NaN	24.8951	25.2611	25.0527	25.4317	25.5719	3	0.999977	2.25e-43	105.24	47.3891	1084.46	-0.30762
Q9H6F5	Coiled-coil domain-containing protein 86	CCDC86;CCDC86	S	58	_AGLGS(ph)PERPPK_	NaN	25.0652	25.294	25.1311	25.2955	25.5606	2	1	1.58e-18	100.93	92.457	594.792	0.10815
Q9H6F5	Coiled-coil domain-containing protein 86	CCDC86;CCDC86	S	66	_AGLGSPERPPKTS(ph)PGS(ph)PR_	NaN	25.0652	25.294	25.1311	25.2955	25.5606	3	0.851234	8.62e-26	109.44	6.72201	650.966	0.64711
Q9H6F5	Coiled-coil domain-containing protein 86	CCDC86;CCDC86	S	69	_AGLGS(ph)PERPPKTS(ph)PGS(ph)PR_	NaN	25.0652	25.294	25.1311	25.2955	25.5606	3	0.999413	1.58e-18	100.93	31.4923	677.621	-0.14361
P11532	Dystrophin	DMD;DMD;DMD;DMD;DMD;DMD;DMD;DMD;DMD	S	2652	_DYS(ph)ADDT(ph)R_	NaN	25.3913	25.2084	25.0377	25.2386	25.5354	2	0.999872	0.00680282	42.336	38.9275	551.66	-0.042839
P11532	Dystrophin	DMD;DMD;DMD;DMD;DMD;DMD;DMD;DMD;DMD	T	2656	_DYS(ph)ADDT(ph)R_	NaN	25.3913	25.2084	25.0377	25.2386	25.5354	2	0.999872	0.00680282	42.336	38.9275	551.66	-0.042839
Q8WVM7	Cohesin subunit SA-1	STAG1;STAG1;STAG1;STAG1;STAG1	S	24	_(ac)MITSELPVLQDSTNETTAHS(ph)DAGS(ph)ELEETEVK_	NaN	25.1161	24.9067	25.569	26.0553	24.8367	3	0.993862	1.5e-23	83.654	28.6566	1221.86	0.11964
Q9Y6D5	Brefeldin A-inhibited guanine nucleotide-exchange protein 2	ARFGEF2	S	277	_GSS(ph)LSGTDDGAQEVVKDILEDVVTSAIK_	25.7973	25.3967	25.5358	NaN	24.6029	25.3284	3	0.978905	1.06e-81	147.3	16.8036	971.804	0.53223
E7EVA0	Microtubule-associated protein;Microtubule-associated protein 4	MAP4;MAP4	T	538	_DVT(ph)PPPETEVVLIK_	25.5606	25.6978	25.4983	24.7201	NaN	25.3166	2	0.999997	4.22e-23	94.569	55.6801	808.913	0.079549
O43379	WD repeat-containing protein 62	WDR62	T	1053	_FATSLPHFPGCAGPTEDELSLPEGPSVPSSS(ph)LPQT(ph)PEQEK_	NaN	24.3865	22.9653	25.769	26.6144	27.0584	4	0.927374	1.66e-07	44.847	12.6584	1095.99	-0.34628
J3KNX9	Unconventional myosin-XVIIIa	MYO18A	S	1970	_NKLEGDS(ph)DVDS(ph)ELEDRVDGVK_	NaN	24.3309	24.9576	25.946	25.8321	25.7767	3	1	1.11e-38	122.78	70.2126	827.014	-0.29977
J3KNX9	Unconventional myosin-XVIIIa	MYO18A	S	1974	_NKLEGDS(ph)DVDS(ph)ELEDRVDGVK_	NaN	24.3309	24.9576	25.946	25.8321	25.7767	3	1	1.11e-38	122.78	70.2126	827.014	-0.29977
Q6NZI2	Polymerase I and transcript release factor	PTRF	S	202	_ESEALPEKEGEELGEGERPEEDAAALELS(ph)S(ph)DEAVEVEEVIEESR_	NaN	25.386	25.1924	25.4338	25.108	25.7362	4	0.96678	9.15e-06	34.258	14.6073	1244.29	-0.027938
Q6NZI2	Polymerase I and transcript release factor	PTRF	S	203	_ESEALPEKEGEELGEGERPEEDAAALELS(ph)S(ph)DEAVEVEEVIEESR_	NaN	25.386	25.1924	25.4338	25.108	25.7362	4	0.96678	9.15e-06	34.258	14.6073	1244.29	-0.027938
Q9UHR5	SAP30-binding protein	SAP30BP;SAP30BP	S	18	_NVLSSLAVYAEDS(ph)EPES(ph)DGEAGIEAVGSAAEEK_	NaN	24.9373	25.1498	26.6072	23.872	26.3014	3	0.665277	1.12e-23	58.861	0.303899	1161.83	-1.3084
G5E9M5		ILF3	S	482	_GEDS(ph)AEETEAKPAVVAPAPVVEAVSTPSAAFPSDATAENVK_	NaN	26.036	24.3045	24.0514	28.249	24.2446	3	0.788351	3.34e-50	110.57	5.74799	1373.65	0.86074
Q9NQC3	Reticulon-4	RTN4;RTN4	S	15	_(ac)MEDLDQSPLVSSS(ph)DS(ph)PPRPQPAFK_	25.9686	26.5912	26.491	23.9772	24.0825	NaN	3	0.997868	3.01e-158	206.77	27.3264	944.073	-0.20732
E9PCT1	Serine/arginine repetitive matrix protein 1	SRRM1;SRRM1;SRRM1	S	787	_KPPAPPS(ph)PVQSQS(ph)PSTNWSPAVPVK_	25.8508	25.4962	25.8196	NaN	25.3167	24.6412	3	0.982021	3.87e-32	95.302	17.9034	915.101	1.363
Q01130	Serine/arginine-rich splicing factor 2	SRSF2;SFRS2	S	26	_TS(ph)PDTLRR_	NaN	25.7189	25.7668	24.62	25.6237	25.4164	2	0.538308	0.0124502	41.029	0.680633	513.242	0.34662
Q06190	Serine/threonine-protein phosphatase 2A regulatory subunit B'' subunit alpha	PPP2R3A	S	692	_PLS(ph)PVPHVNNVVNAPLSINIPR_	NaN	23.2878	23.677	26.9674	26.5896	26.8463	3	0.999998	1.02e-44	112.76	57.3875	809.768	-0.19018
Q9H1E3	Nuclear ubiquitous casein and cyclin-dependent kinase substrate 1	NUCKS1	T	202	_EKT(ph)PS(ph)PKEEDEEPES(ph)PPEKK_	NaN	25.0047	25.2109	25.4856	25.6273	26.0594	4	1	1.02e-48	128.3	49.6183	638.255	0.09924
Q16584	Mitogen-activated protein kinase kinase kinase 11	MAP3K11;MAP3K11;MAP3K11	S	793	_IDPWSFVSAGPRPS(ph)PLPS(ph)PQPAPR_	NaN	25.2492	25.1241	25.7157	25.6267	25.7115	3	0.999978	3.43e-26	97.387	48.3855	906.094	-0.30413
P0DJ93	UPF0766 protein C6orf228	C6orf228	S	58	_ELVGDTGSQEGDHEPS(ph)GS(ph)ETEEDTSSSPHR_	NaN	24.9875	25.5097	25.1793	25.4912	26.3201	3	0.962837	5.3e-43	108.45	13.3023	1106.09	0.055267
P0DJ93	UPF0766 protein C6orf228	C6orf228	S	60	_ELVGDTGSQEGDHEPS(ph)GS(ph)ETEEDTSSSPHR_	NaN	24.9875	25.5097	25.1793	25.4912	26.3201	3	0.966677	5.3e-43	108.45	14.4717	1106.09	0.051024
P83916	Chromobox protein homolog 1	CBX1;CBX1;CBX1	S	89	_KADS(ph)DSEDKGEESKPK_	NaN	24.937	25.2003	25.077	26.3363	26.1682	4	0.99821	1.92e-11	86.727	27.4654	458.2	-0.075935
P17096	High mobility group protein HMG-I/HMG-Y	HMGA1	S	99	_KLEKEEEEGIS(ph)QES(ph)S(ph)EEEQ_	NaN	26.0685	25.9684	23.9043	25.5079	26.3228	3	1	1.3e-19	102.95	71.4284	826.302	-0.27607
P17096	High mobility group protein HMG-I/HMG-Y	HMGA1	S	102	_KLEKEEEEGIS(ph)QES(ph)S(ph)EEEQ_	NaN	26.0685	25.9684	23.9043	25.5079	26.3228	3	1	5.19e-60	147.76	71.4284	826.302	-0.27607
P17096	High mobility group protein HMG-I/HMG-Y	HMGA1	S	103	_KLEKEEEEGIS(ph)QES(ph)S(ph)EEEQ_	NaN	26.0685	25.9684	23.9043	25.5079	26.3228	3	1	5.19e-60	147.76	71.4284	826.302	-0.27607
F5H602	E3 ubiquitin-protein ligase;E3 ubiquitin-protein ligase NEDD4-like	NEDD4L;NEDD4L	S	307	_SLS(ph)S(ph)PTVTLSAPLEGAK_	26.64	26.4739	26.8606	NaN	23.8473	24.05	2	0.99398	6.26e-87	164.59	22.5205	909.42	-1.0337
Q8WUB8	PHD finger protein 10	PHF10	S	297	_YLPLNTALYEPPLDPELPALDS(ph)DGDS(ph)DDGEDGRGDEK_	NaN	25.8262	24.0433	25.7453	26.0171	26.2421	3	0.999867	4.18e-11	60.237	40.7881	1383.59	-0.044567
Q8WUB8	PHD finger protein 10	PHF10	S	301	_YLPLNTALYEPPLDPELPALDS(ph)DGDS(ph)DDGEDGRGDEK_	NaN	25.8262	24.0433	25.7453	26.0171	26.2421	3	0.999957	4.18e-11	60.237	47.5144	1383.59	-0.044567
Q9HA65	TBC1 domain family member 17	TBC1D17;TBC1D17	S	613	_QLTACPELPHNVQEILGLAPPAEPHS(ph)PS(ph)PTAS(ph)PLPLS(ph)PTR_	NaN	25.0447	25.0643	25.3492	25.7647	26.7802	4	0.757176	1.66e-09	51.491	5.16489	1135.77	-0.18993
Q9UHR5	SAP30-binding protein	SAP30BP;SAP30BP	S	22	_NVLSSLAVYAEDS(ph)EPES(ph)DGEAGIEAVGSAAEEK_	NaN	24.9373	25.1498	26.6072	24.8881	26.4279	3	0.665277	1.12e-23	58.861	0.303899	1161.83	-1.3084
P17252	Protein kinase C alpha type;Protein kinase C;Protein kinase C gamma type;Protein kinase C beta type	PRKCA;PRKCG;PRKCG;PRKCB;PRKCG	T	497	_T(ph)FCGTPDYIAPEIIAYQPYGK_	NaN	23.4034	23.3009	27.3295	26.903	27.0798	2	0.997766	8.33e-49	134.66	26.499	1242.56	0.67022
Q9BTU6	Phosphatidylinositol 4-kinase type 2-alpha	PI4K2A	S	5	_(ac)MDETS(ph)PLVS(ph)PER_	22.3752	22.1231	21.9148	19.5991	21.3264	20.7848	2	0.871846	0.00349654	35.64	8.31281	781.796	0.22519
Q9BTU6	Phosphatidylinositol 4-kinase type 2-alpha	PI4K2A	S	9	_(ac)MDETS(ph)PLVS(ph)PER_	22.3752	22.1231	21.9148	19.5991	21.3264	20.7848	2	0.997894	0.00349654	35.64	25.6566	781.796	0.043606
O15085	Rho guanine nucleotide exchange factor 11	ARHGEF11	T	254	_NSVLSDPGLDS(ph)PRT(ph)SPVIMAR_	NaN	26.0199	26.2444	25.7868	24.3635	25.7945	3	0.856534	4.26e-38	120.6	7.71203	791.362	-0.64574
Q14C86	GTPase-activating protein and VPS9 domain-containing protein 1	GAPVD1;GAPVD1;GAPVD1;GAPVD1;GAPVD1	S	761	_EVS(ph)SRPS(ph)TPGLSVVSGISATSEDIPNKIEDLR_	27.2922	27.8781	NaN	27.9374	22.1333	23.0859	3	0.651775	2.15e-55	122.35	5.34484	1167.56	-0.36239
Q14157	Ubiquitin-associated protein 2-like	UBAP2L;UBAP2L	S	605	_RYPSS(ph)ISS(ph)SPQK_	NaN	25.2064	24.9685	25.7387	26.0189	26.567	2	0.750589	3.57e-06	70.784	5.30622	748.813	0.38478
Q14157	Ubiquitin-associated protein 2-like	UBAP2L;UBAP2L	S	608	_RYPSSISS(ph)SPQK_	NaN	25.2064	24.9685	25.7387	26.0189	26.567	2	0.765285	2.45e-06	73.887	7.6018	708.83	0.21864
P49023	Paxillin	PXN;PXN	S	178	_LLLELNAVQHNPPGFPADEANS(ph)SPPLPGALS(ph)PLYGVPETNSPLGGK_	NaN	25.7366	25.3615	25.4435	26.3152	25.7175	4	0.745206	2.99e-09	38.211	5.31927	1209.59	-0.70868
Q8TB72	Pumilio homolog 2	PUM2;PUM2;PUM2	S	136	_GKAS(ph)PFEEDQNR_	NaN	25.8852	25.3553	25.6389	25.7982	25.9083	3	1	3.59e-39	138.19	56.2251	486.54	-0.46016
Q9HCD5	Nuclear receptor coactivator 5	NCOA5	S	29	_DRS(ph)PIRGS(ph)PR_	NaN	25.3341	25.7314	25.5269	25.763	26.2567	2	1	6.56e-05	67.115	67.1154	650.782	0.14033
Q9HCD5	Nuclear receptor coactivator 5	NCOA5	S	34	_DRS(ph)PIRGS(ph)PR_	NaN	25.3341	25.7314	25.5269	25.763	26.2567	2	1	6.56e-05	67.115	67.1154	650.782	0.14033
Q5T4S7	E3 ubiquitin-protein ligase UBR4	UBR4	S	2718	_HVTLPS(ph)SPR_	25.6056	26.1247	26.1176	25.4836	25.4123	NaN	2	0.677801	1.01e-23	138.25	3.22979	537.261	0.45013
Q13796	Protein Shroom2	SHROOM2	S	1036	_AQS(ph)PGS(ph)PLHAR_	NaN	24.0014	24.1905	26.6253	27.0153	26.9777	3	1	1.14e-09	85.734	36.5966	427.511	0.037365
Q13796	Protein Shroom2	SHROOM2	S	1039	_AQS(ph)PGS(ph)PLHAR_	NaN	24.0014	24.1905	26.6253	27.0153	26.9777	3	1	1.14e-09	85.734	36.5966	427.511	0.037365
Q92733	Proline-rich protein PRCC	PRCC;PRCC	S	8	_(ac)SLVAYAS(ph)S(ph)DES(ph)EPDEAEPEPEEEEAVAPTSGPALGGLFASLPAPK_	NaN	25.4786	25.2652	25.9571	25.5569	26.6431	4	0.812181	2.8e-13	50.393	10.7769	1206.51	-0.2805
Q92733	Proline-rich protein PRCC	PRCC;PRCC	S	9	_(ac)SLVAYAS(ph)S(ph)DES(ph)EPDEAEPEPEEEEAVAPTSGPALGGLFASLPAPK_	NaN	25.4786	25.2652	25.9571	25.5569	26.6431	4	0.812181	2.8e-13	50.393	10.7769	1206.51	-0.2805
Q92733	Proline-rich protein PRCC	PRCC;PRCC	S	12	_(ac)SLVAYAS(ph)S(ph)DES(ph)EPDEAEPEPEEEEAVAPTSGPALGGLFASLPAPK_	NaN	25.4786	25.2652	25.9571	25.5569	26.6431	4	0.812288	2.8e-13	50.393	10.7769	1206.51	-0.2805
Q9Y3T9	Nucleolar complex protein 2 homolog	NOC2L	S	49	_EAARS(ph)PDKPGGS(ph)PSASR_	NaN	25.3978	25.4524	25.8168	26.3057	25.9545	3	1	3.98e-13	92.289	81.2175	610.591	0.52304
Q9Y3T9	Nucleolar complex protein 2 homolog	NOC2L	S	56	_EAARS(ph)PDKPGGS(ph)PSASR_	NaN	25.3978	25.4524	25.8168	26.3057	25.9545	3	0.955574	3.98e-13	92.289	14.1624	610.591	0.52304
P46821	Microtubule-associated protein 1B;MAP1 light chain LC1	MAP1B	S	1298	_VSAEAEVAPVS(ph)PEVTQEVVEEHCAS(ph)PEDK_	26.7694	26.6352	26.8692	NaN	24.6422	24.2798	3	0.998807	6.78e-82	141.65	29.2369	1094.8	-0.22046
P46821	Microtubule-associated protein 1B;MAP1 light chain LC1	MAP1B	S	1312	_VSAEAEVAPVS(ph)PEVTQEVVEEHCAS(ph)PEDK_	26.7694	26.6352	26.8692	NaN	24.6422	24.2798	3	1	6.78e-82	141.65	79.1011	1094.8	0.20596
B4DWW4	DNA replication licensing factor MCM3	MCM3;MCM3;MCM3	S	756	_DGDSYDPYDFS(ph)DTEEEMPQVHT(ph)PK_	NaN	25.3844	25.4438	26.048	26.1334	26.2118	3	0.998911	3.39e-82	158.57	29.6711	988.028	0.30632
P27987	Inositol-trisphosphate 3-kinase B	ITPKB	S	562	_KACS(ph)PSNIPAVIITDMGTQEDGALEETQGS(ph)PR_	24.934	25.1014	NaN	26.4935	26.2787	26.4341	3	0.799577	8.27e-162	189.25	6.02594	1178.18	0.77648
P18031	Tyrosine-protein phosphatase non-receptor type 1	PTPN1	S	50	_DVS(ph)PFDHSR_	21.6574	21.495	21.5652	21.47	21.2512	21.9024	2	0.999994	0.000226995	65.395	52.3873	570.23	-0.19577
B4DGP8	Calnexin	CANX;CANX	T	597	_QKS(ph)DAEEDGGT(ph)VSQEEEDR_	NaN	24.6946	27.6135	23.3635	28.154	25.5284	3	0.986713	9.46e-140	202.97	18.7029	756.944	-0.11762
Q5T4S7	E3 ubiquitin-protein ligase UBR4	UBR4	S	2719	_HVTLPSS(ph)PR_	25.6056	26.1247	26.1176	25.4836	NaN	26.0869	2	0.955657	1.01e-23	138.25	13.3347	537.261	0.17808
P06400	Retinoblastoma-associated protein	RB1	S	807	_IPGGNIYIS(ph)PLKS(ph)PYK_	NaN	25.7471	25.4603	25.9959	25.792	26.5044	2	1	4.74e-301	152.13	78.2545	953.959	-0.10687
P06400	Retinoblastoma-associated protein	RB1	S	811	_IPGGNIYIS(ph)PLKS(ph)PYK_	NaN	25.7471	25.4603	25.9959	25.792	26.5044	3	1	4.74e-301	152.13	84.6099	636.309	0.25722
Q13501	Sequestosome-1	SQSTM1	S	365	_EVDPSTGELQSLQMPESEGPS(ph)S(ph)LDPSQEGPTGLK_	26.6324	26.4012	26.6725	23.1591	NaN	26.9156	3	0.828288	2e-43	110.58	6.61071	1229.53	-0.15794
Q14692	Ribosome biogenesis protein BMS1 homolog	BMS1	S	552	_AGLS(ph)PANCQSDR_	21.918	21.6525	21.4848	21.3286	21.6721	21.7564	2	0.999995	0.000530287	55.213	52.8263	678.274	-0.56281
Q9HA65	TBC1 domain family member 17	TBC1D17;TBC1D17	S	608	_QLTACPELPHNVQEILGLAPPAEPHSPS(ph)PT(ph)AS(ph)PLPLS(ph)PTR_	NaN	25.1819	25.7368	25.9788	26.2252	26.7802	4	0.866848	1.66e-09	51.491	4.12379	1135.77	0.058202
Q8WUB8	PHD finger protein 10	PHF10	S	270	_RYS(ph)PDELR_	21.1122	22.0805	20.0742	22.0798	22.7456	21.9042	2	0.971133	0.0116246	33.088	15.2688	558.248	0.19234
J3KPM3	Proline-rich AKT1 substrate 1	AKT1S1	S	203	_S(ph)LPVSVPVWGFK_	21.3602	20.2292	21.4323	22.6659	22.2475	22.0858	2	0.999895	0.000295976	57.804	39.8074	698.357	-0.49421
Q14C86	GTPase-activating protein and VPS9 domain-containing protein 1	GAPVD1;GAPVD1;GAPVD1;GAPVD1;GAPVD1	T	762	_EVSS(ph)RPST(ph)PGLSVVSGISATSEDIPNKIEDLR_	NaN	23.8903	26.4902	27.9788	27.6331	24.1158	3	0.775518	3.29e-43	113.51	5.82502	1167.56	-0.31638
Q6ZN18	Zinc finger protein AEBP2	AEBP2	S	24	_(ac)AAAITDMADLEELS(ph)RLSPLPPGS(ph)PGSAAR_	25.6258	NaN	25.5299	26.0766	26.2758	26.64	3	0.878941	0	202.8	8.6135	1032.48	0.2028
P82094	TATA element modulatory factor	TMF1;TMF1	S	77	_SNTEPQS(ph)PPIAS(ph)PK_	21.7441	21.5554	21.6823	21.9624	21.6174	21.8748	2	0.999334	0.00170308	41.912	33.553	806.836	1.8278
Q9UQ35	Serine/arginine repetitive matrix protein 2	SRRM2	S	351	_SATRPS(ph)PS(ph)PER_	NaN	24.9018	26.0573	27.3634	27.7568	24.4489	2	0.999944	3.57e-14	98.694	45.2902	672.771	-0.30389
Q9UQ35	Serine/arginine repetitive matrix protein 2	SRRM2	S	353	_SATRPS(ph)PS(ph)PER_	NaN	24.9018	26.0573	27.3634	27.7568	24.4489	2	1	3.57e-14	98.694	68.5602	672.771	-0.30389
Q9UHD8	Septin-9	2005-08-31	S	85	_HVDSLSQRS(ph)PK_	NaN	26.801	26.9209	25.4758	25.5664	25.8026	3	0.982821	9.82e-27	127.79	17.5747	445.214	-0.31501
A8MXP9	Matrin-3	MATR3;MATR3;MATR3;MATR3	S	604	_SYS(ph)PDGKES(ph)PSDKK_	NaN	25.9901	24.9219	26.0807	26.7967	26.7859	2	0.993216	1.83e-16	104.45	21.6843	842.829	0.15203
A8MXP9	Matrin-3	MATR3;MATR3;MATR3;MATR3	S	598	_SYS(ph)PDGKESPSDKK_	NaN	26.032	24.9566	26.1199	26.7967	26.7859	3	0.999714	8.05e-22	106.6	38.4723	535.566	-0.037629
A8MXP9	Matrin-3	MATR3;MATR3;MATR3;MATR3	S	188	_RDS(ph)FDDR_	NaN	23.2042	26.1639	27.0337	26.4528	28.1348	2	1	2e-261	176.68	105.975	495.687	0.12207
P35568	Insulin receptor substrate 1	IRS1	S	1078	_VNLS(ph)PNR_	21.8294	21.5371	21.6769	21.8516	22.0713	22.0976	2	1	0.00868196	46.891	46.4619	440.208	0.064173
B4DWW4	DNA replication licensing factor MCM3	MCM3;MCM3;MCM3	S	756	_DGDSYDPYDFS(ph)DTEEEMPQVHT(ph)PK_	NaN	25.4621	25.116	26.7448	26.761	26.9971	3	0.998911	3.39e-82	158.57	29.6711	988.028	0.30632
P26368	Splicing factor U2AF 65 kDa subunit	U2AF2	S	79	_EEHGGLIRS(ph)PR_	NaN	26.3521	26.5922	25.693	25.6877	26.8609	2	1	2.74e-06	77.279	57.8039	665.817	-0.3041
E9PCH4	Rap guanine nucleotide exchange factor 6	FNIP1;RAPGEF6;RAPGEF6;RAPGEF6	S	1143	_RS(ph)SLLNAK_	21.9388	22.6403	21.8716	20.084	22.1355	22.5522	2	0.607014	0.00179027	56.359	1.88822	484.75	-0.16591
Q8NDI1	EH domain-binding protein 1	EHBP1;EHBP1	S	751	_SLECRS(ph)DPES(ph)PIKK_	22.4113	21.9745	22.3734	21.8035	22.167	20.51	3	0.999941	0.00234453	44.587	42.2648	602.59	0.048585
Q9HA65	TBC1 domain family member 17	TBC1D17;TBC1D17	S	602	_QLTACPELPHNVQEILGLAPPAEPHS(ph)PS(ph)PTAS(ph)PLPLS(ph)PTR_	NaN	25.1819	26.0255	26.21	26.5678	27.3267	4	0.950141	1.66e-09	51.491	11.4	1135.77	0.041328
Q9HA65	TBC1 domain family member 17	TBC1D17;TBC1D17	S	604	_QLTACPELPHNVQEILGLAPPAEPHS(ph)PS(ph)PTAS(ph)PLPLS(ph)PTR_	NaN	25.1819	26.0255	26.21	26.5678	27.3267	4	0.897754	1.66e-09	51.491	8.0989	1135.77	0.041328
O75376	Nuclear receptor corepressor 1	NCOR1;NCOR1;NCOR1	S	2184	_S(ph)PGSISYLPSFFTK_	21.7951	22.8039	22.8102	23.136	21.377	19.4952	2	0.99877	2.93e-15	95.767	29.0965	805.879	-0.28675
P62995;Q13595	Transformer-2 protein homolog beta;Transformer-2 protein homolog alpha	TRA2B;TRA2B;TRA2B;TRA2A;TRA2A;TRA2A	S	266	_RRS(ph)PS(ph)PYYSR_	NaN	26.1607	26.736	26.031	25.8432	26.6842	3	0.99958	2.57e-09	93.766	35.3725	476.866	0.077775
Q8NA72	Centrosomal protein POC5	POC5	S	109	_TDESS(ph)PVLS(ph)PR_	22.5488	19.6547	22.5351	22.2005	22.2852	22.254	2	0.999513	0.00104189	45.864	30.662	674.265	1.1736
O15061	Synemin	SYNM;SYNM;SYNM	S	1049	_QRS(ph)PAPGS(ph)PDEEGGAEAPAAGIR_	22.3467	22.038	22.4573	21.1607	21.6718	21.8615	3	1	3.27e-15	78.975	78.9753	794.004	0.162
P62995;Q13595	Transformer-2 protein homolog beta;Transformer-2 protein homolog alpha	TRA2B;TRA2B;TRA2B;TRA2A;TRA2A;TRA2A	S	264	_RRS(ph)PS(ph)PYYSR_	NaN	26.1607	26.736	26.1691	25.8432	26.6842	3	0.999999	2.57e-09	93.766	63.6114	476.866	0.073833
Q9H7Z6	Histone acetyltransferase KAT8	KAT8	S	37	_(ac)AAQGAAAAVAAGTSGVAGEGEPGPGENAAAEGTAPS(ph)PGRVS(ph)PPTPAR_	26.6048	26.803	24.2786	27.1106	26.841	NaN	4	0.977814	1.45e-35	69.942	18.1917	1085.75	-0.31892
Q7RTP6	Protein-methionine sulfoxide oxidase MICAL3	MICAL3	S	1152	_GPS(ph)QATS(ph)PIR_	21.6447	22.7393	22.9359	21.1476	21.5487	21.7743	2	0.995216	0.00619299	30.308	21.7115	587.239	0.068556
Q1KMD3	Heterogeneous nuclear ribonucleoprotein U-like protein 2	HNRNPUL2;hCG_2044799	T	165	_SGDET(ph)PGSEVPGDK_	21.4325	22.3616	22.167	21.6757	21.9971	22.3112	2	0.935992	0.0163862	42.338	14.4872	727.788	0.48658
Q05519	Serine/arginine-rich splicing factor 11	SRSF11;SFRS11	S	434	_DYDEEEQGYDS(ph)EKEKKEEK_	NaN	26.2491	26.4227	26.223	26.4149	26.7347	3	1	3.12e-41	128.26	78.0009	819.999	-0.49522
F2Z2Y1	Eyes absent homolog 4	EYA4;EYA4;EYA4;EYA4	S	367	_NNPS(ph)PPPDSDLER_	22.0879	22.7989	22.3538	21.3957	21.005	22.488	2	0.999639	0.00257245	38.093	34.4204	759.317	0.8313
G3V1L9;H0YKB1	Tight junction protein ZO-1	TJP1;TJP1;TJP1;TJP1	S	125	_VQIPVSRPDPEPVS(ph)DNEEDS(ph)YDEEIHDPR_	NaN	26.3456	26.6844	26.5535	26.2762	26.3427	3	0.90372	0.00150929	34.687	9.77273	1175.16	-0.2375
G3V1L9;H0YKB1	Tight junction protein ZO-1	TJP1;TJP1;TJP1;TJP1	S	131	_VQIPVSRPDPEPVS(ph)DNEEDS(ph)YDEEIHDPR_	NaN	26.3456	26.6844	26.5535	26.2762	26.3427	3	0.913093	0.00150929	34.687	10.2928	1175.16	-0.2375
Q9H307	Pinin	PNN	S	443	_SLS(ph)PGKENVSALDMEK_	21.7335	22.4663	21.8867	21.7519	22.5342	22.0327	2	0.950928	0.00776361	36.111	13.2091	892.91	1.3062
P49641	Alpha-mannosidase 2x	MAN2A2;MAN2A2;MAN2A2;MAN2A2;MAN2A2	S	665	_FSMVS(ph)LLVNS(ph)PR_	NaN	26.5304	26.9239	26.0736	26.0707	26.8251	2	0.606249	0.00647808	32.815	1.39551	755.332	1.1748
P49641	Alpha-mannosidase 2x	MAN2A2;MAN2A2;MAN2A2;MAN2A2;MAN2A2	S	670	_FSMVS(ph)LLVNS(ph)PR_	NaN	26.5304	26.9239	26.0736	26.0707	26.8251	2	0.936717	0.00647808	32.815	9.33488	755.332	1.1748
I1E4Y6	PERQ amino acid-rich with GYF domain-containing protein 2	GIGYF2;GIGYF2;GIGYF2;GIGYF2;GIGYF2	T	404	_PGT(ph)PSDHQSQEASQFER_	22.2093	22.0496	22.2983	21.9058	21.7418	22.2926	3	0.998673	0.000232808	57.989	29.7868	660.941	0.10249
Q14160	Protein scribble homolog	SCRIB	S	853	_LPLLPPES(ph)PGPLR_	22.7768	22.2639	22.5057	21.663	21.7427	21.6569	2	1	8.56e-15	65.092	65.0922	733.394	-0.34903
Q9H501	ESF1 homolog	ESF1	S	694	_DGT(ph)SPEEEIEIER_	22.1764	22.1247	22.892	21.6137	21.5385	22.3924	2	0.5	0.0014697	57.804	0	792.327	0.6193
Q9H501	ESF1 homolog	ESF1	T	693	_DGT(ph)SPEEEIEIER_	22.1764	22.1247	22.892	21.6137	21.5385	22.3924	2	0.5	0.0014697	57.804	0	792.327	0.6193
Q14004	Cyclin-dependent kinase 13	CDK13	S	383	_GGDVS(ph)PSPYSSSSWR_	21.7459	22.141	22.0068	22.3677	22.515	22.241	2	0.960517	0.00714233	37.092	14.289	824.836	-0.21812
B4DQM4	GPN-loop GTPase 1	GPN1	S	328	_DSLS(ph)PVLHPSDLILTR_	22.2898	22.4779	23.4125	24.0434	19.8393	20.9736	3	0.955	5.02e-14	66.965	13.288	614.984	0.52619
Q8N3F8	MICAL-like protein 1	MICALL1;MICALL1	S	578	_VEQMPQAS(ph)PGLAPR_	22.4546	22.0647	22.3563	22.6363	21.6827	21.9165	2	1	0.000183862	57.52	32.9255	780.866	-0.63138
Q9Y4H2	Insulin receptor substrate 2	IRS2	S	577	_TYS(ph)LTTPAR_	22.4672	22.0582	22.3138	22.1251	21.7504	22.5462	2	0.998492	8.31e-06	78.653	29.1521	545.252	1.9427
O60504	Vinexin	SORBS3;SORBS3;SORBS3;SORBS3;SORBS3	S	348	_(ac)ADGGS(ph)PFLGR_	22.0548	21.8735	21.8254	22.3783	22.6282	22.6401	2	1	9.46e-05	61.375	52.5549	549.734	-0.95639
Q9UIG0	Tyrosine-protein kinase BAZ1B	BAZ1B	S	1468	_LAEDEGDS(ph)EPEAVGQSR_	26.8706	26.7087	26.8821	26.5536	26.4068	NaN	2	1	3.86e-160	216.04	95.1554	934.881	0.39772
Q9BYE7	Polycomb group RING finger protein 6	PCGF6	S	115	_LEGGRQDS(ph)EDEEER_	22.7158	22.8841	22.9522	21.3773	21.4263	22.2135	3	1	0.000163585	59.862	45.1397	576.895	0.62073
P28715	DNA repair protein complementing XP-G cells	ERCC5	S	341	_LKTEKEPDATPPS(ph)PR_	21.8148	22.6974	22.2546	22.7271	21.6512	22.5593	3	0.972909	0.0110475	31.462	17.8344	582.62	0.4256
H0YAM2	Nipped-B-like protein	NIPBL;NIPBL	S	164	_AITSLLGGGS(ph)PK_	22.3387	22.2214	22.5085	22.0862	22.2332	22.3476	2	0.99949	0.00206603	44.807	34.1486	590.802	-2.511
Q8IU81	Interferon regulatory factor 2-binding protein 1	IRF2BP1	S	66	_S(ph)PGPPALK_	21.8343	21.7688	22.2053	22.3471	22.9118	22.7679	2	1	0.000171647	52.278	33.8663	423.71	-0.015357
Q9NQW6	Actin-binding protein anillin	ANLN	S	485	_TQS(ph)LPVTEK_	23.1132	22.8693	22.9448	21.5756	21.2818	22.0789	2	0.974051	0.000183529	66.538	16.7508	541.76	1.6753
Q9HAU0	Pleckstrin homology domain-containing family A member 5	PLEKHA5;PLEKHA5;PLEKHA5;PLEKHA5;PLEKHA5;PLEKHA5	S	568	_SEVSS(ph)PIQR_	23.2631	23.0183	23.0286	21.4705	21.4082	21.7044	2	0.906291	1.25e-06	89.548	9.85487	541.748	0.47107
P07900	Heat shock protein HSP 90-alpha	HSP90AA1;HSP90AA1;HSP90AA1	S	231	_DKEVS(ph)DDEAEEKEDKEEEKEK_	NaN	26.3577	26.5122	26.9742	26.9798	27.082	4	1	1.3e-192	219.23	50.9863	655.277	-0.27028
B7Z4Q3	Putative RNA-binding protein Luc7-like 2	LUC7L2;LUC7L2	S	449	_SEDRRS(ph)S(ph)EEREAGEI_	NaN	26.5595	26.9945	26.5386	26.4481	27.3752	3	0.99628	1.49e-07	78.456	24.2784	637.249	-0.071097
B7Z4Q3	Putative RNA-binding protein Luc7-like 2	LUC7L2;LUC7L2	S	450	_SEDRRS(ph)S(ph)EEREAGEI_	NaN	26.5595	26.9945	26.5386	26.4481	27.3752	3	0.999954	1.49e-07	78.456	43.3211	637.249	-0.071097
Q2M2I8	AP2-associated protein kinase 1	AAK1;AAK1	S	623	_VGSLT(ph)PPS(ph)SPK_	26.4361	27.4646	27.3665	26.2315	NaN	26.453	2	0.660579	7.58e-20	112.03	2.89191	615.264	0.5249
Q9BPX3	Condensin complex subunit 3	NCAPG	S	1015	_LNLAQFLNEDLS(ph)_	22.8239	22.913	22.8196	22.2987	20.0039	23.098	2	1	0.00100821	49.298	39.509	728.84	-0.21661
Q8TER5	Rho guanine nucleotide exchange factor 40	ARHGEF40;ARHGEF40;ARHGEF40;ARHGEF40	S	262	_GSPTDAEGS(ph)PGLSR_	23.0903	22.9756	23.2029	21.6795	21.157	21.8991	2	0.97832	1.89e-07	79.311	16.5451	705.798	0.41231
Q96T37	Putative RNA-binding protein 15	RBM15	S	670	_HCAPS(ph)PDRS(ph)PELSSSR_	NaN	26.4965	26.7159	26.8181	26.7545	27.2278	3	1	2.04e-24	113.26	71.3484	648.255	0.34449
Q96T37	Putative RNA-binding protein 15	RBM15	S	674	_HCAPS(ph)PDRS(ph)PELSSSR_	NaN	26.4965	26.7159	26.8181	26.7545	27.2278	3	0.998855	2.04e-24	113.26	34.1783	648.255	-0.35392
Q08999	Retinoblastoma-like protein 2	RBL2;RBL2	T	1094	_EINSMIRT(ph)GET(ph)PT(ph)KK_	NaN	27.2503	26.0654	26.1229	26.9099	27.6848	3	0.724778	0.0060667	39.237	1.36741	648.936	-0.81408
Q08999	Retinoblastoma-like protein 2	RBL2;RBL2	T	1097	_EINSMIRT(ph)GET(ph)PT(ph)KK_	NaN	27.2503	26.0654	26.1229	26.9099	27.6848	3	0.724778	0.0060667	39.237	1.36741	648.936	-0.81408
Q08999	Retinoblastoma-like protein 2	RBL2;RBL2	T	1099	_EINSMIRT(ph)GET(ph)PT(ph)KK_	NaN	27.2503	26.0654	26.1229	26.9099	27.6848	3	0.975314	0.0060667	39.237	12.202	648.936	-1.1767
P34947	G protein-coupled receptor kinase 5;G protein-coupled receptor kinase 6	GRK5;GRK6;GRK6;GRK5	S	484	_DVLDIEQFS(ph)TVK_	21.9044	21.6364	21.8093	22.5175	22.9147	23.2891	2	0.903438	1.04e-38	132.05	9.71091	737.347	0.17927
Q96C92	Serologically defined colon cancer antigen 3	SDCCAG3	S	243	_VSPAS(ph)PAGS(ph)PSADFAVHGESLGDR_	22.4308	22.9006	23.1093	23.4271	20.5993	21.6945	3	0.88014	2.17e-08	56.041	10.2711	824.347	-0.54819
E9PFM1	Eukaryotic translation initiation factor 4 gamma 1	EIF4G1;EIF4G1;EIF4G1;EIF4G1;EIF4G1;EIF4G1;EIF4G1	S	1192	_S(ph)FSKEVEER_	NaN	26.4025	26.7861	26.8902	26.733	27.4195	2	0.977499	6.05e-11	106.67	16.3791	595.758	1.0296
Q6ZRV2	Protein FAM83H	FAM83H	S	870	_GS(ph)PTSAYPER_	22.3222	21.6642	22.0125	22.4764	22.8961	22.9442	2	0.951318	0.00172109	38.3	13.5874	572.737	1.2439
P46937	Yorkie homolog	YAP1;YAP1;YAP1	T	63	_GDSET(ph)DLEALFNAVMNPK_	22.8782	23.9506	23.4396	21.8164	21.3582	20.8752	3	0.544096	8.96e-25	105.38	0.768014	677.631	0.32297
O94885	SAM and SH3 domain-containing protein 1	SASH1	S	813	_S(ph)LPVSICR_	21.9831	21.6824	21.8382	22.83	23.0531	23.002	2	0.999662	0.00661113	41.283	34.7149	506.238	0.41628
Q8WYP5	Protein ELYS	AHCTF1	S	1541	_NLS(ph)FNELYPSGTLK_	22.0621	21.9746	22.0747	22.4386	22.7132	23.1698	2	1	4.15e-66	155.1	114.135	831.892	0.6773
O15085	Rho guanine nucleotide exchange factor 11	ARHGEF11	S	35	_QPS(ph)DASETTGLVQR_	23.5755	23.4207	23.516	21.4144	21.1931	21.3232	2	0.99866	1.61e-10	88.087	28.8254	784.851	-1.1373
Q96T58	Msx2-interacting protein	SPEN	S	727	_SQS(ph)PVHLR_	21.3091	23.1507	22.5848	22.3685	22.0216	23.0679	2	0.994173	0.00322093	51.276	22.32	502.24	0.62225
Q14669	Probable E3 ubiquitin-protein ligase TRIP12	TRIP12;TRIP12;TRIP12	S	312	_SES(ph)PPAELPSLR_	22.0234	21.9964	22.1109	22.7226	22.7999	22.9034	2	0.610449	0.00191239	45.33	1.95321	681.819	-1.114
Q9UQ35	Serine/arginine repetitive matrix protein 2	SRRM2	S	1854	_S(ph)RT(ph)SPAPWK_	22.9929	24.9032	21.5439	21.2749	21.3801	22.4812	2	0.927472	2.91e-27	70.089	8.97902	595.244	0.38643
Q9UQ35	Serine/arginine repetitive matrix protein 2	SRRM2	S	1857	_SRTS(ph)PAPWK_	22.9929	24.9032	21.5439	21.2749	21.3801	22.4812	2	0.847132	6.88e-21	76.522	8.08203	555.261	-0.023015
Q9UQ35	Serine/arginine repetitive matrix protein 2	SRRM2	T	1856	_SRT(ph)S(ph)PAPWK_	22.9929	24.9032	21.5439	21.2749	21.3801	22.4812	2	0.814269	2.91e-27	70.089	5.07928	595.244	0.18924
Q9Y2G0	Protein EFR3 homolog B	EFR3B;EFR3B;EFR3B	S	212	_IVPSLLFNLQHVEEAES(ph)R_	23.2219	24.5391	22.814	20.2268	22.74	21.0818	3	1	9.91e-13	87.156	80.3857	721.028	-0.042416
Q68DA7	Formin-1	FMN1;FMN1	S	518	_QTS(ph)PVPSPLS(ph)PR_	23.0878	23.2884	23.1093	21.7053	21.9019	21.5895	2	0.87132	0.000104629	63.337	8.3539	713.312	-0.24487
Q68DA7	Formin-1	FMN1;FMN1	S	525	_QTS(ph)PVPSPLS(ph)PR_	23.0878	23.2884	23.1093	21.7053	21.9019	21.5895	2	0.972267	0.000104629	63.337	15.7692	713.312	-0.55234
P16615	Sarcoplasmic/endoplasmic reticulum calcium ATPase 2	ATP2A2;ATP2A2	S	663	_EFDELNPS(ph)AQR_	21.4133	21.3735	21.7141	23.2797	23.3758	23.5376	2	1	8.7e-05	63.185	39.0046	693.29	-0.58258
Q8TEA8	D-tyrosyl-tRNA(Tyr) deacylase 1	DTD1	S	194	_S(ph)AS(ph)SGAEGDVSSEREP_	22.7159	23.0597	23.2445	21.6123	21.7844	22.29	2	0.681679	4.63e-07	70.917	0.310102	862.806	0.4628
Q8TEA8	D-tyrosyl-tRNA(Tyr) deacylase 1	DTD1	S	196	_S(ph)AS(ph)SGAEGDVSSEREP_	22.7159	23.0597	23.2445	21.6123	21.7844	22.29	2	0.666658	3.14e-11	87.932	0	862.806	1.5027
Q8TEA8	D-tyrosyl-tRNA(Tyr) deacylase 1	DTD1	S	197	_SASS(ph)GAEGDVSSEREP_	22.7159	23.0597	23.2445	21.6123	21.7844	22.29	2	0.861139	1.56e-24	114.4	7.98137	822.823	-0.071903
Q9HAU0	Pleckstrin homology domain-containing family A member 5	PLEKHA5;PLEKHA5;PLEKHA5;PLEKHA5;PLEKHA5	S	410	_TNS(ph)MQQLEQWIK_	23.1074	23.4245	23.2224	21.2523	22.4495	21.3525	2	0.996209	4.51e-21	112.96	24.1959	793.358	0.050313
O76021	Ribosomal L1 domain-containing protein 1	RSL1D1;RSL1D1	S	361	_ATNES(ph)EDEIPQLVPIGK_	27.5904	27.4429	27.6962	25.9026	26.1825	NaN	2	0.96538	1.11e-45	134.29	14.4537	960.454	0.02111
Q86X27	Ras-specific guanine nucleotide-releasing factor RalGPS2	RALGPS2;RALGPS2	S	315	_S(ph)VAAEGALLPQTPPS(ph)PR_	22.8292	23.1076	23.307	23.7428	21.0526	20.9491	2	0.991948	0.00010537	50.426	19.3608	925.926	0.81333
P05386	60S acidic ribosomal protein P1	RPLP1	S	104	_KEES(ph)EES(ph)DDDMGFGLFD_	NaN	25.9911	26.2953	27.5445	27.628	27.6088	2	1	4.66e-141	205.02	46.5776	1055.35	0.073238
P05387	60S acidic ribosomal protein P2	RPLP2;RPLP2	S	105	_KEES(ph)EES(ph)DDDMGFGLFD_	NaN	25.9911	26.2953	27.5445	27.628	27.6088	2	1	4.66e-141	205.02	46.5776	1055.35	0.073238
O75533	Splicing factor 3B subunit 1	SF3B1	T	326	_GGDSIGET(ph)PT(ph)PGASK_	22.4651	22.3501	22.6353	22.4888	22.6081	22.5313	2	0.988255	0.00345695	41.136	18.761	767.297	0.65268
O75533	Splicing factor 3B subunit 1	SF3B1	T	328	_GGDSIGET(ph)PT(ph)PGASK_	22.4651	22.3501	22.6353	22.4888	22.6081	22.5313	2	0.813285	0.00345695	41.136	6.35553	767.297	0.72854
Q96C92	Serologically defined colon cancer antigen 3	SDCCAG3	S	247	_VSPAS(ph)PAGS(ph)PSADFAVHGESLGDR_	22.4308	22.9006	23.1093	23.4271	20.5993	22.6152	3	0.830969	2.17e-08	56.041	7.36761	824.347	-0.89517
Q13322	Growth factor receptor-bound protein 10	GRB10;GRB10	S	104	_SIQPQVS(ph)PR_	22.996	22.7124	22.9231	22.0072	22.2481	22.2873	2	0.999999	1.55e-05	73.435	61.7215	546.266	-0.019049
Q8IZD4	mRNA-decapping enzyme 1B	DCP1B;DCP1B;DCP1B	S	275	_SLS(ph)YEEPR_	22.4094	22.611	22.7924	22.194	22.3078	22.878	2	0.952157	0.00260799	52.49	13.5272	530.721	-0.87507
A8MXP9	Matrin-3	MATR3;MATR3;MATR3;MATR3	S	164	_S(ph)ATREPPYR_	22.0377	22.1191	23.4016	23.2224	23.8659	20.6161	2	0.976974	0.000332922	53.569	16.2889	578.761	-0.92933
Q9H7N4	Splicing factor, arginine/serine-rich 19	SCAF1	S	965	_GAEETSWS(ph)GEER_	23.0634	22.5943	23.1439	22.2058	22.1947	22.075	2	0.992145	0.00012812	63.128	22.0043	709.267	0.35636
P68402	Platelet-activating factor acetylhydrolase IB subunit beta	PAFAH1B2	S	2	_(ac)S(ph)QGDSNPAAIPHAAEDIQGDDR_	22.965	22.8363	23.3723	21.6129	23.0297	21.4847	2	0.971812	5.17e-20	85.467	15.3752	1193.5	-0.1387
Q5XUX1	F-box/WD repeat-containing protein 9	FBXW9	S	18	_TWDDDS(ph)DPESETDPDAQAK_	22.7115	23.3244	22.8493	21.9463	22.015	22.5214	2	0.948045	8.2e-06	54.805	15.1479	1101.41	-0.44695
Q9Y232	Chromodomain Y-like protein	CDYL	S	201	_ILVPKS(ph)PVK_	22.0572	22.3227	21.9083	22.9388	22.7667	23.3961	2	1	0.00232265	54.471	47.2879	530.812	0.26261
Q9UKY7	Protein CDV3 homolog	CDV3;CDV3	S	107	_VQAMQIS(ph)SEKEEDDNEKR_	22.8263	20.996	20.9843	22.9793	23.5991	24.1797	3	0.5	0.000606435	41.136	0	739.323	0.16195
Q9BXF6	Rab11 family-interacting protein 5	RAB11FIP5	S	176	_NNLSAS(ph)MFDLSMK_	22.0437	22.6385	22.579	22.2471	23.031	23.045	2	0.951744	8.77e-05	60.209	13.0204	769.325	-0.22242
Q9BV36	Melanophilin	MLPH;MLPH	S	226	_DSPQS(ph)LTDESCSEK_	22.76	22.545	23.1548	22.2795	22.5541	22.4495	2	0.967216	0.000310318	55.33	15.2458	831.814	0.012136
E9PCT1	Serine/arginine repetitive matrix protein 1	SRRM1;SRRM1;SRRM1	S	628	_T(ph)AS(ph)PPPPPKR_	22.7032	22.9503	22.7858	22.4164	22.147	22.7462	2	1	7.09e-10	90.444	59.8981	604.267	0.52322
Q9HCH0	Nck-associated protein 5-like	NCKAP5L;NCKAP5L	S	487	_NS(ph)GSDGSPS(ph)PLLAR_	22.9316	23.4438	23.1127	22.2352	21.3017	22.8016	2	0.940566	0.000306801	54.368	13.2588	759.305	-0.48192
P08651	Nuclear factor 1 C-type	NFIC	S	333	_TEMDKS(ph)PFNSPS(ph)PQDSPR_	22.2597	23.0565	23.3396	22.0893	21.9352	23.1472	3	0.963465	0.000118011	51.645	16.3245	727.285	-0.70391
Q9P2B4	CTTNBP2 N-terminal-like protein	CTTNBP2NL	S	563	_VSSPLSPLS(ph)PGIKS(ph)PTIPR_	22.5939	23.1284	22.0837	22.9868	22.821	22.234	3	0.999103	3.32e-07	68.231	32.9663	698.353	-0.34953
H0Y8X4	Deoxyribonucleoside 5'-monophosphate N-glycosidase	C6orf108;RCL	S	238	_YFEADPPGQVAAS(ph)PDPTT_	22.896	22.9182	23.1953	22.4677	22.3317	22.0855	2	0.880476	0.000976438	36.253	11.7049	971.909	-0.39702
P48681	Nestin	NES	S	352	_RLGSLLPVLS(ph)PTSLPS(ph)PLPATLETPVPAFLK_	22.8513	24.6194	24.2373	22.5018	19.7239	22.0261	3	0.891724	7.97e-43	106.19	12.1653	1124.61	0.25716
P48681	Nestin	NES	S	355	_LGS(ph)LLPVLS(ph)PT(ph)SLPSPLPATLETPVPAFLK_	22.8513	24.6194	24.2373	22.5018	19.7239	22.0261	3	0.744539	1.87e-23	82.665	0	1099.23	-0.51069
P48681	Nestin	NES	T	354	_LGS(ph)LLPVLS(ph)PT(ph)SLPSPLPATLETPVPAFLK_	22.8513	24.6194	24.2373	22.5018	19.7239	22.0261	3	0.744539	1.87e-23	82.665	0	1099.23	-0.51069
P17812	CTP synthase 1	CTPS;CTPS	S	571	_S(ph)GS(ph)SSPDSEITELK_	22.1242	23.8605	22.7766	22.1947	22.5632	22.4745	2	0.52975	5.08e-09	65.25	0.427996	798.808	-0.74792
Q7Z417	Nuclear fragile X mental retardation-interacting protein 2	NUFIP2	S	112	_NLS(ph)SDEATNPISR_	22.548	22.8755	22.7467	22.2859	22.5568	23.0004	2	0.994665	1.31e-06	73.983	22.7184	742.325	0.11544
Q66K74	Microtubule-associated protein 1S;MAP1S heavy chain;MAP1S light chain	MAP1S;MAP1S	S	631	_ALELPLAAS(ph)S(ph)IPRPRTPSPESHR_	23.993	22.4248	22.2962	22.3295	22.4108	22.5702	3	0.634983	4.19e-20	86.869	4.71234	881.433	0.93218
Q8ND56	Protein LSM14 homolog A	LSM14A;LSM14A	S	182	_S(ph)S(ph)PQLDPLRKSPTM(ox)EQAVQTASAHLPAPAAVGR_	22.7164	23.153	23.1636	22.2741	22.2273	22.5483	4	0.676989	4.5e-70	137.46	1.82264	897.682	0.11647
Q8ND56	Protein LSM14 homolog A	LSM14A;LSM14A	S	183	_S(ph)S(ph)PQLDPLRKSPTM(ox)EQAVQTASAHLPAPAAVGR_	22.7164	23.153	23.1636	22.2741	22.2273	22.5483	4	0.676989	4.5e-70	137.46	1.82264	897.682	0.11647
H7C433		MFF;MFF	S	29	_NDS(ph)LVTPSPQQAR_	22.5779	22.5956	22.9916	21.943	22.9374	23.0956	2	0.999943	7.92e-05	61.265	42.851	746.843	0.83256
Q92609	TBC1 domain family member 5	TBC1D5;TBC1D5	S	554	_EFTGS(ph)PPSSATK_	23.6728	23.4608	23.2824	20.634	22.5699	22.5336	2	0.944513	0.00419603	37.555	14.4172	644.776	-0.09988
Q9H792	Pseudopodium-enriched atypical kinase 1	PEAK1;PEAK1;PEAK1	S	281	_ANTLS(ph)PVR_	22.8737	22.38	22.5305	22.6881	22.6656	23.0538	2	0.999948	0.000694389	68.893	42.8503	469.229	-0.10491
P36578	60S ribosomal protein L4	RPL4;RPL4	S	295	_ILKS(ph)PEIQR_	22.6331	22.8083	23.184	22.6169	21.9654	23.0949	2	1	4.45e-06	87.363	87.363	582.313	0.014728
Q9BZZ5	Apoptosis inhibitor 5	API5;API5;API5	S	464	_RASEDTTSGS(ph)PPKK_	21.9688	23.1745	23.1639	22.4669	22.6066	23.0208	3	0.953605	0.000343654	55.589	13.2071	514.238	0.015801
Q8WYP5	Protein ELYS	AHCTF1	S	1944	_EVS(ph)PSDVR_	22.3574	22.49	22.537	22.4561	23.7374	22.8962	2	0.978417	0.00630733	43.991	16.5641	484.708	0.15322
Q9UKJ3	G patch domain-containing protein 8	GPATCH8	S	1035	_SQS(ph)PHYFR_	22.0806	23.288	23.2954	23.1312	21.929	22.8331	2	0.97342	0.00283318	53.683	15.661	551.229	0.44204
Q09666	Neuroblast differentiation-associated protein AHNAK	AHNAK	S	511	_ISMQDVDLSLGS(ph)PK_	23.1956	22.748	22.802	21.4601	22.7982	23.5571	2	0.981781	1.5e-88	97.284	17.3148	785.365	-0.82278
E9PFM1	Eukaryotic translation initiation factor 4 gamma 1	EIF4G1;EIF4G1;EIF4G1;EIF4G1;EIF4G1;EIF4G1;EIF4G1	S	1194	_SFS(ph)KEVEER_	22.8236	22.3889	22.5934	22.8507	22.7106	23.321	2	0.999973	4.88e-11	108.56	45.6274	595.758	0.56968
E9PFM1	Eukaryotic translation initiation factor 4 gamma 1	EIF4G1;EIF4G1;EIF4G1;EIF4G1;EIF4G1;EIF4G1;EIF4G1	S	1201	_SFS(ph)KEVEERS(ph)R_	22.8236	22.3889	22.5934	22.8507	22.7106	23.321	3	0.999957	0.00123651	45.723	43.584	505.208	-0.1718
Q15742	NGFI-A-binding protein 2	NAB2	T	434	_LT(ph)PPPADLPLALPAHGLWSR_	22.0987	23.0555	23.6752	21.8103	22.6723	23.4103	3	0.999838	0.00149848	37.896	37.8964	734.721	0.0028639
Q641Q2;Q9Y4E1	WASH complex subunit FAM21A;WASH complex subunit FAM21B;WASH complex subunit FAM21C	FAM21A;FAM21A;FAM21A;FAM21B;FAM21A;FAM21C	S	498	_AVAS(ph)PEATVSQTDENK_	23.0472	22.9489	23.2219	22.1145	22.719	22.8592	2	0.998883	0.000484069	50.883	30.3092	863.88	0.5425
Q9ULH1	Arf-GAP with SH3 domain, ANK repeat and PH domain-containing protein 1	ASAP1;ASAP1	S	839	_TLS(ph)DPPS(ph)PLPHGPPNK_	22.6092	22.2906	22.5859	23.5734	23.2651	22.5891	2	0.555856	0.00133401	43.116	0.943382	907.4	-0.39771
Q9ULH1	Arf-GAP with SH3 domain, ANK repeat and PH domain-containing protein 1	ASAP1;ASAP1	S	843	_TLS(ph)DPPS(ph)PLPHGPPNK_	22.6092	22.2906	22.5859	23.5734	23.2651	22.5891	2	0.996047	0.00133401	43.116	21.4492	907.4	-0.39771
E7EX17	Eukaryotic translation initiation factor 4B	EIF4B;EIF4B;EIF4B;EIF4B;EIF4B;EIF4B;EIF4B;EIF4B;EIF4B	S	93	_S(ph)PPYTAFLGNLPYDVTEESIK_	21.434	24.407	24.2707	22.3841	22.9644	21.6223	2	0.999979	3.32e-93	169.42	46.6851	1211.07	0.88519
P38432	Coilin	COIL	T	122	_AFQLEEGEET(ph)EPDCK_	22.8818	22.946	23.3111	22.5608	22.6731	22.7326	2	1	0.000320575	65.716	65.716	931.364	-0.025727
Q9Y4B6	Protein VPRBP	VPRBP;VPRBP	S	1000	_HLPS(ph)PPTLDSIITEYLR_	22.5831	21.5728	21.3176	23.3104	23.9855	24.4516	3	0.940224	1.38e-12	89.049	11.9809	678.01	-0.48073
P25054	Adenomatous polyposis coli protein	APC	S	1567	_TIDSEKDLLDDS(ph)DDDDIEILEECIISAMPTK_	23.1059	22.9724	22.5087	22.7413	22.9491	22.9685	3	0.864795	0.00202159	35.106	11.1232	1206.87	1.4077
P11388	DNA topoisomerase 2-alpha	TOP2A	S	1377	_SVVS(ph)DLEADDVK_	23.0269	23.1079	22.9988	22.674	22.9709	22.6134	2	0.983953	0.00388534	38.613	17.8759	678.8	0.082008
Q9HCH0	Nck-associated protein 5-like	NCKAP5L;NCKAP5L	S	494	_NS(ph)GSDGSPS(ph)PLLAR_	22.9316	23.4438	23.1127	22.2352	22.8691	22.8016	2	0.999615	8.58e-164	107.75	35.0764	759.305	-0.7067
Q13425	Beta-2-syntrophin	SNTB2	S	110	_GPAGEAGAS(ph)PPVRR_	23.0441	23.3859	23.3964	22.6299	21.9951	22.9737	3	1	1.26e-05	68.257	61.7318	467.893	0.53097
Q9BTE3	Mini-chromosome maintenance complex-binding protein	MCMBP	S	154	_VS(ph)PSTSYTPSR_	22.7961	22.8399	23.7466	23.5686	23.3558	21.1345	2	0.997841	6.27e-05	65.395	27.3743	631.277	0.41785
P50613	Cyclin-dependent kinase 7	CDK7;CDK7;CDK7;CDK7	T	170	_AYT(ph)HQVVTR_	22.6794	23.8055	23.2008	22.4418	22.4035	22.9271	2	0.999676	0.000938013	68.44	35.2117	577.771	1.0421
Q13085	Acetyl-CoA carboxylase 1;Biotin carboxylase	ACACA;ACACA	S	23	_FIIGS(ph)VSEDNS(ph)EDEISNLVK_	22.5654	23.4889	22.7085	23.7373	22.5425	22.4586	2	0.997764	8.04e-62	140.09	26.4961	1178.01	-0.9934
Q13085	Acetyl-CoA carboxylase 1;Biotin carboxylase	ACACA;ACACA	S	29	_FIIGS(ph)VSEDNS(ph)EDEISNLVK_	22.5654	23.4889	22.7085	23.7373	22.5425	22.4586	2	0.999956	6.05e-93	170.56	43.7556	1178.01	-0.9934
Q8NE71	ATP-binding cassette sub-family F member 1	ABCF1;ABCF1;ABCF1;ABCF1;ABCF1	S	140	_GGNVFAALIQDQS(ph)EEEEEEEKHPPKPAKPEK_	NaN	26.9208	27.3596	28.0772	26.6267	28.5226	4	1	3.64e-16	74.05	30.3695	885.919	-0.78216
Q96S38	Ribosomal protein S6 kinase delta-1	RPS6KC1;RPS6KC1;RPS6KC1	S	423	_FLNRS(ph)PEES(ph)FDIK_	22.2629	22.7823	22.696	23.0328	23.5565	23.2597	2	1	9.59e-05	65.107	65.1068	871.365	-1.5227
Q96S38	Ribosomal protein S6 kinase delta-1	RPS6KC1;RPS6KC1;RPS6KC1	S	427	_FLNRS(ph)PEES(ph)FDIK_	22.2629	22.7823	22.696	23.0328	23.5565	23.2597	2	1	9.59e-05	65.107	65.1068	871.365	-1.5227
Q9UPU5	Ubiquitin carboxyl-terminal hydrolase 24;Ubiquitin carboxyl-terminal hydrolase	USP24;USP24	S	2561	_TIS(ph)AQDTLAYATALLNEK_	22.1107	22.4907	22.6274	23.1483	23.4396	23.8274	2	0.98927	5.55e-46	130.09	19.6473	1001.99	1.5684
O94806	Serine/threonine-protein kinase D3;Serine/threonine-protein kinase D1	PRKD3;PRKD1;PRKD1;PRKD3	S	735	_S(ph)VVGTPAYLAPEVLR_	23.4317	23.4972	23.7991	22.0862	21.778	23.0739	2	0.999932	2.55e-11	89.261	41.6935	826.426	-0.37629
Q05209	Tyrosine-protein phosphatase non-receptor type 12	PTPN12;PTPN12	S	673	_DVDVSEDS(ph)PPPLPER_	23.8066	23.9077	24.246	22.2195	22.4586	21.0283	2	0.999998	1.37e-42	138.08	56.7665	866.377	0.17077
Q9C0D5	Protein TANC1	TANC1	S	66	_GVSM(ox)S(ph)LPS(ph)SPLLPR_	23.3014	23.0009	23.208	21.4943	22.9181	23.7792	2	0.542262	0.00142989	43.454	1.14738	808.861	-1.658
Q5VSL9	Protein FAM40A	FAM40A	S	335	_AAS(ph)PPASASDLIEQQQK_	22.6697	22.2072	22.7204	22.7135	23.8152	23.6017	2	0.998719	4.56e-06	64.723	28.9753	910.925	0.96176
Q9NRX5	Serine incorporator 1	SERINC1	S	364	_SDGS(ph)LEDGDDVHR_	23.2716	23.2623	23.9561	22.4436	22.332	22.4635	2	0.999887	7.75e-40	137.21	39.4675	741.281	0.20903
Q8NEF9	Serum response factor-binding protein 1	SRFBP1	S	203	_AVTIANS(ph)PSKPSEK_	23.105	22.8724	23.0867	22.7298	22.9848	22.9535	3	0.980134	0.000278336	58.671	17.6827	503.583	-0.32823
F5H4T9	Solute carrier family 35 member C2	SLC35C2;SLC35C2;SLC35C2	S	364	_GLGS(ph)SPDLELLLR_	23.5678	23.5217	23.4452	21.988	22.2557	22.9699	2	0.987658	2.64e-30	126.48	19.0321	725.371	0.34155
P53621	Coatomer subunit alpha;Xenin;Proxenin	COPA	S	173	_NLS(ph)PGAVESDVR_	23.017	23.4154	23.4747	22.5689	22.6975	22.614	2	0.999991	0.000156147	61.375	50.32	662.301	-0.67175
Q8N163	DBIRD complex subunit KIAA1967	KIAA1967;KIAA1967;KIAA1967	S	678	_SVAS(ph)NQS(ph)EMEFSSLQDMPK_	22.2995	22.8997	22.7387	23.2686	23.4311	23.1814	2	0.871964	3e-08	70.335	7.74156	1137.94	-1.6984
Q8N163	DBIRD complex subunit KIAA1967	KIAA1967;KIAA1967;KIAA1967	S	681	_S(ph)VASNQS(ph)EMEFSSLQDMPK_	22.2995	22.8997	22.7387	23.2686	23.4311	23.1814	2	0.900985	3e-08	70.335	6.82612	1137.94	-1.2923
Q8N3F8	MICAL-like protein 1	MICALL1;MICALL1	S	484	_APS(ph)AS(ph)PLALHASR_	21.7244	23.6499	23.7905	23.139	22.8885	22.6277	2	0.999989	0.000309259	53.779	49.5106	719.318	0.41606
Q8N3F8	MICAL-like protein 1	MICALL1;MICALL1	S	486	_APS(ph)AS(ph)PLALHASR_	21.7244	23.6499	23.7905	23.139	22.8885	22.6277	2	0.999808	0.000309259	53.779	37.1703	719.318	0.43566
O43765	Small glutamine-rich tetratricopeptide repeat-containing protein alpha	SGTA	S	77	_EMPQDLRS(ph)PAR_	23.0313	22.8204	23.7836	22.2524	22.5122	23.4327	2	1	6.24e-06	59.185	42.2093	690.311	0.78639
P49006	MARCKS-related protein	MARCKSL1	T	85	_GEVPPKET(ph)PK_	22.1093	23.7767	23.3194	22.8551	22.8947	22.9964	2	1	0.00913847	55.261	36.2843	581.281	-0.031156
Q96SI1	BTB/POZ domain-containing protein KCTD15	KCTD15	S	35	_S(ph)PVS(ph)PLAAQGIPLPAQLTK_	22.3077	22.4345	22.9937	22.9952	23.0212	24.2431	2	1	1.31e-43	125.13	85.191	1024.52	0.60063
Q6IQ22	Ras-related protein Rab-12	RAB12	S	21	_AGGGGGLGAGS(ph)PALSGGQGR_	22.866	22.8289	23.0837	22.6562	23.4946	23.0927	2	0.989039	6.17e-05	44.711	19.5537	832.381	0.03624
Q02880	DNA topoisomerase 2-beta	TOP2B;TOP2B	S	1576	_KT(ph)S(ph)FDQDSDVDIFPSDFPTEPPSLPR_	23.0088	23.2445	23.8174	22.4011	22.6292	22.9394	3	0.733209	3.17e-48	116.72	2.16544	1033.11	0.2491
Q02880	DNA topoisomerase 2-beta	TOP2B;TOP2B	S	1581	_KTSFDQDS(ph)DVDIFPSDFPTEPPSLPR_	23.0088	23.2445	23.8174	22.4011	22.6292	22.9394	3	0.996524	7.34e-89	159.75	27.5849	1006.45	0.095778
Q02880	DNA topoisomerase 2-beta	TOP2B;TOP2B	T	1575	_KT(ph)S(ph)FDQDSDVDIFPSDFPTEPPSLPR_	23.0088	23.2445	23.8174	22.4011	22.6292	22.9394	3	0.705731	3.17e-48	116.72	1.73949	1033.11	0.2491
Q9UHR4	Brain-specific angiogenesis inhibitor 1-associated protein 2-like protein 1	BAIAP2L1	S	261	_TPASTPVS(ph)GTPQAS(ph)PMIER_	22.1567	22.7145	22.2425	23.3472	23.674	23.9278	2	0.999799	1.69e-13	85.467	34.0683	1043.95	-0.0047511
P08559	Pyruvate dehydrogenase E1 component subunit alpha, somatic form, mitochondrial	PDHA1	S	232	_YGMGTS(ph)VER_	23.5194	23.5724	23.6496	22.084	22.3177	22.9478	2	0.981881	4.16e-16	117.09	17.3391	540.215	-0.93762
F8WF69	Clathrin light chain A	CLTA;CLTA;CLTA	S	105	_LQS(ph)EPESIR_	NaN	26.5681	26.6816	28.4423	28.6721	27.7349	2	0.970533	0.00654501	33.957	15.1767	569.761	-0.03559
Q5TZA2	Rootletin	CROCC;CROCC	T	492	_GLSGQRT(ph)PS(ph)PPR_	23.7625	24.1324	22.8579	22.1703	22.4341	22.786	3	0.917915	0.0101655	38.613	10.4011	471.541	-0.14451
Q9C0B5	Palmitoyltransferase ZDHHC5	ZDHHC5;ZDHHC5	S	380	_GDS(ph)LKEPTSIAESSR_	22.9746	23.4782	23.5559	22.2498	22.1873	23.7202	2	0.99536	0.00880404	38.824	27.8703	828.877	1.3516
Q5SNT2	Transmembrane protein 201	TMEM201;TMEM201;TMEM201	S	443	_RTS(ph)PS(ph)SLPGR_	23.416	23.9933	24.5046	18.5097	23.7746	23.9714	2	0.658051	0.000483325	50.155	2.62334	609.257	-0.51381
F8WAC3	Uridine kinase;Uridine-cytidine kinase-like 1	UCKL1;UCKL1	S	539	_YFGTDAVPDGS(ph)DEEEVAYTG_	23.4646	23.4605	22.1317	23.6592	23.8465	21.6812	2	0.948732	0.0012269	32.55	17.7876	1101.43	-0.14206
Q9H0W8	Protein SMG9	SMG9	S	53	_DAS(ph)EETSTSVMQK_	23.0386	22.8296	23.1222	22.9835	23.0408	23.2428	2	0.994138	0.0152857	41.871	23.5925	746.797	2.3036
Q8WWM7	Ataxin-2-like protein	ATXN2L;ATXN2L;ATXN2L	S	594	_EVDGLLTSEPMGS(ph)PVSSK_	23.7552	22.348	22.9166	22.3415	23.8182	23.134	2	0.870246	0.00243836	32.706	12.0487	956.934	0.14938
P05114	Non-histone chromosomal protein HMG-14	HMGN1;HMGN1;HMGN1	S	99	_TEESPASDEAGEKEAKS(ph)D_	23.6698	24.4227	23.7028	22.8108	23.6762	20.063	3	0.999855	4.14e-09	80.156	38.4453	653.928	0.068249
Q96Q42	Alsin	ALS2	S	483	_RLS(ph)LPGLLSQVS(ph)PR_	22.0745	23.4362	23.1646	23.06	23.3442	23.2836	3	1	7.85e-08	80.303	63.3787	561.618	-0.0072733
Q96Q42	Alsin	ALS2	S	492	_RLS(ph)LPGLLSQVS(ph)PR_	22.0745	23.4362	23.1646	23.06	23.3442	23.2836	3	0.996013	2.82e-09	80.303	23.9756	561.618	-0.0072733
Q9NZM3	Intersectin-2	ITSN2	S	887	_TVS(ph)PGS(ph)VSPIHGQGQVVENLK_	24.8061	21.999	22.261	23.0272	23.3652	22.9775	3	0.540239	2.65e-09	63.901	0.711107	765.026	0.31169
P49023	Paxillin	PXN;PXN;PXN	S	302	_DGGRS(ph)SPGGQDEGGFMAQGK_	22.8282	23.754	23.3441	22.4586	22.5408	23.5224	3	0.5	6.29e-06	52.784	0	673.274	-0.026031
P49023	Paxillin	PXN;PXN;PXN	S	303	_DGGRS(ph)SPGGQDEGGFMAQGK_	22.8282	23.754	23.3441	22.4586	22.5408	23.5224	3	0.5	6.29e-06	52.784	0	673.274	-0.026031
E9PGC8	Microtubule-associated protein 1A;MAP1 light chain LC2	MAP1A;MAP1A	S	1913	_ELAPAWEDTS(ph)PEQDNR_	24.6906	24.617	24.8819	21.3577	21.623	21.308	2	0.97878	1.93e-138	202.6	16.6394	969.399	-0.34323
E9PHK9	Treacle protein	TCOF1;TCOF1;TCOF1	S	1265	_LDSS(ph)PSVSSTLAAK_	23.312	23.0908	23.1956	22.811	22.8565	23.2148	2	0.858821	0.000183862	57.52	7.9602	721.842	-0.64841
J3KMZ8	Zinc finger protein ubi-d4	DPF2;DPF2	S	142	_VDDDS(ph)LGEFPVTNSR_	23.1174	23.5902	23.2617	22.7261	23.0366	22.8774	2	0.999968	0.000473509	54.974	46.6318	865.867	-0.59754
Q13796	Protein Shroom2	SHROOM2	S	1036	_AQS(ph)PGS(ph)PLHAR_	22.1216	22.1883	22.0118	23.6908	23.987	24.6261	3	1	1.14e-09	85.734	36.5966	427.511	0.037365
Q6ZTN6	Ankyrin repeat domain-containing protein 13D	ANKRD13D	S	465	_GPGS(ph)PPRT(ph)PPAPGPPSFEEQLR_	23.4897	23.4836	22.3878	22.8933	23.361	23.0518	3	0.999977	1.01e-05	46.783	46.3164	811.033	0.039627
Q6ZTN6	Ankyrin repeat domain-containing protein 13D	ANKRD13D	T	469	_GPGS(ph)PPRT(ph)PPAPGPPSFEEQLR_	23.4897	23.4836	22.3878	22.8933	23.361	23.0518	3	0.999968	1.01e-05	46.783	44.9159	811.033	0.039627
Q7Z6E9	E3 ubiquitin-protein ligase RBBP6	RBBP6;RBBP6	S	861	_PSANRENFS(ph)PER_	23.3167	22.9828	23.4541	23.0622	22.9525	22.9139	3	0.959469	0.0099499	37.555	13.7424	495.216	0.40453
Q8WVC0	RNA polymerase-associated protein LEO1	LEO1	S	630	_KLT(ph)S(ph)DEEGEPSGK_	22.7386	23.6121	23.8316	22.5596	22.7638	23.1774	2	0.999955	2.74e-48	140.46	43.5069	768.797	-0.11889
Q8WVC0	RNA polymerase-associated protein LEO1	LEO1	T	629	_KLT(ph)S(ph)DEEGEPSGK_	22.7386	23.6121	23.8316	22.5596	22.7638	23.1774	2	0.999992	7e-05	60.528	51.2444	768.797	-0.11889
A6NFN2	Abl interactor 1	ABI1;ABI1;ABI1;ABI1;ABI1	S	184	_TNPPTQKPPS(ph)PPMSGR_	23.2037	23.4262	22.9322	23.2886	22.0193	23.8405	3	0.984737	0.00109166	51.348	20.581	591.278	0.43736
Q66K74	Microtubule-associated protein 1S;MAP1S heavy chain;MAP1S light chain	MAP1S;MAP1S	S	632	_ALELPLAASS(ph)IPRPRT(ph)PSPESHR_	23.993	25.1949	22.2962	22.3295	22.4108	22.5702	4	0.685221	2.57e-43	124.5	0.833927	661.327	-0.14255
Q12846	Syntaxin-4	STX4;STX4;STX4	S	117	_AIEPQKEEADENYNS(ph)VNTR_	23.1464	23.2376	23.499	22.7866	23.0067	23.2275	3	0.991175	2.83e-05	52.483	21.8846	763.001	1.0802
B4DWW4	DNA replication licensing factor MCM3	MCM3;MCM3;MCM3	S	717	_SEDES(ph)ET(ph)EDEEEKSQEDQEQKR_	22.5547	22.223	22.3681	23.8577	23.6339	24.2689	3	0.999607	2.39e-33	110.41	34.1263	948.68	-0.0024642
Q9Y4H2	Insulin receptor substrate 2	IRS2	S	915	_S(ph)PGEYINIDFGEPGAR_	22.7919	22.9004	22.784	23.3131	23.0773	24.0434	2	1	9.12e-46	129.12	79.0331	901.393	0.14102
O43159	Ribosomal RNA-processing protein 8	RRP8;RRP8	S	104	_QGPPCS(ph)DS(ph)EEEVER_	22.8965	23.3831	23.6057	22.9702	22.9508	23.1129	2	1	1.75e-22	113.47	113.474	889.802	0.18965
O43159	Ribosomal RNA-processing protein 8	RRP8;RRP8	S	106	_QGPPCS(ph)DS(ph)EEEVER_	22.8965	23.3831	23.6057	22.9702	22.9508	23.1129	2	1	1.75e-22	113.47	113.474	889.802	0.18965
Q9NSK0	Kinesin light chain 4	KLC4;KLC4	S	590	_AAS(ph)LNYLNQPSAAPLQVSR_	23.2544	23.2569	23.2575	23.1766	23.2072	22.7934	2	0.99938	2.05e-13	85.35	32.0719	1040.51	1.4025
O95674	Phosphatidate cytidylyltransferase 2	CDS2	S	21	_VAHEPVAPPEDKES(ph)ESEAK_	23.6373	23.8001	23.8129	21.6032	22.5441	23.5948	3	0.655683	4.65e-09	75.112	2.79735	710.319	1.39
P49585	Choline-phosphate cytidylyltransferase A	PCYT1A;PCYT1A;PCYT1A	S	331	_ERS(ph)PS(ph)PSFR_	23.6188	23.6772	23.7419	22.682	22.5467	22.7376	2	0.999881	1.45e-11	113.65	39.2301	611.736	-0.15017
Q4G0J3	La-related protein 7	LARP7;LARP7;LARP7	S	258	_SRPTS(ph)EGS(ph)DIESTEPQK_	24.2938	22.0464	20.5685	24.7643	24.9491	22.4342	2	0.98392	7.97e-58	147.26	17.8716	1004.4	0.61376
O15085	Rho guanine nucleotide exchange factor 11	ARHGEF11;ARHGEF11	T	668	_SLENPT(ph)PPFT(ph)PK_	23.3461	23.3898	23.6174	22.8795	23.427	22.481	2	0.999989	4.37e-06	72.446	49.4403	744.315	-0.21635
O15085	Rho guanine nucleotide exchange factor 11	ARHGEF11;ARHGEF11	T	672	_SLENPT(ph)PPFT(ph)PK_	23.3461	23.3898	23.6174	22.8795	23.427	22.481	2	1	4.37e-06	72.446	67.4137	744.315	-0.21635
P16401	Histone H1.5	HIST1H1B	S	2	_(ac)S(ph)ETAPAETATPAPVEK_	24.6501	25.2601	25.3773	21.3072	21.8197	20.7382	2	0.877043	2.27e-09	68.567	8.53284	860.887	0.89283
Q15942	Zyxin	ZYX;ZYX;ZYX;ZYX;ZYX	S	267	_FS(ph)PVT(ph)PK_	23.1812	22.8495	22.9791	23.1928	23.0425	23.9205	2	1	0.00362971	67.563	39.1478	468.187	-0.057771
O43306	Adenylate cyclase type 6	ADCY6	S	54	_DAEPPS(ph)PTPAGPPR_	23.7087	23.5043	24.0461	22.457	22.6281	22.8498	2	0.872284	2.09e-05	67.605	8.34413	734.827	-0.56782
F5H602	E3 ubiquitin-protein ligase;E3 ubiquitin-protein ligase NEDD4-like	NEDD4L;NEDD4L	S	308	_SLS(ph)S(ph)PTVTLSAPLEGAK_	23.9537	24.4213	24.5131	21.9277	22.1709	22.2108	2	0.996944	1.08e-12	89.365	28.2019	909.42	-1.0337
Q9UQ35	Serine/arginine repetitive matrix protein 2	SRRM2	S	994	_QSHSGSIS(ph)PYPK_	22.8898	22.8509	23.0027	23.7994	22.6819	23.9744	3	0.976692	5.18e-07	58.477	17.8971	456.538	-0.85489
Q9NW82	WD repeat-containing protein 70	WDR70	S	638	_TMFAQVES(ph)DDEEAKNEPEWK_	23.2787	23.5201	23.6857	22.9363	22.9141	22.9028	3	0.999926	5.57e-07	58.904	41.3089	821.673	-0.3468
F8W6G1	Nuclear receptor-binding protein	NRBP1;NRBP1	T	441	_TPT(ph)PEPAEVETR_	23.2407	23.3117	23.3402	22.9879	22.6869	23.6795	2	0.989508	3.07e-05	73.022	19.7485	703.814	0.90991
Q86VR2	Protein FAM134C	FAM134C;FAM134C	S	313	_GQTPLT(ph)EGS(ph)EDLDGHS(ph)DPEESFAR_	23.5518	23.7739	24.1041	22.4227	22.9363	22.4594	3	0.969105	5.87e-16	77.733	14.9937	938.679	-0.62929
Q86VR2	Protein FAM134C	FAM134C;FAM134C	S	320	_GQTPLTEGSEDLDGHS(ph)DPEESFAR_	23.5518	23.7739	24.1041	22.4227	22.9363	22.4594	3	0.999763	2.05e-116	180.06	36.2577	885.368	0.27223
Q86VR2	Protein FAM134C	FAM134C;FAM134C	T	310	_GQTPLT(ph)EGS(ph)EDLDGHS(ph)DPEESFAR_	23.5518	23.7739	24.1041	22.4227	22.9363	22.4594	3	0.969068	1.17e-05	37.238	14.9937	938.679	-0.62929
Q7Z7L8	Uncharacterized protein C11orf96	C11orf96	S	406	_S(ph)TQS(ph)LSLQR_	22.9709	23.3196	23.4028	23.1721	22.9575	23.4435	2	0.657082	5.87e-08	94.767	0	590.244	-0.050287
Q7Z7L8	Uncharacterized protein C11orf96	C11orf96	S	409	_S(ph)TQS(ph)LSLQR_	22.9709	23.3196	23.4028	23.1721	22.9575	23.4435	2	0.995017	1.15e-05	69.602	23.4905	590.244	-0.14072
Q7Z7L8	Uncharacterized protein C11orf96	C11orf96	T	407	_ST(ph)QSLSLQR_	22.9709	23.3196	23.4028	23.1721	22.9575	23.4435	2	0.840283	5.87e-08	94.767	7.22591	550.261	0.46857
O94806	Serine/threonine-protein kinase D3;Serine/threonine-protein kinase D1	PRKD3;PRKD1;PRKD1	S	391	_TIS(ph)PSTS(ph)NNIPLMR_	23.7513	23.8622	24.2565	21.4192	23.4241	22.5839	2	0.983217	1.98e-15	97.579	17.7742	845.867	-0.37722
E7EVA0	Microtubule-associated protein;Microtubule-associated protein 4;Microtubule-associated protein;Microtubule-associated protein;Microtubule-associated protein;Microtubule-associated protein;Microtubule-associated protein;Microtubule-associated protein	MAP4;MAP4;MAP4;MAP4;MAP4;MAP4;MAP4;MAP4;MAP4	S	2073	_LATNTS(ph)APDLK_	23.8065	23.488	23.5943	22.6433	22.7065	23.0615	2	0.944354	9.02e-05	62.891	12.53	605.789	1.9966
P08651	Nuclear factor 1 C-type	NFIC	S	339	_SPFNSPS(ph)PQDS(ph)PR_	22.2597	23.0565	23.3396	23.499	23.1657	23.992	2	0.994734	9.29e-10	84.842	22.8264	788.297	0.63276
Q96MH2	Protein HEXIM2	HEXIM2	S	29	_TSGAPGS(ph)PQT(ph)PPER_	23.1015	23.1364	24.3725	22.542	23.3828	22.7822	2	0.999827	5.13e-05	63.488	40.4618	771.305	-0.15382
Q96MH2	Protein HEXIM2	HEXIM2	T	32	_TSGAPGS(ph)PQT(ph)PPER_	23.1015	23.1364	24.3725	22.542	23.3828	22.7822	2	0.999996	5.13e-05	63.488	58.9409	771.305	-0.15382
Q5TZA2	Rootletin	CROCC;CROCC	S	494	_GLS(ph)GQRTPS(ph)PPR_	23.7625	24.1324	24.0408	22.1703	22.4341	22.786	2	0.993121	0.0101655	38.613	18.7751	706.808	-1.6402
Q9H410	Kinetochore-associated protein DSN1 homolog	DSN1;C20orf172;C20orf172	S	57	_IHLGS(ph)SPK_	22.1037	23.6587	22.8283	22.8974	23.4767	24.3783	2	0.5	6.58e-10	56.548	0	459.726	-0.17959
Q9H410	Kinetochore-associated protein DSN1 homolog	DSN1;C20orf172;C20orf172	S	58	_IHLGS(ph)SPK_	22.1037	23.6587	22.8283	22.8974	23.4767	24.3783	2	0.5	6.58e-10	56.548	0	459.726	-0.17959
C9JME2	FERM, RhoGEF and pleckstrin domain-containing protein 1	FARP1;FARP1	S	920	_SPDEATAADQES(ph)EDDLSASR_	23.3005	23.2001	23.5223	22.8953	22.845	23.6044	2	0.998742	4.76e-49	130.6	30.5182	1087.42	-0.17144
Q15021	Condensin complex subunit 1;Condensin complex subunit 1	NCAPD2;NCAPD2	S	1333	_YQPLASTAS(ph)DNDFVTPEPR_	23.3786	23.5475	23.8044	22.3052	23.6084	22.8064	2	0.957526	1.9e-07	67.864	14.9544	1094.48	0.42257
P49792	E3 SUMO-protein ligase RanBP2;Putative peptidyl-prolyl cis-trans isomerase;RanBP2-like and GRIP domain-containing protein 4;RanBP2-like and GRIP domain-containing protein 3;RANBP2-like and GRIP domain-containing protein 2;RANBP2-like and GRIP domain-containing protein 1;RANBP2-like and GRIP domain-containing protein 8;RANBP2-like and GRIP domain-containing protein 5/6	RANBP2;RANBP2;RGPD4;RGPD3;RGPD1;RGPD2;RGPD1;RGPD8;RGPD5;RGPD1;RGPD6	S	2454	_DSLIT(ph)PHVS(ph)R_	22.6815	23.8885	22.6794	23.0031	23.5729	23.6353	2	0.999998	4.57e-06	64.675	57.6356	642.773	-0.16064
P49792	E3 SUMO-protein ligase RanBP2;Putative peptidyl-prolyl cis-trans isomerase;RanBP2-like and GRIP domain-containing protein 4;RanBP2-like and GRIP domain-containing protein 3;RANBP2-like and GRIP domain-containing protein 2;RANBP2-like and GRIP domain-containing protein 1;RANBP2-like and GRIP domain-containing protein 8;RANBP2-like and GRIP domain-containing protein 5/6	RANBP2;RANBP2;RGPD4;RGPD3;RGPD1;RGPD2;RGPD1;RGPD8;RGPD5;RGPD1;RGPD6	T	2450	_DSLIT(ph)PHVS(ph)R_	22.6815	23.8885	22.6794	23.0031	23.5729	23.6353	2	0.999983	4.57e-06	64.675	47.7887	642.773	-0.16064
Q9Y3Q8	TSC22 domain family protein 4	TSC22D4	T	167	_SFT(ph)GGLGQLVVPSK_	23.3712	23.0483	23.477	22.6348	23.9036	23.1025	2	0.606473	5.4e-21	107.34	1.87836	735.374	0.26239
Q9HCD5	Nuclear receptor coactivator 5	NCOA5	S	9	_(ac)MNTAPSRPS(ph)PTR_	23.7286	23.4248	23.3449	22.8849	22.7797	23.4841	2	0.960355	0.000106404	66.285	16.8619	718.821	0.99286
Q92466	DNA damage-binding protein 2	DDB2	S	24	_S(ph)RSPLELEPEAK_	23.127	24.1349	22.743	23.3789	22.389	23.8898	2	0.587569	1.95e-09	61.265	1.53707	718.345	-3.8275
H0Y337		UTRN;UTRN;UTRN	T	209	_LGYLPVQTVLEGDNLET(ph)PSQS(ph)PQLFHDDTHSR_	24.4598	21.4099	21.4571	24.9549	21.7069	25.6988	4	0.896351	3.77e-06	47.795	11.5364	939.176	0.29113
O94826	Mitochondrial import receptor subunit TOM70	TOMM70A	S	91	_AS(ph)PAPGSGHPEGPGAHLDMNSLDR_	22.4945	24.3489	23.0933	22.699	24.4019	22.6645	3	0.996522	4.52e-09	58.877	24.6176	817.357	0.059119
Q7Z5L9	Interferon regulatory factor 2-binding protein 2	IRF2BP2	S	175	_LEEPPELNRQS(ph)PNPR_	23.3769	23.2623	23.6462	23.0682	23.0234	23.3284	3	1	0.00112282	54.974	31.1112	619.295	-0.19259
P10412	Histone H1.4	HIST1H1E	T	4	_(ac)SET(ph)APAAPAAPAPAEKT(ph)PVK_	23.2683	22.7076	23.0558	23.4392	23.6723	23.5849	2	0.585999	4.47e-15	82.849	1.50896	1053.48	1.1231
Q93009	Ubiquitin carboxyl-terminal hydrolase 7	USP7;USP7	S	18	_AGEQQLS(ph)EPEDMEMEAGDTDDPPR_	24.0388	24.0213	23.1383	22.3596	23.9398	22.2888	2	0.996879	1.03e-05	37.56	25.0436	1364.03	-1.3824
Q7RTP6	Protein-methionine sulfoxide oxidase MICAL3	MICAL3	S	1649	_RPDS(ph)PTRPTLR_	22.475	24.0839	24.1728	22.6873	22.5378	23.9377	3	0.96807	0.00121734	46.964	15.5747	459.233	-0.5691
F5H602	E3 ubiquitin-protein ligase;E3 ubiquitin-protein ligase NEDD4-like	NEDD4L;NEDD4L	S	307	_SLS(ph)S(ph)PTVTLSAPLEGAK_	23.9537	24.7585	24.8845	21.9277	22.1709	22.2108	2	0.99398	6.26e-87	164.59	22.5205	909.42	-1.0337
P27987	Inositol-trisphosphate 3-kinase B	ITPKB	S	43	_AVLS(ph)PGSVFS(ph)PGR_	23.0201	23.9573	23.7038	22.5839	23.6089	23.1073	2	0.999999	3.45e-30	125.73	62.6613	717.315	0.011581
Q92538	Golgi-specific brefeldin A-resistance guanine nucleotide exchange factor 1	GBF1	S	1318	_GYTS(ph)DSEVYTDHGRPGK_	23.3971	24.4145	24.7208	22.357	24.3576	20.7572	3	0.959955	4.63e-25	106.67	16.82	650.274	-0.038213
F8VPJ2	Kinesin-like protein KIF13B	KIF13B;KIF13B;KIF13B	S	1410	_GRWES(ph)QQDVSQTTVSR_	23.3205	23.8864	24.407	22.7733	23.4205	22.2283	3	0.999978	4.01e-05	66.76	47.4381	648.625	-0.80985
Q9BRJ6	Uncharacterized protein C7orf50	C7orf50;C7orf50;C7orf50;C7orf50	S	175	_ELDEEGS(ph)DPPLPGR_	23.3914	23.8478	23.6331	23.2597	22.8135	23.1632	2	1	0.000285804	55.755	34.0938	795.838	0.23947
Q68DA7	Formin-1	FMN1;FMN1	S	235	_RES(ph)CPPDIPK_	24.8014	24.8608	24.9374	21.3412	22.1384	22.0392	2	1	7.43e-40	106.19	57.8039	639.781	0.61299
Q8IUD2	ELKS/Rab6-interacting/CAST family member 1	ERC1;ERC1	S	15	_VEPSS(ph)QSPGRSPR_	23.4126	23.6041	23.634	22.956	23.059	23.4635	3	0.818967	0.000114946	63.918	7.65633	488.559	0.091179
B4DDH6	Ceroid-lipofuscinosis neuronal protein 6	CLN6;CLN6;CLN6;CLN6;CLN6	S	63	_HGS(ph)VSADEAAR_	22.941	23.9565	23.86	22.5706	23.1757	23.6586	2	0.999986	1.07e-19	98.531	48.6019	590.243	0.9922
O94913	Pre-mRNA cleavage complex 2 protein Pcf11	PCF11;PCF11;PCF11	S	489	_SRS(ph)PIIHS(ph)PK_	23.3822	23.0778	23.1135	23.2392	23.8443	23.5091	3	0.856949	4.71e-07	81.656	7.77463	427.863	-0.14393
O94913	Pre-mRNA cleavage complex 2 protein Pcf11	PCF11;PCF11;PCF11	S	494	_SRS(ph)PIIHS(ph)PK_	23.3822	23.0778	23.1135	23.2392	23.8443	23.5091	3	1	4.71e-07	81.656	70.1822	427.863	-0.23496
C9JIR3;Q3KQU3	MAP7 domain-containing protein 1	MAP7D1;MAP7D1;MAP7D1	S	116	_RSS(ph)QPS(ph)PTAVPASDSPPTK_	22.2683	24.545	24.5762	22.8078	22.9922	22.9868	2	0.966937	8.64e-06	51.301	15.5875	1035.45	2.3181
P49590	Probable histidine--tRNA ligase, mitochondrial	HARS2;HARSL;HARS2;HARS2;HARS2	S	67	_DLS(ph)PQHMVVR_	23.3648	23.4796	23.4645	23.0805	23.3969	23.3938	2	1	0.00113836	45.257	45.257	631.292	1.2046
O00267	Transcription elongation factor SPT5	SUPT5H	S	666	_DVTNFTVGGFAPMS(ph)PR_	23.4977	23.478	23.8951	23.6433	22.8134	22.8571	2	1	1.27e-33	125.09	73.7438	888.395	-0.00077434
P07948	Tyrosine-protein kinase Lyn	LYN;LYN	S	13	_GKDSLS(ph)DDGVDLK_	23.4745	23.8578	24.2904	22.8122	22.8768	22.8807	2	0.993584	6.22e-07	80.609	21.8997	714.816	-0.48736
Q9NRA8;B4DR76	Eukaryotic translation initiation factor 4E transporter	EIF4ENIF1;EIF4ENIF1;EIF4ENIF1;EIF4ENIF1	S	564	_APS(ph)PPLSQVFQTR_	23.433	23.5722	23.6814	23.8714	23.0413	22.6679	2	0.999979	1.07e-05	66.965	46.9167	754.369	0.19831
Q9C0C2	182 kDa tankyrase-1-binding protein	TNKS1BP1	S	1620	_VPS(ph)S(ph)DEEVVEEPQSR_	24.6587	24.6169	24.4038	21.9347	22.1764	22.5079	2	1	8.73e-54	143.57	93.5622	923.861	0.3184
Q9C0C2	182 kDa tankyrase-1-binding protein	TNKS1BP1	S	1621	_VPS(ph)S(ph)DEEVVEEPQSR_	24.6587	24.6169	24.4038	21.9347	22.1764	22.5079	2	1	8.73e-54	143.57	86.3139	923.861	0.3184
F5H602	E3 ubiquitin-protein ligase;E3 ubiquitin-protein ligase NEDD4-like	NEDD4L;NEDD4L	S	346	_DTLSNPQS(ph)PQPSPYNS(ph)PKPQHK_	23.6038	23.2334	24.59	22.7173	22.9116	23.2464	3	0.892357	2.1e-14	73.548	10.3214	869.714	0.60783
P10412	Histone H1.4	HIST1H1E	S	2	_(ac)S(ph)ETAPAAPAAPAPAEK_	22.8417	22.7134	23.0666	23.45	23.5083	24.7298	2	0.854097	2.13e-29	111.79	7.67442	800.866	0.48849
Q9UKG1	DCC-interacting protein 13-alpha	APPL1	S	401	_VNQSALEAVTPS(ph)PSFQQR_	23.3464	23.1092	23.5724	23.1047	24.1681	23.0315	2	0.767902	0.00243836	32.706	6.22868	1019.98	0.7793
H0YG16		KLC1;KLC1	S	262	_ALSAS(ph)HTDLAH_	24.6442	23.4554	23.8622	23.0553	22.4185	22.9615	2	0.991665	6.3e-63	169.52	21.2381	601.764	0.06301
Q13427	Peptidyl-prolyl cis-trans isomerase G	PPIG;PPIG;PPIG	S	397	_SELNEIKENQRS(ph)PVR_	23.1477	23.7905	23.5599	22.7336	23.5142	23.7385	3	1	3.64e-11	88.264	75.3226	626.974	0.87468
F8WAR4	Coiled-coil-helix-coiled-coil-helix domain-containing protein 3, mitochondrial	CHCHD3;CHCHD3;CHCHD3;CHCHD3	S	50	_YS(ph)GAYGASVSDEELK_	23.0083	23.1966	23.0094	23.7159	23.5652	23.9922	2	0.999264	2.39e-07	76.155	31.4204	828.345	-0.2851
O14681	Etoposide-induced protein 2.4 homolog	EI24	S	326	_FPS(ph)PHPS(ph)PAK_	22.5835	22.8542	22.6953	24.366	24.1735	23.819	2	1	0.00106457	55.335	43.6903	612.746	-0.54354
O14681	Etoposide-induced protein 2.4 homolog	EI24	S	330	_FPS(ph)PHPS(ph)PAK_	22.5835	22.8542	22.6953	24.366	24.1735	23.819	2	1	0.00106457	55.335	43.6903	612.746	-0.54354
Q9H6Z4	Ran-binding protein 3	RANBP3;RANBP3	S	333	_VLS(ph)PPKLNEVSSDANR_	23.1846	23.6244	23.2984	23.338	23.541	23.5499	3	0.999926	0.00103464	51.819	42.851	602.631	-0.16798
Q9Y666	Solute carrier family 12 member 7	SLC12A7	T	30	_TEAPGT(ph)PEGPEPERPSPGDGNPR_	23.4512	23.0754	23.419	23.2601	23.307	24.0474	3	0.998624	3.2e-06	52.707	31.5784	808.687	-0.37833
Q13523	Serine/threonine-protein kinase PRP4 homolog	PRPF4B;PRPF4B	S	257	_ARS(ph)PTDDKVK_	22.9645	21.4341	23.9965	23.9649	24.0619	24.2569	3	0.996914	3.04e-11	97.69	25.0925	399.527	-0.18845
Q6UN15	Pre-mRNA 3'-end-processing factor FIP1	FIP1L1	S	492	_DHS(ph)PT(ph)PSVFNSDEER_	23.4415	22.4695	23.6741	22.6522	23.8964	24.5591	2	0.999557	4.08e-23	107.98	34.6857	938.843	-0.24661
Q14204	Cytoplasmic dynein 1 heavy chain 1	DYNC1H1	S	4368	_TDS(ph)TSDGRPAWMR_	23.041	24.1355	25.6962	23.4091	21.5865	22.8403	2	0.987915	2.63e-21	113.72	19.7885	780.319	0.0090278
Q16655	Melanoma antigen recognized by T-cells 1	MLANA	S	112	_LSAEQS(ph)PPPYS(ph)P_	23.9477	24.1139	23.8599	22.7558	23.1732	22.9042	2	0.999992	7.53e-85	181.58	51.1158	716.775	-0.1165
Q16655	Melanoma antigen recognized by T-cells 1	MLANA	S	117	_LSAEQSPPPYS(ph)P_	23.9477	24.1139	23.8599	22.7558	23.1732	22.9042	2	1	7.53e-85	181.58	79.7483	676.792	0.60123
Q76FK4	Nucleolar protein 8	NOL8;NOL8;NOL8;NOL8	S	365	_VSCHDS(ph)DDDIMR_	23.5601	23.7713	24.3452	22.6956	23.1744	23.2648	2	0.999947	9.06e-05	65.472	42.7685	765.273	0.42823
P54274	Telomeric repeat-binding factor 1	TERF1;TERF1	S	11	_(ac)AEDVS(ph)SAAPS(ph)PR_	23.0526	23.0648	23.215	24.005	23.8984	23.5982	2	0.999932	3.75e-06	70.783	39.1145	694.76	-0.0060841
Q58WW2	DDB1- and CUL4-associated factor 6	DCAF6	S	657	_DSALQDT(ph)DDS(ph)DDDPVLIPGAR_	22.92	23.4733	23.9547	23.4248	24.3757	22.6872	2	0.966198	9.22e-05	38.417	14.4066	1187.97	-0.52391
Q58WW2	DDB1- and CUL4-associated factor 6	DCAF6	T	654	_DSALQDT(ph)DDS(ph)DDDPVLIPGAR_	22.92	23.4733	23.9547	23.4248	24.3757	22.6872	2	0.966198	9.22e-05	38.417	14.4066	1187.97	-0.52391
Q9H307	Pinin	PNN	S	100	_QES(ph)DPEDDDVKKPALQSSVVATSK_	23.6703	23.9512	23.6663	22.7593	23.2313	23.5806	3	0.999486	5.62e-06	43.175	37.3842	885.08	-0.26753
Q9P2B4	CTTNBP2 N-terminal-like protein	CTTNBP2NL	S	568	_VSSPLSPLS(ph)PGIKS(ph)PTIPR_	22.5939	23.8785	22.0837	24.2772	24.2227	23.812	3	0.842636	3.32e-07	68.231	7.28784	698.353	0.26595
Q9NWB6	Arginine and glutamate-rich protein 1	ARGLU1	S	77	_ASS(ph)PPDRIDIFGR_	23.3416	23.6301	23.5177	23.683	23.1935	23.5064	2	0.969889	0.00634635	37.555	15.08	755.856	-0.8294
O15013	Rho guanine nucleotide exchange factor 10	ARHGEF10;ARHGEF10	S	59	_YDTNNNEEEEGEQFDFDS(ph)GDEIPEADR_	23.5312	23.4682	23.975	23.3272	23.3198	23.2571	3	0.988429	6.57e-06	44.317	22.2204	1082.07	-0.19288
O94806	Serine/threonine-protein kinase D3;Serine/threonine-protein kinase D1	PRKD3;PRKD1;PRKD1	S	395	_TIS(ph)PSTS(ph)NNIPLMR_	23.7513	23.8622	24.2565	23.0419	23.4241	22.5839	2	0.865431	1.98e-15	97.579	8.16698	845.867	0.58426
O60716	Catenin delta-1	CTNND1;CTNND1;CTNND1	S	268	_VGGS(ph)S(ph)VDLHR_	22.7633	23.7515	23.7058	23.4972	23.4112	23.8218	2	1	6.72e-45	151.98	49.3096	593.736	0.39106
O60716	Catenin delta-1	CTNND1;CTNND1;CTNND1	S	269	_VGGS(ph)S(ph)VDLHR_	22.7633	23.7515	23.7058	23.4972	23.4112	23.8218	2	1	0.000349614	55.899	49.3096	593.736	0.39106
Q9UKY7	Protein CDV3 homolog	CDV3;CDV3	S	106	_VQAMQIS(ph)SEKEEDDNEKR_	22.8263	23.7977	23.5766	22.9793	23.5991	24.1797	3	0.967225	2.52e-05	57.009	14.6999	739.323	0.70196
P40763	Signal transducer and activator of transcription 3	STAT3;STAT3	S	727	_FICVTPTTCSNTIDLPMS(ph)PR_	23.1299	23.6557	23.2836	24.051	23.4735	23.4076	2	0.999125	1.2e-08	60.943	37.2988	1195.53	0.15624
Q684P5	Rap1 GTPase-activating protein 2	RAP1GAP2	S	9	_SVS(ph)FGGFGWIDK_	22.5977	22.6755	23.6584	24.4275	24.2947	23.4298	2	0.998818	8.39e-15	90.367	29.2694	690.305	-0.088359
Q8NDI1	EH domain-binding protein 1	EHBP1	S	436	_DLST(ph)S(ph)PKPSPIPS(ph)PVLGR_	23.0699	24.4055	24.6388	22.7374	22.828	23.42	3	0.998082	0.000269219	48.641	26.9755	696.645	-0.1794
F5GX68	Cytosine-specific methyltransferase;DNA (cytosine-5)-methyltransferase 1	DNMT1;DNMT1	S	714	_EADDDEEVDDNIPEMPS(ph)PK_	23.1318	23.1979	23.195	23.669	24.1793	23.7292	2	1	6.82e-14	90.884	52.4826	1112.93	0.038779
P52948	Nuclear pore complex protein Nup98-Nup96;Nuclear pore complex protein Nup98;Nuclear pore complex protein Nup96	NUP98;NUP98	S	612	_NLNNSNLFS(ph)PVNR_	23.5725	23.7645	23.7653	23.5302	23.6875	22.7915	2	1	3.83e-22	115.5	63.3185	784.864	-0.94961
J3KPI2	Dynamin-1-like protein	DNM1L;DNM1L;DNM1L	S	618	_SKPIPIMPAS(ph)PQK_	23.6256	23.6177	23.7038	23.2878	23.4473	23.4929	2	0.999992	0.00117651	51.147	51.1468	737.38	-0.88022
[truncated: 1,163 more rows]

## Sheet: Sup Tab. 2 MaxQuant Protein
Majority protein IDs	Protein names	Gene names	Proteins	Peptides	PEP	LM-MEL-28_1	LM-MEL-28R_1	LM-MEL-28R_2	LM-MEL-28_2	Gene
A0AV56;B7ZLP6;Q15424;B7Z2F6;F5GZU3	Scaffold attachment factor B1	SAFB	7	6	6.5941e-80	66686000	61726000	53952000	75997000	SAFB
A0AVT1	Ubiquitin-like modifier-activating enzyme 6	UBA6	2	7	2.3721e-59	33528000	68203000	61951000	40210000	UBA6
A0FGR9	Extended synaptotagmin-3	ESYT3	1	1	0.0018009	649250	652890	444960	920140	ESYT3
A0MZ66	Shootin-1	KIAA1598	1	2	4.5399e-07	14733000	4725900	6768800	20403000	KIAA1598
P16298;Q08209;P48454;Q5F2F8;A1A441;E7ETC2;F5H0F8;G3V111;H0YB02;E9PK68;E9PPC8	Serine/threonine-protein phosphatase 2B catalytic subunit beta isoform;Serine/threonine-protein phosphatase 2B catalytic subunit alpha isoform;Serine/threonine-protein phosphatase 2B catalytic subunit gamma isoform;Serine/threonine-protein phosphatase	PPP3CB;PPP3CA;PPP3CC	11	1	0.00055557	11303000	11650000	12114000	15228000	PPP3CB
A1L0T0;M0R026;E9PJS0	Acetolactate synthase-like protein	ILVBL	7	7	4.2866e-101	111330000	98801000	53841000	88664000	ILVBL
Q7Z417;A1L3A6	Nuclear fragile X mental retardation-interacting protein 2	NUFIP2	2	1	6.5529e-24	5866900	5066000	4353000	6862200	NUFIP2
A1X283;G3V144	SH3 and PX domain-containing protein 2B	SH3PXD2B	4	15	2.8962e-185	170910000	335420000	235570000	142400000	SH3PXD2B
A2A274;Q99798	Aconitate hydratase, mitochondrial	ACO2	2	18	2.0582e-261	683090000	597610000	586800000	812460000	ACO2
A2A2Q9;Q9Y312	Uncharacterized protein C20orf4	C20orf4	2	3	1.6363e-12	3301600	2831000	6118300	7954300	C20orf4
P42696;A2A2V2	RNA-binding protein 34	RBM34	2	1	9.3278e-08	2562800	1920400	2603000	1330200	RBM34
P35611;E7ENY0;A2A3N8;Q86XM2;E7EV99	Alpha-adducin	ADD1	5	1	6.2312e-11	2646200	4615800	2271000	2854500	ADD1
O75955;B4DVY7;B0V109;A2AB10;A2AB09;A2AB12;B0V111;B0V2I8;A2AB11;A2AB13;B0V110;B0V112;B0V2J0;B0V113;B0V114;F8VSI6	Flotillin-1	FLOT1	16	2	7.538e-08	22438000	20104000	18984000	26061000	FLOT1
O15213;A2ABB6;H0Y6G3;Q5HYZ1	WD repeat-containing protein 46	WDR46	4	2	9.2306e-18	7858500	4408700	2900300	4220400	WDR46
A2ABF9;B0UZY1;A2ABF8;B0UZY0;Q96KQ7;B0UZY3;H0YHA9;H0YIM0;A2BED7;A2BED6	Histone-lysine N-methyltransferase EHMT2	EHMT2	10	1	3.5779e-05	1520200	2290900	2228700	1232200	EHMT2
B4DYX9;P18615;A2ABK1;A2ABK2;E9PD43;A2ABK3	Negative elongation factor E	RDBP	6	2	8.018e-72	7097900	7468700	9892500	11181000	RDBP
P29372;Q5J9I4;G5E9E2;A2IDA3	DNA-3-methyladenine glycosylase	MPG;PIG16	4	1	6.2214e-11	6474200	9092600	7594900	7145600	MPG
Q49MG5;E7ETZ8;A2VCS9	Microtubule-associated protein 9	MAP9	3	1	1.9005e-06	433430	1074100	916450	430820	MAP9
A3KMH1;E2QRD0	Uncharacterized protein KIAA0564	KIAA0564	2	2	4.26e-08	4510200	5064500	7050800	8995000	KIAA0564
A4D1E9;C9JEQ8	GTP-binding protein 10	GTPBP10	2	2	1.2086e-13	20750000	9832300	9993500	16220000	GTPBP10
A4D1P6;C9J1X0	WD repeat-containing protein 91	WDR91	2	1	0.0049396	445960	485980	0	0	WDR91
A4D212;Q8N201	Integrator complex subunit 1	DKFZP586J0619;INTS1	2	2	0.00066091	10809000	12629000	12973000	7884600	DKFZP586J0619
A4D2Q0;E9PHI4;O94901;H0Y742;H0Y6N5;E7EP45;H7C2K3	SUN domain-containing protein 1	UNC84A;SUN1	7	2	3.4444e-07	10970000	12661000	26700000	19958000	UNC84A
Q9NUT2;A5D8W3;G3XAP3	ATP-binding cassette sub-family B member 8, mitochondrial	ABCB8	3	1	0.0041363	0	0	5151500	6095800	ABCB8
A5YKK6;B5MDN3	CCR4-NOT transcription complex subunit 1	CNOT1	5	9	2.1302e-51	29053000	41252000	37728000	36077000	CNOT1
A6NCK0;Q13564;A8MU28	NEDD8-activating enzyme E1 regulatory subunit	NAE1	7	5	1.0246e-90	24691000	22362000	24844000	29725000	NAE1
A6NFX8;Q9UKK9;A6NHE8;A6NJU6;A6NCQ0;H0YEY4	ADP-sugar pyrophosphatase	NUDT5	7	3	5.6432e-15	28087000	21005000	32298000	32451000	NUDT5
Q99871;A6NDA1	HAUS augmin-like complex subunit 7	HAUS7	2	1	1.5166e-51	838460	979660	1060900	1142200	HAUS7
Q9BVG4;A6NDF3	UPF0368 protein Cxorf26	CXorf26	2	2	8.5447e-07	42324000	32759000	30579000	51784000	CXorf26
A6NDG6;H3BV17	Phosphoglycolate phosphatase	PGP	2	2	2.1698e-64	16260000	22808000	17833000	14331000	PGP
A6NDU8	UPF0600 protein C5orf51	C5orf51	1	2	5.1143e-19	11693000	10591000	8735600	10050000	C5orf51
A6NEM2;P51610;H7C1C4	Host cell factor 1;HCF N-terminal chain 1;HCF N-terminal chain 2;HCF N-terminal chain 3;HCF N-terminal chain 4;HCF N-terminal chain 5;HCF N-terminal chain 6;HCF C-terminal chain 1;HCF C-terminal chain 2;HCF C-terminal chain 3;HCF C-terminal chain 4;HCF C-terminal chain 5;HCF C-terminal chain 6	HCFC1	3	2	3.5503e-08	7564800	11138000	13029000	8053500	HCFC1
Q92643;A6NEM5;B4E2M3;B1AK81	GPI-anchor transamidase	PIGK	4	1	0.00082019	8859000	7573900	8274800	7142500	PIGK
Q92599;F8W8I8;F6W7K9;A6NFQ9;A6NMH6	Septin-8	2008-09-01	5	4	7.7147e-18	11561000	23612000	0	0	2008-09-01
Q969T9;K7EMC9;A6NG10;K7ENL2;B4DFG2;K7EIJ0;K7ESN4;K7EIN1	WW domain-binding protein 2	WBP2	8	1	0.00028591	0	0	1953100	3145600	WBP2
A6NG51;Q13813	Spectrin alpha chain, brain	SPTAN1	2	53	0	1130700000	658620000	615180000	1177000000	SPTAN1
A6NGB9;B8ZZV2	WAS/WASL-interacting protein family member 3	WIPF3	2	1	0.00035051	1537400	429250	0	0	WIPF3
P05026;A6NGH2;B7Z9S8	Sodium/potassium-transporting ATPase subunit beta-1	ATP1B1	3	1	3.7165e-08	0	0	1216200	5666200	ATP1B1
B4DLH4;H3BMV3;Q9H910;A6NGP5;H3BU16;H3BTV5;H3BMT0	Hematological and neurological expressed 1-like protein	HN1L	7	3	4.7346e-14	36579000	39775000	118510000	63091000	HN1L
A6NHB5;Q14202;A6NHN7	Zinc finger MYM-type protein 3	ZMYM3	3	2	3.2094e-15	5240900	5046700	4580800	6542000	ZMYM3
A6NHR9;J3KTL8	Structural maintenance of chromosomes flexible hinge domain-containing protein 1	SMCHD1	3	5	2.7266e-39	17528000	15532000	10542000	13707000	SMCHD1
Q5JWF2;A6NI00;P63092	Guanine nucleotide-binding protein G(s) subunit alpha isoforms XLas;Guanine nucleotide-binding protein G(s) subunit alpha isoforms short	GNAS	5	7	6.0146e-21	21822000	22584000	26069000	27794000	GNAS
A8MYK1;A8MVT4;A6NJD9;Q16540;H7C2P7	39S ribosomal protein L23, mitochondrial	MRPL23	5	1	2.2878e-08	16445000	11379000	12487000	13666000	MRPL23
O14602;P47813;A6NJH9	Eukaryotic translation initiation factor 1A, Y-chromosomal;Eukaryotic translation initiation factor 1A, X-chromosomal	EIF1AY;EIF1AX	3	2	4.4515e-08	17950000	8197000	13383000	20995000	EIF1AY
A6NJZ9;Q8WTT2;F5H677	Nucleolar complex protein 3 homolog	NOC3L	3	4	1.1021e-106	32521000	39071000	7025000	10941000	NOC3L
O43617;A6NKE1	Trafficking protein particle complex subunit 3	TRAPPC3	2	3	1.5549e-16	11499000	11679000	11143000	13015000	TRAPPC3
Q9H074;A6NKV8;D6REB4	Polyadenylate-binding protein-interacting protein 1	PAIP1	3	3	6.9375e-89	89933000	115980000	73992000	65725000	PAIP1
P51606;A6NKZ2;H7C1A7	N-acylglucosamine 2-epimerase	RENBP	5	4	1.4006e-15	65338000	89075000	92416000	90413000	RENBP
Q01085;C9JTN7;H7BY49;E7ETC0;E7ETJ9;A6NKZ9	Nucleolysin TIAR	TIAL1;TIA1	6	1	1.2289e-06	3193200	3506800	2330900	2169600	TIAL1
Q8IY57;A6NL56;J3KNM5	YY1-associated factor 2	YAF2	3	1	3.1247e-09	630600	599580	1742800	1174200	YAF2
Q9P003;A6NLH6	Protein cornichon homolog 4	CNIH4	2	1	7.6405e-05	15391000	17539000	7465400	27154000	CNIH4
P22307;C9JC79;A6NM69;E1B6W5;H0YF61	Non-specific lipid-transfer protein	SCP2	5	3	4.6323e-07	28551000	14404000	18801000	24725000	SCP2
A6NM71;O60831	PRA1 family protein 2	WDR45;PRAF2	2	1	0.00022827	0	0	1308300	1984200	WDR45
A6NMH8;E9PIF1;P60033;H0YDJ9;H0YDL9;E9PRJ8;E9PJK1	CD81 antigen	CD81	7	2	3.0157e-06	17247000	8388500	21969000	17986000	CD81
A6NMQ1;P09884	DNA polymerase;DNA polymerase alpha catalytic subunit	POLA1	2	2	5.0951e-11	2818200	3086100	3057600	2438900	POLA1
Q5T5H1;C9JUF4;A6NMQ3;D6RE62;O43768	Alpha-endosulfine	ENSA	9	3	2.7981e-58	40136000	37652000	33934000	50724000	ENSA
O43613;A6NMV7	Orexin receptor type 1	HCRTR1	2	1	0.00070105	2321300	5815600	0	0	HCRTR1
Q08257;A6NN60;A6NP24;C9JH92	Quinone oxidoreductase	CRYZ	4	3	1.0129e-57	41831000	18448000	21180000	46648000	CRYZ
A6NN80;E5RK69	Annexin	ANXA6	9	23	1.5049e-230	0	0	0	0	ANXA6
F8VY86;Q12888;A6NNK5;M0R142	Tumor suppressor p53-binding protein 1	TP53BP1	4	1	4.9795e-16	8638300	11290000	8664800	10452000	TP53BP1
P56693;A6PVD3	Transcription factor SOX-10	SOX10	2	2	4.3703e-58	24315000	26638000	27179000	25860000	SOX10
Q15257;A6PVN5;B4DZF8;A6PVN9;Q5T948;Q5T949;C9IZ76;A6PVN6;A6PVN8	Serine/threonine-protein phosphatase 2A activator	PPP2R4	12	4	1.3208e-16	25469000	43613000	53681000	63863000	PPP2R4
A7MAP1;A7MAP0;Q9ULV4;B4E3S0	Coronin-1C	CORO1C	12	7	2.6667e-45	197300000	165090000	141290000	210080000	CORO1C
A7YIJ8;P35241;F5H1A7	Radixin	RDX	6	13	1.4639e-126	117870000	96417000	101120000	158690000	RDX
Q5SZ07;P51858;A8K8G0	Hepatoma-derived growth factor	HDGF	3	12	0	235050000	201090000	199640000	234930000	HDGF
J3KN01;A8MQ02;P55196;C9JX92;Q5TIG5	Afadin	MLLT4	5	1	0.00032209	1270700	1149300	1000300	1516500	MLLT4
Q06787;G8JL90;G3V0J0;A8MQB8;G8JLE9;Q8IXW7	Fragile X mental retardation protein 1	FMR1	6	2	1.2399e-05	5570100	7187000	3207500	2939400	FMR1
I3L448;Q5TC12;A8MRA7;I3L1W9;H0YD21;H0YEW4	ATP synthase mitochondrial F1 complex assembly factor 1	ATPAF1	6	1	1.2132e-51	1289100	595170	2382000	2468700	ATPAF1
Q00059;A8MRB2	Transcription factor A, mitochondrial	TFAM	2	1	0.0017174	0	0	1238300	1694000	TFAM
A8MSH5;Q9BY42;A2A2L5;A2A2L6	UPF0549 protein C20orf43	C20orf43	4	2	2.2368e-18	5095000	8601200	7802200	5142100	C20orf43
P49840;A8MT37;M0QYV0	Glycogen synthase kinase-3 alpha	GSK3A	3	3	4.4957e-15	36087000	44617000	28095000	36821000	GSK3A
Q9Y2R4;A8MTP9	Probable ATP-dependent RNA helicase DDX52	DDX52	2	4	4.7197e-28	17540000	14863000	10883000	15314000	DDX52
Q9BVK8;A8MU21;A8MWW0	Transmembrane protein 147	TMEM147	3	1	0.0037553	0	0	943700	1033800	TMEM147
A8MU27;B4DUW4;A8MUA9;P55854;H7BZT4;P61956;Q6EEV6	Small ubiquitin-related modifier 3;Small ubiquitin-related modifier 2;Small ubiquitin-related modifier 4	SUMO3;SUMO2;SUMO4	7	1	0.00042625	162590000	158750000	174530000	169960000	SUMO3
Q13155;F8W950;A8MU58	Aminoacyl tRNA synthase complex-interacting multifunctional protein 2	AIMP2	3	4	1.4798e-14	34735000	28612000	33409000	49778000	AIMP2
A8MUH2;P18859	ATP synthase-coupling factor 6, mitochondrial	ATP5J	2	2	3.8773e-155	42879000	30171000	24436000	44712000	ATP5J
A8MUS3;K7ERT8;K7EJV9;H7BY10;P62750;K7EMA7	60S ribosomal protein L23a	RPL23A	6	2	5.6507e-07	215130000	118920000	126120000	190090000	RPL23A
Q9Y6K9;C9J1R1;E7EU78;A8MV29;F8W9A9;C9JN51;C9JZ85	NF-kappa-B essential modulator	IKBKG	7	1	7.6091e-05	2935100	1906200	0	0	IKBKG
C9J3F9;Q9NQ55;A8MV53;C9J3W3;H7C446	Suppressor of SWI4 1 homolog	PPAN-P2RY11;PPAN	5	4	2.5786e-24	30809000	28849000	19511000	33288000	PPAN-P2RY11
A8MV58;Q16643;D6R9W4;D6RFI1	Drebrin	DBN1	6	4	3.4716e-36	46000000	87385000	70496000	62293000	DBN1
Q9BQC3;A8MVC9;E9PMH7;E9PLL2;E9PJH6	Diphthamide biosynthesis protein 2	DPH2	5	1	1.2713e-09	3374600	1827900	0	0	DPH2
Q99426;A8MVD5;Q6FGY5;K7EK42;K7EP07;K7ELT5;K7ENS2;K7EL99;K7ER04;K7EQH0	Tubulin-folding cofactor B	TBCB;CKAP1	10	2	1.0217e-33	43047000	41185000	22655000	31914000	TBCB
P49589;B4DKY1;A8MVQ3	Cysteine--tRNA ligase, cytoplasmic	CARS	3	6	6.6378e-12	38423000	16052000	15911000	44584000	CARS
O95749;A8MVQ8;C9J7M1;C9J6G3	Geranylgeranyl pyrophosphate synthase	GGPS1	4	2	1.0022e-09	3571100	4480200	5358400	4806200	GGPS1
A8MWD9;P62308;F5H013;Q49AN9	Small nuclear ribonucleoprotein G-like protein;Small nuclear ribonucleoprotein G	SNRPG	4	1	2.1925e-05	17953000	15428000	11516000	21724000	SNRPG
Q9UMZ2;A8MWU4;K7ERE7	Synergin gamma	SYNRG	3	2	6.8671e-08	1834200	2156500	1933600	1902000	SYNRG
A8MX09;O94967	WD repeat-containing protein 47	WDR47	2	1	0.001699	0	0	0	0	WDR47
A8MX12;P52179	Myomesin-1	MYOM1	3	3	8.123e-06	125000000	56033000	37962000	64414000	MYOM1
P49593;A8MX49;B7Z2C3;B5MCT7;C9JL74	Protein phosphatase 1F	PPM1F	5	2	5.1341e-17	5425100	6182000	5220500	9328400	PPM1F
P18074;A8MX75;K7EIT8	TFIIH basal transcription factor complex helicase XPD subunit	ERCC2	4	3	2.6139e-07	25489000	23744000	25719000	31128000	ERCC2
B4DXJ1;P55735;A8MXL6	Protein SEC13 homolog	SEC13	3	5	1.6185e-76	82132000	133450000	83879000	123680000	SEC13
A8MXP9;P43243;D6REM6;D6R991	Matrin-3	MATR3	16	14	3.7729e-82	379830000	390130000	329370000	380530000	MATR3
Q9Y608;A8MXR0;C9JSU1;C9J0U5;C9J321;C9JC17;C9JJC9	Leucine-rich repeat flightless-interacting protein 2	LRRFIP2	7	1	0.0047012	5861400	8013200	0	0	LRRFIP2
A8MXV4	Nucleoside diphosphate-linked moiety X motif 19, mitochondrial	NUDT19	1	3	1.0734e-06	2837000	1298000	3273000	7392200	NUDT19
Q14203;A8MY36;E7EX90;Q6AWB1	Dynactin subunit 1	DCTN1;DKFZp686E0752	5	5	4.4373e-25	32542000	50683000	31733000	41104000	DCTN1
P34896;A8MYA6;B4DPM9	Serine hydroxymethyltransferase, cytosolic;Serine hydroxymethyltransferase	SHMT1	5	5	1.3103e-28	15787000	12906000	11582000	11813000	SHMT1
J3KQW8;E7ES60;A8MYQ9;Q9BZG1;C9JBG0;C9JY26;H7C0Y7;K7EIF2;K7EJW7	Ras-related protein Rab-34	RAB34	9	2	6.1367e-08	0	0	577360	476950	RAB34
Q8NEB9;A8MYT4	Phosphatidylinositol 3-kinase catalytic subunit type 3	PIK3C3	2	2	0.00024194	0	0	724690	707170	PIK3C3
Q9H0B6;A8MZ87	Kinesin light chain 2	KLC2	2	3	5.0362e-09	1788900	1628700	3168200	4868200	KLC2
P55039;A8MZF9;J3QKW7;J3QRI9;J3QR71	Developmentally-regulated GTP-binding protein 2	DRG2	5	2	1.0441e-08	7359500	5969900	4509900	10053000	DRG2
A9R9N7;H3BM16;P01892;F8VU18;A9R9N8;H3BM09;P10316;P30504;B0UXQ0;P01891;P10314;P16188;P16189;P16190;P30453;P30459;P30512;P05534;P30447;E9PNV0;A2BDY9;B0UXQ1	HLA class I histocompatibility antigen, A-2 alpha chain;HLA class I histocompatibility antigen, A-69 alpha chain;HLA class I histocompatibility antigen, Cw-4 alpha chain;HLA class I histocompatibility antigen, A-68 alpha chain;HLA class I histocompatibility antigen, A-32 alpha chain;HLA class I histocompatibility antigen, A-30 alpha chain;HLA class I histocompatibility antigen, A-31 alpha chain;H…	HLA-A;HLA-C	54	8	1.745e-97	141740000	97613000	111250000	144580000	HLA-A
Q5R3I4;A9UJP8;H7C2L7	Tetratricopeptide repeat protein 38	TTC38	3	1	0.0044508	1153400	956040	1242400	1641300	TTC38
O60825;B0FLL2;B4DY91;B4DI16	6-phosphofructo-2-kinase/fructose-2,6-bisphosphatase 2;6-phosphofructo-2-kinase;Fructose-2,6-bisphosphatase	PFKFB2	4	1	0.00048091	2813000	858010	1618100	3827500	PFKFB2
Q01668;B0FYA3	Voltage-dependent L-type calcium channel subunit alpha-1D	CACNA1D	4	3	4.3227e-05	14547000	9213800	8719100	11830000	CACNA1D
B0LM41;Q9BWF3	RNA-binding protein 4	RBM14/RBM4 fusion;RBM4	2	2	1.2814e-66	0	0	6215900	2885900	RBM14/RBM4
Q9NWS6;B0QY29	Protein FAM118A	FAM118A	2	1	3.0139e-05	2220900	975150	1235200	2318400	FAM118A
Q969V6;B0QY83;E7ER32;B0QY84;B0QY74	MKL/myocardin-like protein 1	MKL1	5	2	3.7314e-05	543060	754340	415750000	82359000	MKL1
B0QY89;Q9Y262;J3KN35;B0QY90	Eukaryotic translation initiation factor 3 subunit L	EIF3EIP;EIF3L	7	11	1.0043e-93	146090000	129690000	125880000	136640000	EIF3EIP
Q8N3F8;H0Y6J8;Q68D58;B0QY91	MICAL-like protein 1	MICALL1;DKFZp686M2226	4	1	2.8756e-05	772560	738640	697390	691500	MICALL1
O15371;B4DVY1;B0QYA5	Eukaryotic translation initiation factor 3 subunit D	EIF3D	6	5	4.9486e-26	92622000	92637000	88056000	130270000	EIF3D
Q8IWD4;B7Z860;B7Z820;B0QYH3	Coiled-coil domain-containing protein 117	CCDC117	4	1	6.7352e-05	2470600	6012800	4854600	2235700	CCDC117
Q01844;B0QYK0;C9JGE3;H7BY36	RNA-binding protein EWS	EWSR1	4	3	7.8974e-09	76420000	69726000	67411000	71699000	EWSR1
B0QZ18;Q99829;F2Z2V0;A6PVH9;E7ENH5;Q5JX45;Q5JX44;Q5JX60;Q5JX59;Q5JX58;Q5JX56	Copine-1	CPNE1	19	7	3.1202e-132	142820000	194380000	154920000	149210000	CPNE1
P41229;B0QZ44;Q9BY66;E9PFH2;B4E1Y0	Lysine-specific demethylase 5C;Lysine-specific demethylase 5D	KDM5C;JARID1C;KDM5D	5	1	0.00018566	1949300	3432700	2615100	2069100	KDM5C
Q5VV41;B4DJM7;B0QZD4;B0QZD3	Rho guanine nucleotide exchange factor 16	ARHGEF16	4	1	0.00010828	1664800	2326600	2057000	4109500	ARHGEF16
F8VSH7;F8VX15;B0S7Q4;Q0P5T2;Q5SQH8;H7C4U4;H7C5D3;H7C5B5	Uncharacterized protein C6orf136	C6orf136	8	1	3.5405e-10	1791600	868990	712160	1256900	C6orf136
B0S7Z6;B0S7Z5;P30508;Q29960;P30510;B0S7Z4;E7ERM2;P30492	HLA class I histocompatibility antigen, Cw-12 alpha chain;HLA class I histocompatibility antigen, Cw-16 alpha chain;HLA class I histocompatibility antigen, Cw-14 alpha chain;HLA class I histocompatibility antigen, B-54 alpha chain	HLA-C;HLA-B	8	5	2.4543e-83	8517900	10035000	12982000	6973000	HLA-C
Q14320;B0S8I6;Q9Y247	Protein FAM50A;Protein FAM50B	FAM50A;FAM50B	3	2	1.4926e-08	23160000	24504000	24655000	20887000	FAM50A
G3V1Z5;P46379;B0UX83;F8VX53;F6TH84;F6S6P2	Large proline-rich protein BAG6	BAG6;BAT3	6	4	4.911e-36	38208000	43233000	42245000	24668000	BAG6
P28062;B0UZC1;Q5JNW7	Proteasome subunit beta type-8	PSMB8	3	1	0.0018298	23579000	15441000	20760000	28849000	PSMB8
B0V043;P26640;H0Y4A6	Valine--tRNA ligase	VARS	10	17	4.4668e-98	291300000	405950000	353030000	295040000	VARS
P14373;B0V297	Zinc finger protein RFP	TRIM27	2	1	0.0010736	0	0	700790	835540	TRIM27
E7ENX8;E7EUZ6;F8VX49;Q03519;B0V2J7	Antigen peptide transporter 2	TAP2	5	2	2.7283e-05	812840	832150	1428300	1485700	TAP2
J3KPV7;P25325;B1AH49	3-mercaptopyruvate sulfurtransferase;Sulfurtransferase	MPST	3	1	1.2128e-08	2997100	1800200	0	0	MPST
Q9BW83;F5GZ09;E9PE51;H0Y6C7;B1AH58;B1AH56	Intraflagellar transport protein 27 homolog	IFT27;RABL4	6	1	0.00019841	1333800	2253700	0	0	IFT27
P30536;B1AH87	Translocator protein	TSPO	2	1	3.4576e-08	14683000	19499000	12701000	30514000	TSPO
P09601;B1AHA8	Heme oxygenase 1	HMOX1	2	3	1.2042e-42	43052000	53827000	35335000	41268000	HMOX1
P33992;B1AHB1	DNA replication licensing factor MCM5	MCM5	2	3	3.2824e-15	42553000	57685000	56343000	44874000	MCM5
B1AHD1;P55769	NHP2-like protein 1	NHP2L1	2	3	4.8117e-14	104720000	89013000	85540000	117080000	NHP2L1
Q9NSP4;B1AHQ6	Centromere protein M	CENPM	2	1	7.6985e-05	3275500	2518800	0	0	CENPM
Q86Y82;B1AJQ6	Syntaxin-12	STX12	2	2	2.1973e-64	25476000	19218000	20524000	23802000	STX12
O75832;B1AJY7;B1AJY5;B1AJY6	26S proteasome non-ATPase regulatory subunit 10	PSMD10	4	2	9.7941e-07	4202600	4981400	6368800	6064300	PSMD10
P35914;B1AK13;H0Y2L7	Hydroxymethylglutaryl-CoA lyase, mitochondrial	HMGCL	3	2	3.1639e-10	13151000	11482000	7131300	12824000	HMGCL
B1AK88;P47756;B1AK87;B1AK85;F6USW4	F-actin-capping protein subunit beta	CAPZB	6	7	9.4857e-25	224230000	210830000	223080000	244130000	CAPZB
B1AKC7;Q9UJF2;Q5VWQ8;G3XA90;H0Y3A3;H0Y638	Ras GTPase-activating protein nGAP;Disabled homolog 2-interacting protein	RASAL2;DAB2IP	6	2	1.6304e-66	6547700	8653900	8218400	6744900	RASAL2
B1AKJ5;O43847;G3V1R5;H0Y5G9	Nardilysin	NRD1	5	11	1.4948e-38	25440000	21996000	29563000	32358000	NRD1
J3KPA3;B1AKJ6;Q96SU4;E9PJW9	Oxysterol-binding protein;Oxysterol-binding protein-related protein 9	OSBPL9	4	2	1.3375e-05	14549000	26631000	10024000	8995300	OSBPL9
Q9NRA8;B1AKL4;B1AKL3;B1AKL5	Eukaryotic translation initiation factor 4E transporter	EIF4ENIF1	4	1	0.0046779	924870	1094100	1448700	1196300	EIF4ENIF1
B1AKR6;B4DFR2;Q9NP97	Dynein light chain roadblock-type 1	DYNLRB1	5	3	3.553e-16	49767000	52340000	20760000	30780000	DYNLRB1
Q92845;B1AKU4;F5H591	Kinesin-associated protein 3	KIFAP3	3	1	0.002796	0	0	1159000	1215800	KIFAP3
Q9NVA1;B1AKV3;B1AKV6;B1AKV2;B7Z314	Ubiquinol-cytochrome c reductase complex chaperone CBP3 homolog	UQCC	5	1	0.0019588	8443700	9122200	8739100	10951000	UQCC
B1AKZ3;Q15121	Astrocytic phosphoprotein PEA-15	PEA15	3	4	4.1146e-57	174690000	154120000	127060000	169480000	PEA15
Q9Y6B7;B1ALD0;B7Z4X3;B1ALD1;B1ALD2;B1ALD3	AP-4 complex subunit beta-1	AP4B1	6	2	0.00055022	287570	590750	1890900	1086300	AP4B1
Q14155;B7Z6G2;B1ALK7;E9PDQ5;E7EUY6;B7Z6D9	Rho guanine nucleotide exchange factor 7	ARHGEF7	6	3	8.5146e-09	21436000	20540000	26316000	25992000	ARHGEF7
B1ALM5;Q9P0T7;B1ALM8;B1ALM7	Transmembrane protein 9	TMEM9	4	1	3.98e-31	3717000	4500900	4641700	3932100	TMEM9
B1ANH3;B1ANH2;B1ANH6;B1ANH1;B1ANG9;B1ANH0;B1ANH5;Q16774	Guanylate kinase	GUK1	8	1	1.3928e-05	5261200	6088400	2204400	3891400	GUK1
Q9UNN5;B1ANM7;B4DEJ6;B3KT28	FAS-associated factor 1	FAF1	4	3	1.1745e-07	12537000	9774300	3549100	4120500	FAF1
Q13310;B1ANR0;H0Y5F5	Polyadenylate-binding protein 4	PABPC4	9	11	4.7034e-134	119170000	108680000	92168000	137930000	PABPC4
B1AP22;P49810;C9J5P7;E5RJ26;E5RHT1	Presenilin-2;Presenilin-2 NTF subunit;Presenilin-2 CTF subunit	PSEN2	5	1	1.3402e-20	1569700	1047500	1673300	2499200	PSEN2
Q5SRD1;O14925;B1APJ0;E9PB91;E7EP42	Putative mitochondrial import inner membrane translocase subunit Tim23B;Mitochondrial import inner membrane translocase subunit Tim23	TIMM23B;TIMM23	5	1	0.00018335	11441000	6858900	7708400	9759200	TIMM23B
P35610;B1APM4	Sterol O-acyltransferase 1	SOAT1	2	3	6.8806e-31	37334000	37633000	34498000	48650000	SOAT1
Q86X76;B1AQP4	Nitrilase homolog 1	NIT1	2	2	7.9546e-11	9970700	10121000	5411200	8781500	NIT1
B1AVU8;C9JIZ6;P07602	Proactivator polypeptide;Saposin-A;Saposin-B-Val;Saposin-B;Saposin-C;Saposin-D	PSAP	3	10	2.4069e-70	1343500000	495870000	475640000	1550300000	PSAP
B1AZV3;Q03518;F5H648	Antigen peptide transporter 1	TAP1	3	2	1.0398e-10	7177700	9325400	8622400	7320000	TAP1
Q4V328;B1B0M1	GRIP1-associated protein 1	GRIPAP1	2	1	1.314e-06	1927300	2373500	893100	2210600	GRIPAP1
Q6NYC1;K7EJU9;B2WTI4;B2WTI3	Bifunctional arginine demethylase and lysyl-hydroxylase JMJD6	JMJD6	4	1	1.716e-12	14330000	19950000	31978000	22049000	JMJD6
P55209;H0YIV4;F5H4R6;F8W0J6;B3KNT8;F8VY35;F8VUX1;F8VXI6;F8W020;B7Z9C2;F8VV59;B3KV44;F8W118;H0YHC3;F8W543;H0YH88;F5H1X5;F8VVB5;F8VRJ2	Nucleosome assembly protein 1-like 1	NAP1L1	19	7	1.1253e-132	574250000	472290000	409620000	756810000	NAP1L1
Q96P47;B3KNZ8;H0Y873	Arf-GAP with GTPase, ANK repeat and PH domain-containing protein 3	AGAP3	3	1	2.3664e-10	3509800	2457000	2953700	6383800	AGAP3
H0YG20;Q9UKM7;H0YGV7;B3KQC5	Endoplasmic reticulum mannosyl-oligosaccharide 1,2-alpha-mannosidase	MAN1B1	4	1	0.00011254	6375400	7892400	5368300	5258400	MAN1B1
Q9H267;F5H008;B3KQF6	Vacuolar protein sorting-associated protein 33B	VPS33B	3	1	3.0084e-08	2536500	1952300	3016100	3714500	VPS33B
Q15628;B3KQZ9	Tumor necrosis factor receptor type 1-associated DEATH domain protein	TRADD	2	2	3.4483e-06	1651100	1518700	4535700	2963000	TRADD
O14920;B3KRB7;G3V105;E5RGW5	Inhibitor of nuclear factor kappa-B kinase subunit beta	IKBKB	4	2	1.7537e-07	5454400	3281700	4274900	8013300	IKBKB
P07992;B3KRR0;K7ES46	DNA excision repair protein ERCC-1	ERCC1	3	1	1.1154e-15	1753200	2107800	187560	301650	ERCC1
J3KPW7;Q92769;B3KRS5	Histone deacetylase 2;Histone deacetylase	HDAC2	12	4	1.5776e-32	53822000	58627000	50238000	56721000	HDAC2
P49753;Q86TX2;G3V4F2;B3KSA0	Acyl-coenzyme A thioesterase 2, mitochondrial;Acyl-coenzyme A thioesterase 1	ACOT2;ACOT1	4	1	3.653e-05	1663700	3791600	0	0	ACOT2
B3KSH1;O00303;B4DEW9;H0YDT6	Eukaryotic translation initiation factor 3 subunit F	EIF3F	5	6	4.3322e-47	125800000	111830000	163140000	141480000	EIF3F
Q9NQ48;B3KSI9;H7C488;F5GWL8	Leucine zipper transcription factor-like protein 1	LZTFL1	4	2	1.3647e-05	12911000	16614000	12695000	11572000	LZTFL1
P57737;B3KSY4;I3L167;E7EP81;I3L212	Coronin-7	CORO7	6	4	1.9412e-20	32544000	16043000	21115000	30901000	CORO7
B3KTC7;P49959;F8W7U8	Double-strand break repair protein MRE11A	MRE11A	3	1	0.00039616	836090	1066400	1084700	808820	MRE11A
Q9H2E6;H0Y8V9;E7ERF3;B3KU01;E9PDV9	Semaphorin-6A	SEMA6A	5	1	0.00035071	0	0	312460	124230	SEMA6A
P04179;B3KUK2;F5GYZ5;F5H4R2;F5H3C5;B4E3K9;G8JLJ2	Superoxide dismutase [Mn], mitochondrial;Superoxide dismutase	SOD2	7	4	9.6802e-65	184160000	69308000	77845000	236560000	SOD2
Q9H3Q1;B3KUS7	Cdc42 effector protein 4	CDC42EP4	2	1	2.5598e-197	1347900	4685900	3560600	2281600	CDC42EP4
B3KVR1;P14678;P63162;J3QLE5	Small nuclear ribonucleoprotein-associated protein;Small nuclear ribonucleoprotein-associated proteins B and B;Small nuclear ribonucleoprotein-associated protein N	SNRPN;SNRPB	5	3	7.3711e-10	83679000	76547000	75590000	82126000	SNRPN
Q9H3R5;B3KVZ3;H0Y9E6	Centromere protein H	CENPH	3	3	1.9845e-14	1855200	3446000	1015800	1080500	CENPH
Q8WTV0;B4DZ71;B3KW46;F8W8N0;F5H4X0;B7ZKQ9	Scavenger receptor class B member 1	SCARB1	6	3	1.652e-07	27540000	17442000	27391000	19129000	SCARB1
P09417;B3KW71;D6RGG7;B7Z415;H0Y8F7	Dihydropteridine reductase	QDPR	5	2	6.8836e-19	35568000	18791000	20557000	37890000	QDPR
O00469;E7ETU9;B3KWS3	Procollagen-lysine,2-oxoglutarate 5-dioxygenase 2	PLOD2	3	2	8.8444e-06	779120	1191800	1036300	1164500	PLOD2
O00541;B5MCF9;B3KXD6	Pescadillo homolog	PES1	4	8	5.3434e-81	33204000	30688000	40419000	59653000	PES1
P32780;B3KXE0;E9PM51	General transcription factor IIH subunit 1	GTF2H1	3	2	1.0089e-25	2597400	3240500	3247200	3875200	GTF2H1
Q9Y5X1;B3KXH8	Sorting nexin-9	SNX9	2	3	4.6347e-09	26187000	7782600	1225000	6432400	SNX9
B3KXW5;J3KQU9;O43747	AP-1 complex subunit gamma-1	AP1G1	10	5	6.1605e-30	33538000	35364000	48542000	53314000	AP1G1
B3KY94;O14735;H3BTV1	CDP-diacylglycerol--inositol 3-phosphatidyltransferase	CDIPT	3	2	2.8517e-26	11160000	13155000	12338000	12722000	CDIPT
Q66PJ3;F8WCT1;B3V0L1;H7BZV4;F5GYV5;F5H7X4;F8WEP2	ADP-ribosylation factor-like protein 6-interacting protein 4	ARL6IP4	7	2	1.7089e-08	4923300	4505100	5262800	5514100	ARL6IP4
Q8IZ73;B4DDD1	RNA pseudouridylate synthase domain-containing protein 2	RPUSD2	2	1	1.0156e-06	1079700	444640	0	0	RPUSD2
P00374;B4DDD2	Dihydrofolate reductase	DHFR	2	2	3.6187e-24	28079000	52787000	65987000	42573000	DHFR
B4DUT8;Q99439;B4DDF4;H3BVI6;H3BQH0;H3BTZ5;K7ES69	Calponin-2	CNN2	7	2	1.2005e-46	14215000	29926000	22931000	13563000	CNN2
Q9BXS5;B4DDG7;K7EJL1;E7ENJ6	AP-1 complex subunit mu-1	AP1M1	8	3	2.4502e-11	28428000	20713000	20427000	27397000	AP1M1
Q13325;B4DDV1	Interferon-induced protein with tetratricopeptide repeats 5	IFIT5	2	1	0.00023141	2013700	2260900	1916900	1710100	IFIT5
Q8TC12;B4DDW0;G3V234;G3V2G6	Retinol dehydrogenase 11	RDH11	4	1	0.0028575	1504200	1327700	0	0	RDH11
P49590;B4DDY8;C9JV49;E9PG66;D6RJE6	Probable histidine--tRNA ligase, mitochondrial	HARS2;HARSL	8	5	3.4232e-12	14018000	11680000	15407000	17399000	HARS2
Q8WYA6;B4DE16	Beta-catenin-like protein 1	CTNNBL1	3	6	7.5727e-94	23991000	29718000	15604000	19821000	CTNNBL1
O60749;B4DEK4	Sorting nexin-2	SNX2	3	6	2.87e-14	37591000	28752000	37716000	44095000	SNX2
Q96GM8;B4DEM6	Target of EGR1 protein 1	TOE1	2	1	0.0022167	6262100	74741000	3728600	129180000	TOE1
P50990;B4DEM7;B4DQH4	T-complex protein 1 subunit theta	CCT8	5	20	0	1173600000	610370000	602370000	1309500000	CCT8
Q9P2J5;B4DER1;B4DJ10;F5H698	Leucine--tRNA ligase, cytoplasmic	LARS	4	21	1.3505e-226	413710000	241980000	211210000	348090000	LARS
B4DET9;F5GY24;E7ESE7;Q14693;B4DGZ6;H7C3T1	Phosphatidate phosphatase LPIN1	LPIN1	6	2	3.1439e-07	13670000	15647000	6805300	3213300	LPIN1
O43414;H0Y4B0;F6QUN3;B4DEX5;F6UGJ8	ERI1 exoribonuclease 3	ERI3;PRNPIP	5	2	2.4905e-41	9741400	5728300	6354600	13319000	ERI3
P52701;B4DF41;F5H2F9	DNA mismatch repair protein Msh6	MSH6	3	8	9.6344e-161	51921000	87235000	62687000	46540000	MSH6
Q9BUK6;B4DF47	Protein misato homolog 1	MSTO1	2	1	0.00032409	13744000	15079000	4733600	3882700	MSTO1
Q9BY44;F8WAE5;B4DQ14;B4DF96;C9IZE1;H7C5Q3	Eukaryotic translation initiation factor 2A	EIF2A	6	2	1.2197e-05	7934200	6064000	0	0	EIF2A
P46459;I3L0N3;B4DFA2	Vesicle-fusing ATPase	NSF	6	13	2.3017e-39	211570000	214170000	190180000	246960000	NSF
P35659;B4DFG0;H0Y993	Protein DEK	DEK	5	3	1.4396e-15	58130000	74079000	73959000	66947000	DEK
Q9Y676;Q5STN0;B4DFG6	28S ribosomal protein S18b, mitochondrial	MRPS18B	3	2	2.1966e-06	27279000	11776000	14070000	41380000	MRPS18B
B4DFL0;O60936;H3BQJ5;H3BUN4;H3BUP2;H3BM67	Nucleolar protein 3	NOL3	6	1	6.1736e-42	3333400	2742600	4612700	7920500	NOL3
P48735;B4DFL2;B4DSZ6;H0YL11	Isocitrate dehydrogenase [NADP], mitochondrial;Isocitrate dehydrogenase [NADP]	IDH2	4	6	2.4953e-22	27488000	21126000	22395000	35084000	IDH2
B4DFQ6;Q96CM8;B4DHT5;E9PF16;B4DUF5	Acyl-CoA synthetase family member 2, mitochondrial	ACSF2	5	1	1.6798e-10	2612500	4733000	2332100	1807200	ACSF2
Q969G3;B4DGM3;C0IMW4;B4DFR4;C0IMW5;C0IMW7;J3QKS7;J3QR61;J3QKX6;J3KT85	SWI/SNF-related matrix-associated actin-dependent regulator of chromatin subfamily E member 1	SMARCE1	10	1	4.9836e-07	3960700	3755400	5140700	5356400	SMARCE1
B4DFT0;Q6PHR2	Serine/threonine-protein kinase ULK3	ULK3	4	3	7.7095e-23	11654000	10297000	9188900	11557000	ULK3
P16035;B4DFW2	Metalloproteinase inhibitor 2	TIMP2	2	1	0.00027161	1349100	2601800	1748900	1242600	TIMP2
P13797;B4DGB4;F8W8D8;B7Z6M1	Plastin-3	PLS3	8	16	4.4451e-187	283720000	108130000	279700000	269530000	PLS3
Q9BZX2;B4DGD3	Uridine-cytidine kinase 2	UCK2	2	1	3.4582e-05	10352000	11711000	7212900	6931900	UCK2
O75027;G3XAC4;B4DGL8	ATP-binding cassette sub-family B member 7, mitochondrial	ABCB7	3	2	6.5409e-34	4938600	2996600	1974800	2363200	ABCB7
B4DGP8;P27824;B4E2T8	Calnexin	CANX	13	26	0	2200200000	2286100000	2573800000	2864600000	CANX
P35222;B4DGU4;P14923;F5GWP8;C9JKY1;C9JK18;C9J826;C9JTX4	Catenin beta-1;Junction plakoglobin	CTNNB1;JUP	8	2	5.9045e-05	16121000	18707000	14424000	13051000	CTNNB1
Q14232;J3KMX9;B4DGX0;F5H0D0;H0YGG4	Translation initiation factor eIF-2B subunit alpha	EIF2B1	5	2	5.0492e-29	24831000	21311000	10666000	8916800	EIF2B1
P48426;B4DGX2;H7BXS3	Phosphatidylinositol 5-phosphate 4-kinase type-2 alpha	PIP4K2A	5	5	1.7028e-22	35110000	81721000	64876000	32922000	PIP4K2A
H3BUT6;Q9NTJ4;H3BQY8;H3BMX2;B4DH23;H3BUW3;H3BMJ3;H3BQJ2;H3BRV3	Alpha-mannosidase 2C1	MAN2C1	9	1	7.832e-05	0	0	3017000	3845000	MAN2C1
Q66K74;B4DH53;M0QY41;M0QXQ9;M0QZ50	Microtubule-associated protein 1S;MAP1S heavy chain;MAP1S light chain	MAP1S	5	2	1.6195e-08	4890400	2770800	586320	1161100	MAP1S
Q96DH6;B4DHE8;B4DM51;J3KTC1;J3QKT5	RNA-binding protein Musashi homolog 2	MSI2	5	4	3.0608e-43	35471000	34802000	53774000	55976000	MSI2
Q9C0B1;B4DHN4	Alpha-ketoglutarate-dependent dioxygenase FTO	FTO	2	1	3.7475e-21	3542100	4631100	7167900	17451000	FTO
Q9HC07;B4DHW1	Transmembrane protein 165	TMEM165	2	1	3.1732e-07	4822000	2623200	4341900	4070700	TMEM165
P31942;B4DHY1	Heterogeneous nuclear ribonucleoprotein H3	HNRNPH3	2	3	2.0365e-32	93553000	73668000	69332000	82431000	HNRNPH3
P61201;B4DIH5;H0YKU5;H0YM03	COP9 signalosome complex subunit 2	COPS2	4	5	2.761e-23	24053000	33284000	50134000	35522000	COPS2
F6QWW5;Q9H201;I6L9I8;B4DIQ9;D6REL6;D6RFG3;D6RBR6	Epsin-3	EPN3	7	1	0.00021202	987310	1368100	1399100	1163600	EPN3
O15084;B4DIW9	Serine/threonine-protein phosphatase 6 regulatory ankyrin repeat subunit A	ANKRD28	2	1	1.4511e-08	14554000	11317000	16747000	15916000	ANKRD28
B4DIY7;C9J2U4;Q96BW9	Mitochondrial translocator assembly and maintenance protein 41 homolog	TAMM41	3	1	8.5974e-05	6243600	12529000	10291000	13825000	TAMM41
P61086;B4DIZ2;D6RDM7	Ubiquitin-conjugating enzyme E2 K	UBE2K	3	4	8.5338e-13	27370000	30565000	39373000	29189000	UBE2K
Q9UPT5;B4DJ07;K7ERQ5;B5MCY9;C9JME6	Exocyst complex component 7	EXOC7	5	2	3.3188e-11	5817500	7880800	4983500	6037800	EXOC7
G3XAH0;Q99719;B4DJ62;C9JM82;E7EX32;E7EPG2;E7EQM7;F8W9E5	Septin-5	2005-09-01	8	2	0.0010423	0	0	6735100	4422600	2005-09-01
P28331;B4DJ81	NADH-ubiquinone oxidoreductase 75 kDa subunit, mitochondrial	NDUFS1	2	11	6.9472e-155	213220000	167840000	175970000	223090000	NDUFS1
Q92990;B4DJ85	Glomulin	GLMN	2	1	5.856e-05	600510	588510	300180	325480	GLMN
P20339;B4DJA5	Ras-related protein Rab-5A	RAB5A	2	5	4.9619e-18	0	0	1426600	3540900	RAB5A
B4DJL6;Q96SY0;B4DVT3;H3BRY6	UPF0464 protein C15orf44	C15orf44	4	1	3.8897e-05	2581000	3012900	1849500	1812400	C15orf44
P62318;B4DJP7	Small nuclear ribonucleoprotein Sm D3	SNRPD3	3	3	4.4893e-12	150120000	139640000	141480000	163280000	SNRPD3
Q5M7Z0;E9PI44;B4DJR4	RING finger and transmembrane domain-containing protein 1	RNFT1	3	1	3.0937e-05	2427000	2524100	1276500	1338300	RNFT1
Q9UNH7;B4DJS7;G3V5X9	Sorting nexin-6	SNX6	3	3	3.8281e-11	64826000	47326000	47177000	66218000	SNX6
O75390;B4DJV2;H0YIC4	Citrate synthase, mitochondrial;Citrate synthase	CS	20	10	9.4277e-72	507620000	461380000	441250000	529750000	CS
Q13610;B4DJV5;J3KN15;Q7Z3X9;F8VZ56	Periodic tryptophan protein 1 homolog	PWP1	5	2	3.2614e-09	1164600	1620900	8992800	16293000	PWP1
O95260;H0Y5C2;F5GXE4;B4E107;B4DK25;B3KWA3	Arginyl-tRNA--protein transferase 1	ATE1	6	2	1.6195e-15	5159800	3561600	3514800	3813700	ATE1
P40818;B4DKA8	Ubiquitin carboxyl-terminal hydrolase 8;Ubiquitin carboxyl-terminal hydrolase	USP8	2	7	1.753e-46	29336000	40690000	25372000	19842000	USP8
Q01780;B4DKG8	Exosome component 10	EXOSC10	3	4	3.6334e-15	27166000	22905000	25556000	18984000	EXOSC10
P30626;B4DKK2;C9J0K6;B4DHQ6	Sorcin	SRI	4	2	7.6768e-07	99840000	81205000	64010000	122310000	SRI
Q13190;B4DKR0;F8W8Q9;E9PNU4	Syntaxin-5	STX5	4	3	5.3926e-10	8926600	10167000	5705900	5158200	STX5
B4DKT0;Q9H8Y8	Golgi reassembly-stacking protein 2	GORASP2	2	3	2.6765e-13	11539000	12180000	13176000	19429000	GORASP2
P36542;B4DL14	ATP synthase subunit gamma, mitochondrial;ATP synthase gamma chain	ATP5C1	2	5	4.3491e-15	311100000	244180000	241460000	338960000	ATP5C1
[truncated: 3,357 more rows]

## Sheet: Sup tab. 3 MaxQ&Perseus Output
Leading proteins UNIPROT	Protein names	Gene names	Amino acid	Position	t-test Difference LM-MEL28/LM-MEL-28-R1 Phospho	t-test p value LM-MEL28/LM-MEL-28-R1 Phospho	t-test Significant LM-MEL28/LM-MEL-28-R1 Phospho	t-test Difference LM-MEL28/LM-MEL-28-R1 PROTEIN	t-test p value LM-MEL28/LM-MEL-28-R1	Phospho-rate	Sequence window	PhosphoSitePlus window	PhosphoSitePlus kinase	Motifs	Known site	Origin	Regulatory site	Regulatory site function	Regulatory site process	Regulatory site protInteract	Regulatory site otherInteract	Regulatory site notes	Localization prob	PEP	Score	Score for localization	m/z	Mass error [ppm]	Score diff
[truncated: 2,895 more rows]

[truncated: 4 more sheets: Sup Tab. 4 1D Gene Enrichment, Sup Tab 5. P-site Probabilities, Sup Tab. 6 NetworKIN, Sup Tab. 7 Meta analysis]
